# Supplementary material for: Mapping urban gullies in the Democratic Republic of the Congo
Source: Nature. 2025 Aug 27;644(8078):952–9. doi: 10.1038/s41586-025-09371-7 (PMC12390838; doi:10.1038/s41586-025-09371-7)
Supplement: Supplementary file 3 — Source Data Fig. 2 [file 41586_2025_9371_MOESM3_ESM.xlsx]

## Sheet: Feuil1
City	Total area of urban gullies (ha)	Urban area (km²)	Number of urban gullies
Kinshasa	520.999	613.497	868
Kikwit	169.197	85.5681	243
Mbuji-Mayi	153.49	114.859	192
Tshikapa	144.667	53.1716	189
Kananga	120.778	94.0165	333
Bena-Boya	70.4571	11.1506	141
Kabinda	66.2045	19.4904	102
Kolwezi	36.811	168.349	125
Lisala	33.6794	30.9858	42
Kenge	26.4477	23.2812	70
Idiofa	24.8547	31.4386	47
Bukavu	24.1941	44.3709	83
Mweka	23.055	17.6819	49
Mwene-Ditu	21.1414	53.1832	85
Ilebo	19.3788	16.2775	24
Bulungu	17.3076	9.57751	19
Likasi	15.7975	66.5093	29
Kalemi	15.4493	33.3847	32
Kasongo-Lunda	13.4938	4.9853	42
Kamonia	12.8648	5.45976	32
Demba	12.2427	14.9787	51
Butembo	11.3786	107.75	37
Gandajika	10.0099	25.3068	25
Muanda	9.88927	30.286	31
Uvira	5.30337	16.2554	12
Mbanza-Ngungu	4.3243	30.9505	19
