# Supplementary material for: Mapping urban gullies in the Democratic Republic of the Congo
Source: Nature. 2025 Aug 27;644(8078):952–9. doi: 10.1038/s41586-025-09371-7 (PMC12390838; doi:10.1038/s41586-025-09371-7)
Supplement: Supplementary file 4 — Source Data Fig. 3 [file 41586_2025_9371_MOESM4_ESM.xlsx]

## Sheet: Data
ID	City Name	(Urban) Gully present? (1=yes, 0=no)	Average Slope (°)	Soil Sand Content (%)	Built-Up Area (%)	Road Density (km/km²)	Located on sandy deposits (1=yes, 0=no)	Point located within city limits? (1=yes,0=no)
1	Bena-Boya	0	3.23138	67.4138	0	0	0	0
2	Bena-Boya	0	2.86871	65.4268	0	0.217048	0	0
3	Beni	0	1.0682	44.0109	0	2.44074	0	0
4	Beni	0	3.0203	45.8272	47	9.05475	0	0
5	Beni	0	7.76509	41.6423	0	4.80781	0	0
6	Boende	0	1.0796	59.9063	0	5.15315	0	0
8	Boma	0	7.82778	57.2991	0	0	0	0
9	Boma	0	6.87774	55.3583	0	4.32588	0	0
10	Bukavu	0	9.13635	39.2919	2	9.71626	0	0
11	Bukavu	0	9.75112	39.2608	0	9.2371	0	0
12	Bukavu	0	6.48878	38.2268	20	8.25032	0	0
13	Bukavu	0	0.638939	42.8341	14	3.91848	0	0
15	Bumba	0	1.33978	71.7108	9	1.16396	1	0
16	Bumba	0	2.45528	68.9834	0	1.07648	1	0
17	Bunia	0	2.73246	39.7562	2	3.14382	0	0
18	Bunia	0	1.69351	45.7149	0	7.09305	0	0
19	Bunia	0	1.62235	47.6565	4	14.2879	0	0
20	Bunia	0	1.86851	43.9839	0	3.16529	0	0
21	Bunia	0	1.90355	41.0176	0	4.08144	0	0
22	Bunia	0	1.82483	45.2583	13	9.62476	0	0
23	Bunia	0	2.7129	38.5435	0	2.64921	0	0
24	Bunia	0	2.05854	37.5965	0	4.13067	0	0
25	Bunia	0	1.88586	41.3782	0	1.17545	0	0
26	Bunia	0	2.21256	43.6124	0	3.35074	0	0
27	Bunia	0	2.92147	42.2242	0	1.67593	0	0
28	Bunia	0	2.6974	36.9584	14	4.16633	0	0
29	Bunia	0	3.08032	38.8472	0	2.64839	0	0
30	Buta	0	1.12521	55.6344	0	2.08992	0	0
31	Buta	0	1.10374	55.6289	71	3.824	0	0
32	Buta	0	1.05309	57.0779	0	2.58754	0	0
33	Buta	0	0.555939	54.4198	0	1.65747	0	0
34	Butembo	0	3.92996	35.3564	0	6.79147	0	0
35	Butembo	0	5.07402	33.2395	25	5.07339	0	0
36	Butembo	0	4.00869	31.7086	0	2.24122	0	0
37	Demba	0	4.69522	62.973	0	0.903299	1	0
38	Demba	0	3.91189	62.5921	0	2.94977	1	0
39	Gandajika	0	1.76387	66.0254	0	0	0	0
40	Gandajika	0	0.718617	66.8264	0	0	0	0
41	Gandajika	0	2.85059	64.1394	0	0	0	0
42	Gbadolite	0	1.01858	52	40	7.89846	0	0
43	Gbadolite	0	0.942918	55.5054	58	8.24982	0	0
44	Gbadolite	0	0.378266	51.118	10	5.50523	0	0
45	Gemena	0	0.591771	57.7191	0	0.746158	0	0
46	Gemena	0	0.628507	58.0688	45	1.4557	0	0
47	Gemena	0	0.741725	58.5921	63	1.75881	0	0
48	Gemena	0	1.53637	54.9102	0	2.68306	0	0
49	Gemena	0	0.774085	51.0125	0	2.66963	0	0
50	Gemena	0	1.24284	52.9973	0	3.04431	0	0
51	Gemena	0	0.823135	54.0059	0	1.09595	0	0
52	Gemena	0	2.92529	51.9692	0	1.70178	0	0
53	Gemena	0	4.44476	50.3154	18	3.76798	0	0
54	Goma	0	1.68359	43.0919	11	9.03591	0	0
55	Goma	0	5.2033	44.0238	71	0	0	0
56	Goma	0	0.981973	42	0	0	0	0
58	Goma	0	1.73098	41.7369	0	4.65961	0	0
59	Goma	0	3.07776	39.5325	79	4.98161	0	0
60	Goma	0	6.68253	36.8348	0	5.61325	0	0
61	Goma	0	2.16771	36.5017	0	4.51024	0	0
62	Idiofa	0	2.1145	68.7565	0	2.70733	0	0
63	Idiofa	0	2.71564	66.5611	0	2.4729	0	0
64	Idiofa	0	2.89305	58.9768	0	8.28325	0	0
65	Ilebo	0	5.57846	46.4684	0	3.70431	1	0
66	Ilebo	0	4.89512	52.5953	0	0	1	0
67	Ilebo	0	4.88557	53.4593	4	0.096603	1	0
69	Inongo	0	0.947516	54.9816	26	2.50642	0	0
70	Inongo	0	0.588298	56.6596	0	1.46023	0	0
71	Isiro	0	2.02026	42.8903	0	8.49125	0	0
72	Isiro	0	2.00754	51.523	49	4.47966	0	0
73	Isiro	0	1.92668	42.1747	0	2.46022	0	0
74	Kalemi	0	3.56264	60.7022	0	0.913314	0	0
75	Kalemi	0	0.604811	58	1	1.77429	0	0
76	Kalemi	0	3.37206	58.5245	0	2.59476	0	0
77	Kalemi	0	1.11002	68.8225	0	7.00928	0	0
78	Kamina	0	0.839195	70.1086	0	2.45721	0	0
79	Kamina	0	0.272813	67.4814	7	3.59913	0	0
80	Kamina	0	0.551328	65.4585	0	4.23854	0	0
81	Kamina	0	0.184254	69.5047	35	8.59541	0	0
82	Kamonia	0	3.53105	70.3991	0	1.4274	1	0
83	Kananga	0	1.99341	62.6357	0	0	0	0
84	Kananga	0	2.72103	63.9441	0	1.63753	0	0
85	Kananga	0	2.22261	70.2638	0	6.25915	0	0
86	Kasongo-Lu	0	5.0144	70.7292	10	1.38392	1	0
87	Kenge	0	10.8489	61.0486	0	0	1	0
88	Kenge	0	9.01081	62.4902	0	0	1	0
89	Kenge	0	7.53418	61.536	0	0	1	0
90	Kenge	0	5.64801	63.0029	0	0	1	0
91	Kikwit	0	5.45095	60.0177	0	0.941281	1	0
92	Kikwit	0	4.44866	65.9306	0	0	1	0
93	Kikwit	0	4.65229	60.992	0	0	1	0
94	Kikwit	0	4.42381	64.1189	0	1.57914	1	0
95	Kikwit	0	1.87494	69.7874	0	6.94212	1	0
96	Kikwit	0	4.28623	61.2741	0	6.84755	1	0
97	Kikwit	0	4.41266	58.7171	0	0.558866	1	0
98	Kikwit	0	5.82363	62.8229	0	1.67529	1	0
99	Kindu	0	0.523786	58.0567	0	1.45485	0	0
100	Kindu	0	1.13235	55.0333	3	1.4979	0	0
102	Kindu	0	0.320635	54.8568	0	0.520078	0	0
103	Kinshasa	0	6.07247	57.5133	0	0.940632	1	0
104	Kinshasa	0	0.130858	51.6498	0	0	0	0
105	Kinshasa	0	4.32242	58.8008	0	0	1	0
106	Kinshasa	0	1.41382	47	0	0.653104	0	0
108	Kinshasa	0	3.14771	46.3761	6	1.67443	1	0
109	Kinshasa	0	9.90506	45.3543	0	1.29851	1	0
110	Kinshasa	0	7.36809	55.0172	0	4.44558	1	0
111	Kinshasa	0	1.50459	53.1374	2	3.00805	1	0
112	Kinshasa	0	11.6888	51.5299	0	0.653786	1	0
113	Kinshasa	0	5.99134	56.9991	0	4.8316	1	0
114	Kinshasa	0	2.749	51.9967	17	7.91855	1	0
115	Kinshasa	0	4.18257	54.5277	0	2.9023	0	0
116	Kinshasa	0	6.39815	48.3391	0	2.51354	1	0
117	Kinshasa	0	4.97691	58.4297	0	8.44587	1	0
118	Kinshasa	0	3.95945	58.0605	0	1.20326	1	0
119	Kinshasa	0	4.17636	51.4735	0	2.24121	1	0
120	Kinshasa	0	3.96216	58.0481	0	0.186318	1	0
121	Kinshasa	0	4.29256	46.9809	0	1.2799	1	0
122	Kipushi	0	1.06833	48.1777	0	3.5027	0	0
123	Kipushi	0	1.25482	49.7919	0	1.91049	0	0
124	Kipushi	0	1.72322	54.5974	0	2.70486	0	0
125	Kipushi	0	1.56721	47.0316	0	0.357208	0	0
126	Kisangani	0	1.00453	58.6947	0	2.27592	0	0
127	Kisangani	0	0.434576	57.9201	0	5.75718	0	0
129	Kisangani	0	0.685176	58.3954	0	4.41683	0	0
130	Kisangani	0	1.12004	58.1924	100	6.46144	0	0
131	Kisangani	0	1.49956	58.6757	0	4.17409	0	0
132	Kisangani	0	1.17429	59.9474	0	0.809032	0	0
133	Kisangani	0	1.34365	59.0014	0	1.45137	0	0
134	Kisangani	0	0.338489	61.3424	0	1.94711	0	0
135	Kisangani	0	0.717761	55.7311	0	1.08131	0	0
136	Kisangani	0	0.513767	57.45	47	4.52901	0	0
137	Kisangani	0	1.062	55.7293	0	7.2528	0	0
138	Kisangani	0	0.982242	57	0	0.787751	0	0
139	Kolwezi	0	1.63325	63.715	0	3.99533	0	0
140	Kolwezi	0	1.43286	54.502	0	2.30259	0	0
141	Kolwezi	0	0.893868	57.8993	0	5.46935	0	0
142	Kolwezi	0	3.25862	62.5821	0	1.08888	0	0
143	Kolwezi	0	1.87257	62.2093	0	1.0853	0	0
144	Kolwezi	0	0.798379	59.6115	3	7.12651	0	0
145	Likasi	0	1.48836	52.591	0	1.94708	0	0
146	Likasi	0	5.31317	54.6707	0	3.76904	0	0
148	Lisala	0	3.22097	53.5416	0	0	0	0
149	Lisala	0	0.683771	59.2241	0	2.19616	0	0
150	Lisala	0	2.19838	59.1049	0	0	0	0
151	Lubumbashi	0	1.92418	55.0128	0	1.79684	0	0
152	Lubumbashi	0	0.429052	45.6257	0	1.45157	0	0
153	Lubumbashi	0	1.22681	57.5664	0	3.54652	0	0
154	Lubumbashi	0	0.721714	53.7517	0	0.64316	0	0
155	Lubumbashi	0	0.525868	42.6015	0	0	0	0
156	Lubumbashi	0	0.539109	42.7269	0	2.21817	0	0
157	Lubumbashi	0	0.409874	56.3932	0	3.31604	0	0
158	Lubumbashi	0	1.09119	58.5354	0	3.06761	0	0
159	Lubumbashi	0	1.16417	46.3357	0	0.945738	0	0
160	Lubumbashi	0	1.41464	53.4323	0	4.54166	0	0
161	Lubumbashi	0	1.6613	54.2537	0	7.62511	0	0
162	Lubumbashi	0	0.821951	54.2428	3	4.163	0	0
163	Lubumbashi	0	1.47604	52.6859	0	7.91897	0	0
164	Lubumbashi	0	0.74422	48.5495	0	2.05112	0	0
165	Lubumbashi	0	0.344826	53.2673	18	6.84708	0	0
166	Lubumbashi	0	0.737127	52.6168	1	7.06843	0	0
167	Lubumbashi	0	0.888451	49.3829	0	4.20969	0	0
168	Lubumbashi	0	1.38969	49.985	0	2.92247	0	0
169	Lubumbashi	0	1.14604	55.9766	12	4.81125	0	0
170	Lusambo	0	3.55349	53.4897	0	3.50539	1	0
171	Lusambo	0	4.25058	55.2792	0	4.22696	1	0
172	Matadi	0	14.9414	48.396	0	0	0	0
173	Matadi	0	13.5973	53.0695	0	0	0	0
174	Matadi	0	7.31785	53.4875	5	1.17753	0	0
175	Mbandaka	0	0.510941	57.1741	0	7.06769	0	0
176	Mbandaka	0	0.559295	53.3087	25	2.75713	0	0
177	Mbanza-Ngu	0	1.25739	52.7984	0	0	0	0
178	Mbanza-Ngu	0	6.78572	42.1512	0	2.38758	0	0
179	Mbanza-Ngu	0	3.93666	45.0947	0	5.46549	0	0
180	Mbuji-Mayi	0	1.00408	68.4186	0	3.01744	1	0
181	Mbuji-Mayi	0	2.12851	64.1528	0	1.32367	1	0
182	Mbuji-Mayi	0	2.81186	53.5936	0	0	1	0
183	Mbuji-Mayi	0	1.59959	52.9558	0	1.56515	1	0
184	Mbuji-Mayi	0	3.21198	58.9892	0	0.575001	1	0
185	Muanda	0	1.12864	65.4864	0	2.19856	0	0
186	Mweka	0	2.79937	56.8094	0	0.821835	1	0
187	Mweka	0	4.97332	50.8789	0	0.922434	1	0
188	Mwene-Ditu	0	1.70171	67.6292	0	0	1	0
189	Mwene-Ditu	0	2.96784	65.7889	0	1.31871	1	0
190	Mwene-Ditu	0	2.8775	66.3679	0	0	1	0
191	Tshikapa	0	3.12803	65.9189	0	2.67548	1	0
192	Tshikapa	0	5.56541	65.3735	0	2.08435	1	0
193	Uvira	0	2.32168	49	0	6.62593	0	0
195	Zongo	0	0.419787	48.6645	0	6.21984	0	0
196	Bena-Boya	0	2.71988	66.3192	0	0	0	0
197	Butembo	0	8.95384	33.4235	0	0	0	0
198	Kasongo-Lu	0	5.19729	67.0757	0	0	1	0
199	Kinshasa	0	0.311785	47.7122	0	0	0	0
200	Zongo	0	0.838214	49.9077	0	4.0334	0	0
201	Kananga	0	3.56102	64.8372	0	1.36033	0	0
202	Kananga	0	2.67652	63.9154	0	1.62851	1	0
203	Bena-Boya	0	3.44061	59.4941	0	1.20359	1	0
204	Kinshasa	0	2.8299	50.3983	0	0	0	0
205	Kolwezi	0	2.90257	58.2136	0	1.50173	0	0
206	Kolwezi	0	1.50784	57.3554	0	0	0	0
207	Lisala	0	1.00002	58.2908	0	0	1	0
208	Uvira	0	16.1218	46.1559	0	3.46902	0	0
209	Kinshasa	0	2.19883	60.4684	0	2.92443	1	0
210	Gandajika	0	1.04849	60.9905	0	0	0	0
211	Butembo	0	5.02237	36.8907	6	0	0	0
212	Butembo	0	2.88221	35.8014	0	2.18389	0	0
213	Muanda	0	1.96687	59.924	0	0.22399	0	0
215	Bulungu	0	5.26457	62.9614	0	1.03527	1	0
217	Kinshasa	0	5.55892	61.6152	0	0	1	0
218	Likasi	0	0.793227	50.3582	0	6.66161	0	0
219	Bukavu	0	8.12153	40.1786	0	5.49403	0	0
221	Muanda	0	0.452051	65.4342	0	0.508239	0	0
222	Bukavu	0	9.08675	38.5734	0	0.21762	0	0
223	Kenge	0	7.44024	62.9899	0	0	1	0
224	Kasongo-Lu	0	3.56561	69.5406	0	0	1	0
225	Likasi	0	2.04144	54.1878	0	0	0	0
226	Mwene-Ditu	0	1.07968	67.4293	0	0	0	0
227	Kabinda	0	2.98518	61.6947	93	3.33974	1	0
228	Boma	0	0.94462	51.7072	0	0	0	0
229	Butembo	0	4.54357	32.6434	0	3.36433	0	0
230	Kinshasa	0	9.01729	52.4557	0	0	1	0
232	Muanda	0	0.379299	69.2319	3	5.17328	0	0
233	Tchikapa	0	4.67393	65.0834	0	0.006415	1	0
234	Goma	0	4.79175	40.2579	0	0.547899	0	0
235	Muanda	0	2.40539	68.4061	0	0.271644	0	0
236	Butembo	0	10.132	32.9326	0	8.29613	0	0
237	Gandajika	0	1.40829	69.1564	0	0	0	0
238	Zongo	0	11.6826	51.4329	0	0	0	0
239	Lisala	0	2.15653	57.3346	0	0	0	0
240	Uvira	0	17.6051	46.5866	0	2.19447	0	0
241	Kolwezi	0	1.89554	60.2072	0	1.37916	0	0
242	Tchikapa	0	2.1705	67.8268	0	0	1	0
243	Tchikapa	0	2.71859	69.8006	0	2.48774	1	0
244	Lisala	0	3.14595	52.3643	0	0	0	0
245	Gandajika	0	1.59964	70.3457	0	1.09894	0	0
246	Butembo	0	8.59561	33.881	0	0	0	0
247	Mbanza-Ngu	0	5.16876	41.6418	0	0	0	0
248	Kinshasa	0	1.19963	54.6578	30	0	0	0
249	Mwene-Ditu	0	1.58314	66.9994	0	0	0	0
250	Kipushi	0	0.756083	49.9	0	2.74334	0	0
251	Kasongo-Lu	0	3.36267	74.4837	0	0	1	0
252	Tchikapa	0	3.84482	69	0	0	1	0
253	Uvira	0	20.0643	47.2421	0	0	0	0
254	Lisala	0	1.67048	57.7789	0	0	1	0
255	Mwene-Ditu	0	1.73969	67.5939	0	0	0	0
256	Kinshasa	1	2.54155	50.7901	0	0	0	0
257	Butembo	0	3.36656	36.942	0	0	0	0
258	Tchikapa	0	2.86778	67.0537	0	1.09999	1	0
259	Kananga	0	3.18673	61.818	0	1.49157	0	0
260	Bena-Boya	0	2.23627	66.3492	0	2.5823	0	0
261	Mbanza-Ngu	0	2.13309	46.9995	0	0	0	0
262	Mwene-Ditu	0	1.85904	67.3279	1	0	0	0
263	Mwene-Ditu	0	2.08731	65.9432	5	1.15216	0	0
264	Zongo	0	3.23369	53.3903	0	2.99886	0	0
265	Bukavu	0	8.93877	37.1066	2	5.80235	0	0
266	Kolwezi	0	2.18177	59.5967	0	0	0	0
267	Muanda	0	0.22643	69.5966	0	0.20103	0	0
268	Bukavu	0	6.7761	37.1922	0	8.48854	0	0
269	Kinshasa	0	2.63435	50.4084	5	0	0	0
271	Goma	0	1.83285	36.6138	0	2.51672	0	0
272	Bandundu	0	0.383812	61.1428	0	2.57986	0	0
273	Bukavu	0	4.16068	35.0225	0	7.16762	0	0
274	Butembo	0	7.76441	37.2753	0	0	0	0
275	Kolwezi	0	1.94655	61.1053	1	16.8885	0	0
276	Idiofa	0	4.81012	61.4112	0	0	0	0
277	Boma	0	2.29149	59.8967	0	2.51303	0	0
279	Kinshasa	0	1.45368	54.1596	0	0	0	0
280	Kinshasa	0	2.66604	50.0771	0	4.08682	1	0
281	Zongo	0	0.559868	50.0481	0	5.41358	0	0
282	Zongo	0	0.331695	48.6519	0	2.50181	0	0
283	Gbadolite	0	0.557409	50.4547	0	0	0	0
284	Gbadolite	0	0.269378	49.5333	0	0	0	0
285	Gbadolite	0	0.274372	53.0849	0	0.153453	0	0
286	Gbadolite	0	1.22309	51.9214	0	1.36739	0	0
287	Gbadolite	0	1.89494	48.7057	0	3.03261	0	0
288	Gbadolite	0	0.889255	53.5359	0	0.460017	0	0
289	Gbadolite	0	0.552076	54.4897	0	0.117956	0	0
290	Gemena	0	2.8908	47.4602	0	0	0	0
291	Gemena	0	5.96879	48.3552	0	0.540976	0	0
292	Gemena	0	1.75486	51.6812	0	0.615299	0	0
293	Gemena	0	1.95913	51.6007	0	0	0	0
294	Gemena	0	1.10298	53.563	0	0.631898	0	0
295	Gemena	0	1.70613	48.2298	0	0	0	0
296	Gemena	0	0.866165	58.2413	0	0	0	0
297	Gemena	0	1.10936	52.6497	0	1.28955	0	0
298	Gemena	0	1.00531	52.8855	0	0	0	0
299	Gemena	0	0.716364	51.7205	0	0	0	0
300	Gemena	0	2.5209	56.067	0	1.22338	0	0
301	Gemena	0	2.1832	51.5013	0	5.42327	0	0
302	Gemena	0	2.16483	56.2349	21	1.14098	0	0
303	Gemena	0	1.8041	55.1772	0	5.35626	0	0
304	Gemena	0	1.05952	55.0763	0	0	0	0
305	Gemena	0	2.55132	55.918	0	0.968134	0	0
306	Gemena	0	0.855778	58.8633	0	0	0	0
307	Gemena	0	2.19442	52.9217	0	1.55642	0	0
308	Gemena	0	1.51902	58.8456	0	0.583671	0	0
309	Gemena	0	0.727793	52.1049	0	0	0	0
310	Gemena	0	0.917557	54.9223	0	2.83621	0	0
311	Gemena	0	0.69806	52.6673	0	0	0	0
312	Gemena	0	1.70154	57.5214	0	0	0	0
313	Gemena	0	0.654962	51.6108	0	0	0	0
314	Gemena	0	1.2038	57.2654	0	3.48857	0	0
315	Gemena	0	0.961585	61.1734	2	1.10828	0	0
316	Gemena	0	0.932701	54.8969	0	0.444221	0	0
317	Buta	0	0.427348	57.0384	0	0	0	0
318	Buta	0	0.308821	56.639	0	0	0	0
319	Buta	0	0.285232	57.0491	0	0	0	0
320	Buta	0	1.00263	56.561	0	0	0	0
321	Buta	0	0.696329	58.1766	0	1.64709	0	0
322	Buta	0	0.24569	56.6934	0	0	0	0
323	Buta	0	0.472515	55.4252	0	0.52537	0	0
324	Buta	0	0.486406	57.3713	0	0.998842	0	0
325	Buta	0	0.682531	56.3631	0	0	0	0
326	Buta	0	1.05569	52.6283	0	1.72489	0	0
327	Buta	0	1.39682	52.9231	0	1.30245	0	0
328	Buta	0	0.319863	55.4152	0	0	0	0
329	Buta	0	1.21226	55.86	0	0	0	0
330	Isiro	0	1.31454	42.2614	2	1.23921	0	0
331	Isiro	0	1.79854	41.1569	0	0	0	0
332	Isiro	0	1.20399	43.9635	0	1.23144	0	0
333	Isiro	0	1.61882	39.9011	0	1.87099	0	0
334	Isiro	0	1.59661	44.098	1	2.4038	0	0
335	Isiro	0	1.7207	41.0933	0	3.79483	0	0
336	Isiro	0	1.61935	40.0534	5	1.27193	0	0
337	Isiro	0	1.63523	42.4688	5	2.21428	0	0
338	Isiro	0	1.47648	41.7	0	1.20551	0	0
339	Isiro	0	0.674171	43.3198	0	0.592958	0	0
340	Lisala	0	0.776972	59.0782	0	1.40172	0	0
341	Lisala	0	1.68728	59.4643	0	0.918513	0	0
342	Lisala	0	1.38993	59.2247	0	0.41073	0	0
343	Bunia	0	4.55345	40.3978	29	4.31376	0	0
344	Bunia	0	5.20799	34.5164	1	2.39101	0	0
345	Bunia	0	5.0967	33.9677	0	1.2111	0	0
346	Bunia	0	8.48338	38.669	0	1.14996	0	0
347	Bunia	0	2.10223	41.0135	0	1.29221	0	0
348	Bunia	0	2.94336	39.1684	0	2.11013	0	0
349	Bunia	0	2.46817	39.4555	0	1.82604	0	0
350	Bunia	0	2.04878	40.9734	0	1.24836	0	0
351	Bunia	0	2.49746	38.5253	0	0.146881	0	0
352	Bunia	0	3.06631	37.7911	0	1.52449	0	0
353	Bunia	0	2.22975	43.5254	0	0	0	0
354	Bunia	0	2.62414	39.9176	0	0.713229	0	0
355	Bunia	0	2.31829	41.1006	0	0	0	0
356	Bunia	0	2.40441	39.7108	0	0	0	0
357	Bunia	0	3.29884	39	0	4.70057	0	0
358	Bunia	0	1.89483	41.322	0	5.65402	0	0
359	Bunia	0	2.61401	37.7288	0	1.86312	0	0
360	Bunia	0	1.69729	40.7502	0	3.61634	0	0
361	Bunia	0	2.99255	39.0951	0	2.76933	0	0
363	Bunia	0	2.13432	43.3866	0	3.29835	0	0
364	Bunia	0	2.10574	45.8505	0	2.1741	0	0
365	Bunia	0	2.06501	48.9018	11	2.39935	0	0
366	Bunia	0	1.70425	47.4147	8	8.21212	0	0
367	Bunia	0	1.98916	42.3879	0	1.27885	0	0
368	Kisangani	0	0.291879	55.6636	43	1.07849	0	0
369	Kisangani	0	0.253929	57.3908	0	0	0	0
370	Kisangani	0	0.598892	54.8475	0	0	0	0
371	Kisangani	0	0.979347	56.1495	0	0	0	0
372	Kisangani	0	0.375686	56.366	0	1.08546	0	0
373	Kisangani	0	0.312975	56.4935	0	1.82943	0	0
374	Kisangani	0	0.465401	60.4122	0	1.2298	0	0
375	Kisangani	0	0.289744	55.9642	14	2.48406	0	0
376	Kisangani	0	1.0486	58.7153	0	0.622997	0	0
377	Kisangani	0	0.377393	57.7911	0	0	0	0
378	Kisangani	0	1.56224	60.7203	0	0.737227	0	0
379	Kisangani	0	1.04383	61.5823	0	1.10379	0	0
380	Kisangani	0	1.7545	55.5155	0	0	0	0
381	Kisangani	0	1.26185	58.8263	0	0.038623	0	0
382	Kisangani	0	1.12511	58.0611	0	0	0	0
383	Kisangani	0	0.601436	58.9335	0	0.6087	0	0
384	Kisangani	0	1.24651	60.2421	0	0	0	0
385	Kisangani	0	0.744218	62.3564	0	1.08156	0	0
386	Kisangani	0	0.51717	59.0211	0	0.853199	0	0
387	Kisangani	0	1.2457	58.1088	0	0	0	0
388	Beni	0	2.87957	43.8789	0	1.36572	0	0
389	Beni	0	1.18939	46	0	1.19109	0	0
390	Beni	0	1.39454	46.2103	0	0	0	0
391	Beni	0	3.12271	44.7682	0	1.78943	0	0
392	Beni	0	0.998073	44.3054	0	8.04081	0	0
393	Beni	0	5.0579	39.7588	0	0.953596	0	0
394	Beni	0	0.801438	41.2963	0	2.02081	0	0
395	Beni	0	0.874991	45.3532	0	1.95732	0	0
396	Beni	0	3.31855	42.3993	0	2.98834	0	0
397	Beni	0	1.76703	44.9423	0	1.9186	0	0
398	Beni	0	5.7772	40.1466	0	2.47826	0	0
399	Beni	0	2.3183	44.6918	0	1.95832	0	0
400	Beni	0	3.64649	41.9243	17	8.00657	0	0
401	Beni	0	3.4883	40.1701	0	1.84537	0	0
402	Beni	0	7.22859	38.2603	0	4.12746	0	0
403	Beni	0	9.71488	38.5772	0	0	0	0
404	Beni	0	10.6153	37.3911	0	1.83934	0	0
405	Beni	0	8.72602	39.9361	0	1.81094	0	0
406	Beni	0	6.74109	36.1078	0	3.28343	0	0
407	Beni	0	8.42501	41.3928	0	2.54562	0	0
408	Butembo	0	11.2676	33.3022	0	3.1278	0	0
409	Butembo	0	6.86761	36.1418	1	2.14702	0	0
410	Butembo	0	3.53062	34.6074	0	2.42525	0	0
411	Butembo	0	4.28741	33.8308	0	1.90964	0	0
412	Butembo	0	4.24302	34.844	38	6.02803	0	0
414	Mbandaka	0	0.137034	52.8601	0	0	0	0
415	Mbandaka	0	0.490206	59.8025	0	2.21837	0	0
416	Mbandaka	0	0.863801	51.8721	0	0	0	0
417	Mbandaka	0	0.657486	59.4724	0	2.72724	0	0
418	Mbandaka	0	0.759726	50.1111	0	0	0	0
419	Mbandaka	0	0.33941	59.4886	0	1.49545	0	0
420	Mbandaka	0	0.61951	59.488	0	1.10168	0	0
421	Mbandaka	0	1.02648	57.4044	0	1.10963	0	0
422	Boende	0	0.186805	57	0	1.13929	0	0
423	Boende	0	0.74251	56.2795	0	0	0	0
424	Boende	0	0.71393	54.2046	0	0	0	0
425	Boende	0	0.718438	58.5159	0	0	0	0
426	Boende	0	0.493966	59	0	0	0	0
427	Boende	0	1.02039	64	0	0.469792	0	0
428	Goma	0	4.7638	40.2873	0	1.35215	0	0
429	Goma	0	3.89746	36.8884	0	0	0	0
430	Goma	0	1.8522	39.7954	0	0	0	0
431	Goma	0	2.45154	39.2791	0	1.48758	0	0
432	Goma	0	1.99786	38.0345	0	1.95104	0	0
433	Goma	0	0.641702	39	0	0	0	0
434	Goma	0	2.9332	39.3023	0	0.563042	0	0
435	Goma	0	0.964811	38.099	0	1.79099	0	0
436	Goma	0	3.23653	42.4576	0	0.954182	0	0
437	Goma	0	6.52896	36.9826	0	0.882522	0	0
438	Goma	0	1.96039	36.123	1	2.87207	0	0
439	Goma	0	1.80011	37.8463	0	0.244502	0	0
440	Inongo	0	0.447124	58.2841	0	0	0	0
441	Inongo	0	0.571461	58.8167	6	1.64717	0	0
442	Inongo	0	0.267998	58.1473	0	0.766293	0	0
443	Inongo	0	0.275179	57.5456	0	0.223796	0	0
444	Inongo	0	0.458257	57.5184	0	0	0	0
445	Inongo	0	1.33872	56.3413	0	0.81476	0	0
446	Inongo	0	0.429286	53.8353	0	0	0	0
447	Inongo	0	0.756112	52	0	0.145158	0	0
448	Bukavu	0	5.6593	37.0837	0	3.68936	0	0
449	Bukavu	0	6.45484	41.1174	1	4.9076	0	0
451	Bukavu	0	7.80786	37.9758	0	5.40135	0	0
452	Bukavu	0	5.00107	38.0496	3	6.50858	0	0
453	Bukavu	0	12.8281	36.7159	1	10.3134	0	0
454	Kindu	0	0.87637	58.4787	0	0.967185	0	0
455	Kindu	0	0.725918	61.1876	0	0.475841	0	0
456	Kindu	0	0.620062	52.9714	0	0.220375	0	0
457	Kindu	0	0.267809	57.4841	0	2.40473	0	0
458	Kindu	0	1.30905	55	0	0.230613	0	0
459	Kindu	0	0.538129	59.8959	0	0	0	0
460	Kindu	0	1.08409	57.6544	0	0.902177	0	0
461	Kindu	0	1.54084	55.4591	0	1.42147	0	0
462	Kindu	0	1.41941	59.4868	0	0.884664	0	0
463	Kindu	0	0.714766	55.7657	0	2.01723	0	0
464	Kindu	0	1.1711	57.0947	6	0	0	0
465	Kindu	0	1.77516	52.3733	0	0	0	0
466	Bandundu	0	0.239163	57.6523	0	0	0	0
467	Bandundu	0	0.688516	55.3937	0	1.41607	0	0
468	Bandundu	0	0.626615	58.9515	0	1.12569	0	0
469	Bandundu	0	0.617306	58.0164	0	0	0	0
470	Bandundu	0	0.778155	60.8382	0	0.263284	0	0
471	Bandundu	0	0.54495	55.8492	0	0	0	0
472	Bandundu	0	0.367505	59.2621	1	2.75007	0	0
473	Bandundu	0	0.963078	60.413	0	0	0	0
475	Uvira	0	8.04894	47.6822	0	4.32347	0	0
476	Ilebo	0	4.14278	51.9837	0	0	1	0
477	Ilebo	0	3.43049	53.9251	0	0	1	0
478	Ilebo	0	4.09248	51.0571	0	0.14944	1	0
479	Ilebo	0	1.7811	50.6819	0	0	1	0
480	Ilebo	0	3.97627	50.9135	0	0	1	0
481	Ilebo	0	4.22738	48.6139	0	0	1	0
482	Ilebo	0	4.3938	51.9655	0	0	1	0
483	Ilebo	0	0.355983	49.8818	0	0	1	0
484	Ilebo	0	0.840301	51.1264	0	0	1	0
485	Ilebo	0	4.75815	49.2594	0	0.275848	1	0
486	Kinshasa	0	0.989743	66.4989	1	2.14323	0	0
487	Kinshasa	0	0.096866	53.5461	0	0	0	0
488	Kinshasa	0	0.0878236	47.6168	0	0	0	0
489	Kinshasa	0	0.0951456	50.6492	0	0	0	0
490	Kinshasa	0	4.02833	52.429	0	2.51162	1	0
491	Kinshasa	0	5.11283	46.0626	0	2.20171	1	0
492	Kinshasa	0	2.73817	48.7049	0	3.01781	1	0
493	Kinshasa	0	5.43374	47.4537	0	1.57607	0	0
494	Kinshasa	0	4.65885	49.2457	0	0.8583	1	0
495	Kinshasa	0	3.19289	49.1238	0	1.13287	0	0
496	Kinshasa	0	2.31057	46.0126	5	2.93073	1	0
497	Kinshasa	0	4.16995	53.0126	0	1.32542	1	0
498	Kinshasa	0	5.08344	52.239	5	3.4581	0	0
499	Kinshasa	0	6.15669	55.9758	0	4.63297	0	0
500	Kinshasa	0	3.96422	53.9512	0	1.96902	1	0
501	Kinshasa	0	6.11031	54.9974	0	4.02249	1	0
502	Kinshasa	0	4.74691	47.7395	0	2.14202	1	0
503	Kinshasa	0	5.12933	55.3326	0	5.71385	0	0
504	Kinshasa	0	4.71297	49.2122	0	5.74744	1	0
507	Kinshasa	0	2.80545	48.0411	10	2.39668	1	0
508	Bulungu	0	4.02836	52.4407	0	2.28051	1	0
509	Bulungu	0	1.52207	53.9528	0	0.757437	1	0
510	Bulungu	0	2.31382	59.0745	0	1.29216	1	0
511	Bulungu	0	1.39318	64.6306	0	0.525242	1	0
512	Kenge	0	6.69685	58.8769	0	0.20541	1	0
513	Kenge	0	6.96576	61.1855	0	0	1	0
514	Kenge	0	4.32165	61.1266	0	0.392654	1	0
515	Kenge	0	6.26464	63.0946	0	0.320605	1	0
516	Kenge	0	3.38922	61.6004	0	0.233652	1	0
517	Kenge	0	5.53206	59.3214	0	0.679275	1	0
518	Mweka	0	2.52076	50.012	0	0	1	0
519	Mweka	0	3.79604	51.5445	0	0	1	0
520	Mweka	0	2.10847	57.6484	0	0.593465	1	0
521	Mweka	0	2.26938	56.4404	0	0	1	0
522	Mweka	0	1.83955	56.1084	2	1.03814	1	0
523	Mweka	0	4.44467	49.9784	0	0	1	0
524	Mweka	0	4.01931	51.9649	0	0.199021	1	0
525	Lusambo	0	3.24668	52.9601	0	1.35712	1	0
526	Lusambo	0	4.57615	53	0	1.38111	1	0
527	Lusambo	0	4.30025	51.1042	0	1.14629	1	0
528	Lusambo	0	6.95934	49.5665	0	0	1	0
529	Lusambo	0	3.55123	54.7428	0	1.09703	1	0
530	Idiofa	0	0.365284	63.8741	0	1.10052	0	0
531	Idiofa	0	3.05767	64.2101	0	1.10241	0	0
532	Idiofa	0	4.00156	67.2089	0	0.586475	0	0
533	Idiofa	0	4.65366	60.6418	0	0.315451	1	0
534	Idiofa	0	4.59284	62.0118	9	2.89813	0	0
536	Idiofa	0	3.66237	62.1973	0	3.6453	0	0
537	Kikwit	0	3.46119	60.6643	0	0	1	0
538	Kikwit	0	4.92988	65.2364	0	1.43982	1	0
539	Kikwit	0	3.84502	69.4454	0	6.02625	1	0
540	Kikwit	0	3.65315	61.0292	11	1.30896	1	0
541	Kikwit	0	4.96757	62.5447	21	1.67348	1	0
542	Kikwit	0	2.438	72.0141	0	0	1	0
543	Kikwit	0	4.15424	62.8425	0	0	1	0
544	Kikwit	0	3.54247	58.7483	0	1.49904	1	0
545	Kikwit	0	2.61162	67.3242	0	4.70719	1	0
546	Kikwit	0	7.0377	60.6605	0	1.51904	1	0
547	Kikwit	0	2.67186	66	0	1.45571	1	0
548	Kikwit	0	4.94864	62.0667	0	0	1	0
549	Kikwit	0	1.83947	66.287	0	2.90111	1	0
550	Kikwit	0	3.11045	62.0583	0	0	1	0
551	Kikwit	0	1.98067	63.0626	0	1.2069	1	0
552	Mbanza-Ngu	0	1.23257	46.4407	0	1.34195	0	0
554	Mbanza-Ngu	0	5.25258	38.3016	0	2.76113	0	0
556	Mbanza-Ngu	0	5.83032	40.7724	0	2.00217	0	0
557	Mbanza-Ngu	0	4.74618	40.1972	0	0.096427	0	0
558	Mbanza-Ngu	0	5.76476	38.2264	0	2.03875	0	0
559	Mbanza-Ngu	0	4.31099	39.1712	0	1.10187	0	0
560	Demba	0	3.66645	57.8967	3	1.49792	1	0
561	Demba	0	5.07391	57.8477	0	0.719539	1	0
562	Demba	0	2.99815	58.2266	0	0.482025	1	0
563	Demba	0	2.52734	61.4668	0	0	1	0
564	Demba	0	3.02969	58.505	0	1.17155	1	0
565	Demba	0	2.96938	63.3541	0	0	1	0
566	Demba	0	3.65209	57.1201	0	0	1	0
567	Boma	0	3.46544	57.5948	0	2.58953	0	0
568	Boma	0	4.32182	54.5933	0	0	0	0
569	Boma	0	4.03317	56.091	0	2.4115	0	0
570	Boma	0	3.29188	48.4448	0	2.3224	0	0
571	Boma	0	3.05236	49.8906	0	4.90549	0	0
572	Boma	0	1.2252	43.0934	0	2.70794	0	0
573	Matadi	0	4.98976	47.3287	0	0	0	0
574	Matadi	0	9.42035	46.1024	0	0	0	0
575	Matadi	0	5.7945	47.8872	0	0	0	0
576	Matadi	0	10.4547	48.0113	0	0	0	0
577	Matadi	0	9.70655	48.1635	0	0	0	0
578	Matadi	0	8.93342	51.0513	0	0	0	0
579	Matadi	0	9.05062	47	0	0	0	0
580	Matadi	0	12.2841	52.6777	0	0	0	0
581	Matadi	0	8.54376	50	0	0	0	0
582	Matadi	0	7.27996	44.9817	0	0	0	0
583	Matadi	0	4.71918	46.5964	0	0	0	0
584	Matadi	0	5.07743	42.1422	0	0	0	0
585	Matadi	0	5.57801	47.0304	0	0	0	0
586	Matadi	0	4.95548	43.6087	0	0.028345	0	0
587	Matadi	0	9.53299	41.2007	0	0	0	0
588	Matadi	0	8.22519	46.1373	0	0	0	0
589	Kananga	0	2.11411	62.5918	0	0	1	0
590	Kananga	0	2.57848	62.7655	4	2.07431	1	0
591	Kananga	0	2.52196	65.7292	0	0.521076	0	0
592	Kananga	0	2.84121	65.0781	11	1.86307	1	0
593	Kananga	0	2.23437	66.4797	0	0.688594	1	0
594	Kananga	0	2.725	64.1373	0	0.836167	0	0
595	Kananga	0	3.84503	63.2305	0	0	1	0
596	Kananga	0	2.29247	62.2804	0	0	0	0
597	Kananga	0	3.37302	62.1381	0	0	0	0
598	Muanda	0	1.67311	65.5166	0	0.941916	0	0
599	Muanda	0	0.418632	61.7754	0	0	0	0
600	Kalemie	0	2.65552	65.1749	0	4.64238	0	0
603	Kalemie	0	2.52946	60.7643	0	0	0	0
604	Kalemie	0	3.57933	60.8	0	0.5683	0	0
605	Kalemie	0	3.30735	59.7773	0	4.19441	0	0
606	Kalemie	0	2.55967	62.0345	10	1.62446	0	0
607	Kalemie	0	2.55457	64.3005	0	1.67137	0	0
608	Kalemie	0	3.24232	62.1731	0	0.265823	0	0
609	Mbuji Mayi	0	1.55964	59.0829	0	0	1	0
610	Mbuji Mayi	0	4.18754	61.8939	0	0	1	0
611	Mbuji Mayi	0	1.79054	59.9568	0	0	1	0
612	Mbuji Mayi	0	1.79551	60.7514	0	0	1	0
613	Mbuji Mayi	0	2.68316	65.1612	0	0	1	0
614	Mbuji Mayi	0	1.04507	59.9289	0	1.22122	1	0
615	Mbuji Mayi	0	1.36833	59.3849	0	0	1	0
616	Mbuji Mayi	0	0.687478	70.1521	12	21.053	1	0
617	Mbuji Mayi	0	3.09171	59.0511	0	0.156998	1	0
618	Mbuji Mayi	0	2.82221	59.3158	0	0	1	0
619	Mbuji Mayi	0	1.78293	68.9228	0	0	1	0
620	Mbuji Mayi	0	3.20916	68.6242	0	0.239785	1	0
621	Mbuji Mayi	0	1.51904	66.8228	0	1.49574	0	0
623	Mbuji Mayi	0	2.06908	57.5568	0	1.95424	1	0
624	Mbuji Mayi	1	2.40097	65.2546	0	2.85425	1	0
625	Mbuji Mayi	0	1.00441	55.8153	0	0	1	0
626	Mbuji Mayi	0	3.25123	59.5423	0	0	0	0
627	Mbuji Mayi	0	3.80712	62.6575	0	0	0	0
628	Kabinda	0	2.63316	62.5449	0	0	1	0
629	Kabinda	0	3.39799	63.1057	0	0	1	0
630	Kabinda	0	2.97797	68.0874	66	1.56398	1	0
631	Kabinda	0	2.58742	61.4118	96	4.57753	1	0
632	Kabinda	0	2.22142	63.4456	0	2.75855	1	0
633	Kabinda	0	3.57523	63.5637	0	0.049021	1	0
634	Bene-Boya	0	2.07607	63.3951	0	0	1	0
635	Bene-Boya	0	3.65898	59.7321	0	1.24484	1	0
636	Bene-Boya	0	3.02196	63.4593	0	0	0	0
637	Bene-Boya	0	2.71661	63.331	0	0	1	0
638	Tchikapa	0	1.8044	66.319	0	3.13014	1	0
639	Tchikapa	0	2.03017	66.9371	0	3.5372	1	0
640	Tchikapa	0	2.281	65.4251	0	1.17446	1	0
641	Tchikapa	0	3.84069	64.0522	0	1.14873	0	0
642	Tchikapa	0	4.31454	65.0837	0	1.49868	0	0
643	Kasongo-Lu	0	5.64986	69.9904	0	0.443806	1	0
644	Kasongo-Lu	0	3.65866	71.4603	0	0	1	0
645	Bumba	0	1.69111	67.5369	0	1.53918	1	0
646	Bumba	0	2.10066	66.7323	0	0	1	0
647	Bumba	0	2.03215	69.137	0	0	1	0
648	Bumba	0	1.82728	69.0186	0	0	1	0
649	Bumba	0	1.86986	67.2179	0	0	1	0
650	Bumba	0	1.77722	68	0	1.78243	1	0
651	Bumba	0	0.722514	70.7091	0	0.425189	0	0
652	Bumba	0	1.12699	70.65	0	0	0	0
653	Gandajika	0	1.12267	67.3794	0	0.615693	0	0
654	Gandajika	0	1.53058	65.0145	0	2.31795	0	0
655	Gandajika	0	0.679007	62.8354	0	0.835246	0	0
656	Gandajika	0	2.62308	66.3329	0	0	0	0
657	Kamonia	0	3.51253	75.3272	0	1.0972	1	0
658	Kamonia	0	3.25936	74.1258	0	0.771168	1	0
659	Kamonia	0	1.74061	74.5654	0	0	1	0
660	Kamonia	0	2.9549	68.0434	0	0.970667	1	0
661	Kamonia	0	2.75082	71.8655	0	0	1	0
662	Kamonia	0	2.88034	70.3465	0	0	1	0
663	Mwene-Ditu	0	2.3214	65.3765	0	0.701179	0	0
664	Mwene-Ditu	0	1.69449	62.6962	0	0	0	0
665	Mwene-Ditu	0	1.30015	69.722	0	0	1	0
666	Mwene-Ditu	0	2.34067	63.4978	0	0	0	0
667	Mwene-Ditu	0	1.61357	64.6411	0	0	1	0
668	Kamina	0	0.13169	62.446	0	1.09397	0	0
669	Kamina	0	0.291641	64.5449	0	0	0	0
670	Kamina	0	0.212534	64.7088	0	0	0	0
671	Kamina	0	0.467855	67	0	0	0	0
672	Kamina	0	1.17039	71.6028	0	2.24788	0	0
673	Kamina	0	3.31817	63.1627	0	1.0526	0	0
674	Kamina	0	2.06362	64.4295	0	2.50397	0	0
675	Kamina	0	2.65062	67.4863	0	0.507051	0	0
676	Kamina	0	3.7058	65.4145	0	0.026168	0	0
677	Kamina	0	2.09577	64.644	0	0	0	0
678	Kamina	0	3.22396	67.2461	0	0	0	0
679	Kolwezi	0	4.15414	55.0991	1	0	0	0
680	Kolwezi	0	2.62098	53.9023	0	1.00664	0	0
681	Kolwezi	0	1.129	52.9183	0	6.84286	0	0
682	Kolwezi	0	1.38254	58.195	0	0.969862	0	0
683	Kolwezi	0	0.943438	58.9452	0	4.4089	0	0
684	Kolwezi	0	1.27296	57.3499	0	3.00983	0	0
685	Kolwezi	0	1.33592	54.7445	0	1.91085	0	0
686	Kolwezi	0	1.24657	60.5706	0	1.1667	0	0
687	Kolwezi	0	0.945449	53.9993	0	2.40948	0	0
688	Kolwezi	0	2.14569	57.5167	0	0	0	0
689	Kolwezi	0	1.40812	59.3774	0	0	0	0
690	Kolwezi	0	1.17352	53.9141	0	1.11125	0	0
691	Kolwezi	0	1.06907	54.0999	0	0.216897	0	0
692	Kolwezi	0	2.52092	60.5985	0	0.560189	0	0
693	Kolwezi	0	1.79628	62.7281	0	0	0	0
694	Likasi	0	2.48584	50.3363	0	2.92789	0	0
695	Likasi	0	1.7585	53.6561	0	4.05044	0	0
696	Likasi	0	2.92082	55.2754	0	8.00742	0	0
697	Likasi	0	0.990071	53.8296	0	0	0	0
698	Likasi	0	0.738173	52.9478	0	2.63993	0	0
699	Likasi	0	0.697027	51.8027	0	6.89676	0	0
700	Likasi	0	2.85136	51.1918	0	5.0872	0	0
701	Likasi	0	1.58785	49.6387	0	3.71278	0	0
702	Likasi	0	1.1215	51.212	0	0	0	0
703	Lubumbashi	0	1.20483	53.015	0	1.70241	0	0
704	Lubumbashi	0	1.27687	46.5968	0	3.29084	0	0
705	Lubumbashi	0	0.862251	45.7139	0	1.0661	0	0
706	Lubumbashi	0	2.35019	46.3469	0	0	0	0
707	Lubumbashi	0	1.43707	51.6214	0	3.00232	0	0
708	Lubumbashi	0	3.30002	50.5446	3	1.76764	0	0
709	Lubumbashi	0	1.21247	49.8999	0	2.06884	0	0
710	Lubumbashi	0	1.43378	52.2854	0	1.16297	0	0
711	Lubumbashi	0	0.522594	49.566	3	2.32377	0	0
712	Lubumbashi	0	0.423048	47.3801	0	0.680853	0	0
713	Lubumbashi	0	0.667557	56.4399	0	1.83991	0	0
714	Lubumbashi	0	0.425664	52.5751	0	1.18937	0	0
715	Lubumbashi	0	1.07528	45.3731	0	0.821315	0	0
716	Lubumbashi	0	0.883682	49.2979	0	0.186089	0	0
717	Lubumbashi	0	0.494722	45.7133	0	0.689207	0	0
718	Lubumbashi	0	1.10046	47.7622	0	0.400936	0	0
719	Lubumbashi	0	0.637486	58.793	0	1.08979	0	0
720	Lubumbashi	0	0.580101	44.869	0	2.07991	0	0
721	Lubumbashi	0	0.500576	55.8193	0	2.38479	0	0
722	Lubumbashi	0	0.607883	44.0893	0	0.367428	0	0
723	Lubumbashi	0	0.469362	51.0656	0	0.84905	0	0
724	Lubumbashi	0	0.453962	43.2707	0	1.05267	0	0
725	Lubumbashi	0	0.613353	45.308	0	1.51347	0	0
726	Lubumbashi	0	3.21823	44.4956	0	0	0	0
727	Lubumbashi	0	1.8811	49.3924	0	0.037446	0	0
728	Lubumbashi	0	3.84198	44.8967	0	0.659903	0	0
729	Lubumbashi	0	0.796062	47.057	0	1.39983	0	0
730	Lubumbashi	0	2.62852	49.66	0	1.91193	0	0
731	Lubumbashi	0	1.65109	57.2731	1	10.1837	0	0
732	Lubumbashi	0	0.984549	52.0232	8	2.65207	0	0
733	Lubumbashi	0	1.13123	50.4138	0	0.395327	0	0
734	Lubumbashi	0	0.930059	55.3374	6	6.09678	0	0
735	Lubumbashi	0	1.43845	58.9137	0	2.64439	0	0
736	Lubumbashi	0	0.775922	51.8317	0	4.66808	0	0
737	Lubumbashi	0	1.66393	48.274	0	0	0	0
738	Lubumbashi	0	0.750841	50.3202	0	0	0	0
739	Kipushi	0	1.83719	54.969	0	1.49256	0	0
740	Kipushi	0	1.21399	47.4814	0	1.27287	0	0
741	Kipushi	0	0.621419	46.8666	0	0	0	0
742	Kipushi	0	2.14935	44.8549	0	0	0	0
743	Kikwit	0	4.4817	60.7487	0	3.79922	1	1
744	Kikwit	0	4.27135	68.0559	100	21.2847	1	1
745	Kikwit	0	3.25243	70.242	0	1.74739	1	1
746	Kikwit	0	2.82069	72.22	0	12.4877	1	1
747	Kikwit	0	4.34575	59.6459	82	10.468	1	1
748	Kikwit	0	2.23403	69.9357	0	1.79489	1	1
749	Kikwit	0	2.74004	69.3739	0	1.81246	1	1
750	Kikwit	0	2.07689	63.9367	69	11.6557	1	1
751	Kikwit	0	5.19825	57.414	3	3.52165	1	1
752	Kikwit	0	5.39346	63.6489	0	3.63929	1	1
753	Kikwit	0	4.78963	63.0155	0	2.20703	1	1
754	Kikwit	0	4.0392	64.6099	89	15.7131	1	1
755	Kikwit	0	2.21337	66.5287	96	25.2778	1	1
756	Kikwit	0	6.04805	60	0	6.72412	1	1
757	Kikwit	0	3.48865	67.8431	0	0.103126	1	1
758	Kikwit	0	3.69641	62.3511	0	2.32127	1	1
759	Kikwit	0	2.61958	73	58	20.1614	1	1
760	Kikwit	0	2.16481	63.7245	100	22.7134	1	1
761	Kikwit	0	2.10434	66.4669	100	22.4462	1	1
762	Kikwit	0	4.06329	62.8567	0	1.71625	1	1
763	Kikwit	0	3.98781	68.2076	27	18.7635	1	1
764	Kikwit	0	3.36198	68.0593	0	2.66996	1	1
765	Kikwit	0	2.94657	65	1	7.67037	1	1
766	Kikwit	0	1.88835	65.6291	2	15.0151	1	1
767	Kikwit	0	4.13823	64.0951	0	9.05101	1	1
768	Kikwit	0	3.40969	63.592	0	7.42715	1	1
769	Kenge	0	11.979	63.044	0	3.1985	1	1
770	Kenge	0	7.44266	60.7211	0	6.38442	1	1
771	Kenge	0	4.1151	62.227	77	16.5433	1	1
772	Kenge	0	5.20175	61.7278	12	9.90177	1	1
773	Kenge	0	9.22397	65.1105	1	0	1	1
774	Kenge	0	9.49189	64.6988	48	0.962819	1	1
775	Kenge	0	4.26216	63.3817	0	9.10122	1	1
776	Tshikapa	0	1.17169	65.7371	0	2.77278	1	1
777	Tshikapa	0	2.91755	66.5577	0	3.63804	1	1
778	Tshikapa	0	5.43851	67.3346	0	2.14881	1	1
779	Tshikapa	0	4.85884	70.6298	51	5.02747	1	1
780	Tshikapa	0	2.85583	66.2365	0	1.40773	1	1
781	Tshikapa	0	4.44009	62.7736	33	9.4669	1	1
782	Tshikapa	0	2.46303	70.4875	0	1.53096	1	1
783	Tshikapa	0	2.18344	66.8207	96	17.4795	1	1
784	Tshikapa	0	3.19738	59.4226	99	11.957	0	1
785	Tshikapa	0	3.31312	59.3966	29	14.0329	0	1
786	Tshikapa	0	3.28585	60.9478	100	5.22104	1	1
787	Tshikapa	0	2.01672	64.5711	100	15.206	1	1
788	Tshikapa	0	4.13652	68.5129	0	0.296508	0	1
789	Tshikapa	0	4.11451	67.6378	0	0.618523	0	1
790	Tshikapa	0	3.35389	64.742	0	3.81606	0	1
791	Tshikapa	0	3.07898	66.3215	0	0	1	1
792	Mweka	0	3.68071	56.2582	0	1.13156	1	1
793	Mweka	0	1.96932	59.418	95	2.76303	1	1
794	Mweka	0	2.47236	59.7802	17	1.73377	1	1
795	Mweka	0	2.39133	61.9719	65	3.6593	1	1
796	Mweka	0	3.16263	57.3757	1	10.3184	1	1
797	Mbuji-Mayi	0	2.55652	62.8737	0	4.59666	1	1
798	Mbuji-Mayi	0	2.27565	67.8522	9	15.6597	1	1
799	Mbuji-Mayi	0	1.61257	62.7436	100	20.3929	1	1
800	Mbuji-Mayi	0	2.31372	63.0855	0	0.747205	1	1
801	Mbuji-Mayi	0	1.80415	62.2383	92	16.8033	1	1
802	Mbuji-Mayi	0	2.32486	66.018	93	22.0266	1	1
803	Mbuji-Mayi	0	1.9896	61.7669	99	22.3052	1	1
804	Mbuji-Mayi	0	2.62246	61.8781	100	19.5539	1	1
805	Mbuji-Mayi	0	1.56622	62.0721	100	24.6459	1	1
806	Mbuji-Mayi	0	1.8101	63.7686	94	15.2021	1	1
807	Mbuji-Mayi	0	1.65434	66.7919	48	17.8262	1	1
808	Mbuji-Mayi	0	1.2483	61.728	100	21.025	1	1
809	Mbuji-Mayi	0	1.06982	67.3011	62	12.7135	1	1
810	Mbuji-Mayi	0	1.70844	68.7076	95	25.2907	1	1
811	Mbuji-Mayi	0	1.79137	59.637	100	17.6099	1	1
812	Mbuji-Mayi	0	1.07992	61.3283	100	17.2785	1	1
813	Mbuji-Mayi	0	1.49056	60.8225	100	22.8589	1	1
814	Mbuji-Mayi	0	1.86657	60.8254	100	21.2197	1	1
815	Mbuji-Mayi	0	1.17694	62.1021	100	21.5477	1	1
816	Mbuji-Mayi	0	2.20877	60.8468	100	15.6947	1	1
817	Mbuji-Mayi	0	2.09699	64.0708	100	24.4032	1	1
818	Mbuji-Mayi	0	1.76359	67.8789	100	11.4092	1	1
819	Mbuji-Mayi	0	1.77729	60.9699	96	18.4782	1	1
820	Mbuji-Mayi	0	2.28688	65.0017	100	25.6979	1	1
821	Mbuji-Mayi	0	1.57706	65.04	100	19.2901	1	1
822	Mbuji-Mayi	0	1.43436	62.2117	100	9.17784	1	1
823	Mbuji-Mayi	0	2.19915	63.7394	100	13.9468	1	1
824	Mbuji-Mayi	0	1.57422	68.9603	100	19.7938	1	1
825	Mbuji-Mayi	0	1.83458	64.8602	94	14.7649	1	1
826	Mbuji-Mayi	0	1.80235	68.1072	100	22.374	1	1
827	Mbuji-Mayi	0	1.97815	64.8822	41	19.3067	1	1
828	Mbuji-Mayi	0	3.76363	64.3332	3	6.20134	1	1
829	Mbuji-Mayi	0	3.65261	62.3442	100	22.8718	1	1
830	Mbuji-Mayi	0	3.25411	59.8737	0	2.89718	1	1
831	Mbuji-Mayi	0	2.92703	61.2484	1	7.48055	1	1
832	Kolwezi	0	2.70166	53.455	0	2.67122	0	1
833	Kolwezi	0	2.21776	57.8547	0	1.61877	0	1
834	Kolwezi	0	5.60411	52.6141	0	1.23027	0	1
835	Kolwezi	0	1.15535	60.5713	0	5.6682	0	1
836	Kolwezi	0	1.0044	57.6162	13	15.5199	0	1
837	Kolwezi	0	1.40234	58.2394	0	9.77905	0	1
838	Kolwezi	0	1.84179	56.6939	0	2.36162	0	1
839	Kolwezi	0	1.95707	57.8943	0	2.20565	0	1
840	Kolwezi	0	1.59124	61.5788	92	12.4649	0	1
841	Kolwezi	0	1.63335	60.3655	0	10.9299	0	1
842	Kolwezi	0	2.61435	60.054	0	1.64541	0	1
843	Kolwezi	0	2.48157	62.9645	0	2.17585	0	1
844	Kolwezi	0	1.48248	60.8194	0	7.04365	0	1
845	Kolwezi	0	1.69399	60.0246	0	8.70459	0	1
846	Kolwezi	0	0.805162	58.3662	0	7.31566	0	1
847	Kolwezi	0	1.30176	66.9041	2	16.1124	0	1
848	Kolwezi	0	2.28575	64.3195	0	3.87005	0	1
849	Kolwezi	0	1.89106	64.1776	81	19.0822	0	1
850	Kolwezi	0	0.471323	62.0645	2	15.7966	0	1
851	Kolwezi	0	2.09792	61.8006	0	0	0	1
852	Kolwezi	0	1.40069	59.5707	0	4.94608	0	1
853	Kolwezi	0	0.408518	58.5242	46	11.7721	0	1
854	Kolwezi	0	2.74741	64.004	0	8.69193	0	1
855	Kolwezi	0	1.13705	57.6578	91	9.24643	0	1
856	Kolwezi	0	0.710539	59.825	92	14.4435	0	1
857	Kolwezi	0	1.32333	59.2539	0	1.28163	0	1
858	Kolwezi	0	1.7564	59.2854	0	1.25857	0	1
859	Kolwezi	0	0.729361	61.0352	19	9.85493	0	1
860	Kolwezi	0	1.60269	57.6284	0	0.127287	0	1
861	Kolwezi	0	0.931872	58.4592	84	16.5701	0	1
862	Kolwezi	0	0.532901	62.3486	87	15.8059	0	1
863	Kolwezi	0	3.69106	58.6782	52	16.7521	0	1
864	Kolwezi	0	2.81731	63.5417	0	7.06634	0	1
865	Kolwezi	0	3.24784	61.8425	0	5.38566	0	1
866	Kolwezi	0	2.67256	63.0831	4	3.00024	0	1
867	Kolwezi	0	0.798119	60.3571	11	12.5267	0	1
868	Kolwezi	0	0.944929	63.2928	0	12.72	0	1
869	Kolwezi	0	1.08245	64.3987	0	8.2645	0	1
870	Kolwezi	0	0.579484	61.8108	9	9.51684	0	1
871	Kolwezi	0	0.663059	62.917	2	9.48514	0	1
872	Kolwezi	0	1.37631	62.293	0	11.5909	0	1
873	Kolwezi	0	0.22831	58.5638	0	2.38673	0	1
874	Kolwezi	0	0.584897	62	0	3.42386	0	1
875	Kolwezi	0	1.53531	60.813	0	5.98933	0	1
876	Kolwezi	0	0.248396	61.0071	0	1.33036	0	1
877	Kolwezi	0	0.79313	61.4738	0	0	0	1
878	Kolwezi	0	0.752351	63.0233	0	1.84029	0	1
879	Kolwezi	0	1.56195	62.2792	0	0	0	1
880	Kolwezi	0	0.663177	61.6077	0	2.10806	0	1
881	Kolwezi	0	2.81937	64.6165	0	0.806006	0	1
882	Kolwezi	0	3.25496	60.0327	0	0.500759	0	1
883	Kananga	0	2.55945	62.9645	35	2.09303	1	1
884	Kananga	0	2.17733	65.9853	0	1.5013	1	1
885	Kananga	0	2.52846	62.0626	0	1.36487	0	1
886	Kananga	0	1.90002	66.1594	86	6.56282	0	1
887	Kananga	0	2.51702	65.4047	3	2.71528	1	1
888	Kananga	0	2.79884	62.9527	7	3.85641	0	1
889	Kananga	0	2.93147	66.1641	46	9.14032	0	1
890	Kananga	0	2.77595	64.536	4	2.97339	0	1
891	Kananga	0	2.78485	66.1052	99	7.64123	1	1
892	Kananga	0	2.93679	63.4816	33	7.87575	1	1
893	Kananga	0	2.68606	66.3758	99	10.2413	1	1
894	Kananga	0	2.88271	62.5725	91	9.2755	1	1
895	Kananga	0	3.44161	65.2077	0	3.90284	1	1
896	Kananga	0	2.4262	58.2723	93	16.1965	0	1
897	Kananga	0	1.80894	65.8595	97	15.1906	0	1
898	Kananga	0	3.14236	64.007	77	6.63427	0	1
899	Kananga	0	2.73976	66	100	14.8068	0	1
900	Kananga	0	2.53776	70.7075	31	6.86623	1	1
901	Kananga	0	2.58027	65.2178	0	0.041257	1	1
902	Kananga	0	2.38967	69.2241	0	0.281307	1	1
903	Kananga	0	2.21905	69.9562	5	15.1117	1	1
904	Kananga	0	2.21649	66.5879	14	6.51183	0	1
905	Kananga	0	2.62411	63.4767	100	11.9335	0	1
906	Kananga	0	3.22082	67.2326	13	6.18554	0	1
907	Kananga	0	2.57152	64.2324	40	4.6239	0	1
908	Kananga	0	2.97423	66.4141	0	2.28475	0	1
909	Kananga	0	2.41705	66.4351	0	1.57509	0	1
910	Kananga	0	2.51962	64.8299	0	0.535462	0	1
911	Kananga	0	2.39576	62.6384	0	0.527038	0	1
912	Kamonia	0	2.50217	72.1197	90	2.83193	1	1
913	Kamonia	0	2.22177	71.0777	100	13.1411	1	1
914	Bulungu	0	2.30741	55.1924	1	1.59117	1	1
915	Bulungu	0	2.0244	69.8997	0	2.41419	1	1
916	Butembo	0	8.95776	36.5176	10	19.9617	0	1
917	Butembo	0	5.15388	36.4087	8	15.877	0	1
918	Butembo	0	5.49355	40.3567	73	20.4442	0	1
919	Butembo	0	4.8743	33.0097	1	23.186	0	1
920	Butembo	0	7.47772	32.0291	0	1.70803	0	1
921	Butembo	0	4.16689	44.6267	100	26.8966	0	1
922	Butembo	0	2.52775	38.7322	100	22.7158	0	1
923	Butembo	0	3.2674	36.0399	10	11.1303	0	1
924	Butembo	0	4.00706	44.5588	95	20.2907	0	1
925	Butembo	0	4.31998	39.4327	100	23.8032	0	1
926	Butembo	0	3.12851	41.8694	100	20.5608	0	1
927	Butembo	0	5.08657	32.5435	15	19.3431	0	1
928	Butembo	0	1.62616	40.0342	100	18.7265	0	1
929	Butembo	0	2.4701	43.8227	100	25.8326	0	1
930	Butembo	0	5.20902	37.66	100	27.1171	0	1
931	Butembo	0	9.14638	40.1522	0	6.59211	0	1
932	Butembo	0	5.63084	33.6721	33	19.6741	0	1
933	Butembo	0	3.6528	37.3307	1	4.05068	0	1
934	Butembo	0	5.41347	34.4517	48	25.025	0	1
935	Butembo	0	7.85387	35.6341	0	6.25152	0	1
936	Butembo	0	5.99647	39.5473	80	29.6872	0	1
937	Butembo	0	3.8188	33.3866	0	2.81775	0	1
938	Butembo	0	2.68332	35.7403	0	5.02622	0	1
939	Butembo	0	3.83109	36.8751	10	22.5307	0	1
940	Butembo	0	4.84185	31.3831	0	1.58737	0	1
941	Butembo	0	2.44658	36.2451	0	17.3306	0	1
942	Butembo	0	2.18445	36.3055	100	26.5842	0	1
943	Butembo	0	4.8232	35.8508	11	22.461	0	1
944	Butembo	0	2.44905	35.1683	0	4.03839	0	1
945	Butembo	0	2.37608	35.1688	28	11.4363	0	1
946	Butembo	0	3.34096	39.5458	38	25.5422	0	1
947	Butembo	0	2.84807	31.9093	2	20.7875	0	1
948	Butembo	0	3.38455	34.6507	1	5.24708	0	1
949	Idiofa	0	2.27114	65.6478	0	7.5939	0	1
950	Idiofa	0	0.395886	64.8868	1	19.3527	0	1
951	Idiofa	0	2.12299	64.1152	72	13.9173	0	1
952	Idiofa	0	2.84464	68.4402	0	1.19092	0	1
953	Idiofa	0	3.17828	64.8558	7	8.6084	0	1
954	Idiofa	0	3.99775	66.326	30	17.9906	0	1
955	Idiofa	0	2.5246	67.0297	0	11.95	0	1
956	Idiofa	0	1.09346	64.9347	41	19.7728	0	1
957	Idiofa	0	0.495645	65.0378	82	12.1345	0	1
958	Kabinda	0	4.13032	60.2792	0	1.09346	1	1
959	Kabinda	0	2.80841	63.1223	0	0.772091	1	1
960	Kabinda	0	3.71931	68.5441	0	0.31187	1	1
961	Kabinda	0	3.80696	63.5389	3	5.53705	1	1
962	Kabinda	0	4.37915	62.4131	0	2.56767	1	1
963	Kabinda	0	3.06654	63.9971	6	2.69578	1	1
964	Lisala	0	2.00405	57.3069	97	1.79299	0	1
965	Lisala	0	2.11425	60.1797	43	1.60228	0	1
966	Lisala	0	2.84613	62.824	69	2.76974	0	1
967	Lisala	0	2.32058	60.1354	100	7.75731	0	1
968	Lisala	0	2.86809	57.9709	0	2.39121	0	1
969	Lisala	0	3.87204	57.0992	100	2.4769	0	1
970	Lisala	0	3.14829	57.3362	100	1.80606	0	1
971	Lisala	0	2.06892	56.851	99	16.136	0	1
972	Lisala	0	2.22701	53.9189	0	2.86473	0	1
973	Demba	0	2.51696	57.2889	21	4.31911	1	1
974	Demba	0	2.37147	60.9515	93	9.82543	1	1
975	Demba	0	3.29887	62.0063	0	3.10928	1	1
976	Demba	0	2.67445	61.1478	0	2.86619	1	1
977	Ilebo	0	6.48919	50.2465	0	0.212866	1	1
978	Ilebo	0	2.62922	53.0308	32	5.4542	1	1
979	Ilebo	0	1.86481	57.9216	39	16.2203	1	1
980	Ilebo	0	1.92352	57.8871	10	3.56478	1	1
981	Ilebo	0	1.27997	61.328	100	14.994	1	1
982	Gandajika	0	1.48686	65.0468	98	2.12997	0	1
983	Gandajika	0	2.52513	70.0732	0	1.87022	0	1
984	Gandajika	0	2.07887	69.9504	4	1.1043	0	1
985	Gandajika	0	2.63212	61.2006	100	7.1884	0	1
986	Gandajika	0	2.37863	70.042	0	0.260551	0	1
987	Gandajika	0	2.26891	61.619	31	3.86321	0	1
988	Gandajika	0	1.2353	67.3053	86	6.19484	0	1
989	Gandajika	0	1.19207	66.9581	0	0.423598	0	1
990	Kalemi	0	1.64216	66.0815	0	3.25276	0	1
991	Kalemi	0	1.34074	62.0911	0	6.56236	0	1
992	Kalemi	0	0.817737	66.1119	1	5.52619	0	1
993	Kalemi	0	0.344252	62.7503	0	4.86036	0	1
994	Kalemi	0	0.659788	65.4458	0	3.36122	0	1
995	Kalemi	0	2.13576	67.9649	34	16.6486	0	1
996	Kalemi	0	0.875367	58.8674	0	4.04888	0	1
997	Kalemi	0	2.74856	56.4075	12	9.50373	0	1
998	Kalemi	0	1.69005	58.6066	83	10.2958	0	1
999	Kalemi	0	0.7391	57	100	10.6892	0	1
1000	Likasi	0	1.82461	50.4292	0	2.96269	0	1
1001	Likasi	0	2.07066	56.4555	94	10.2983	0	1
1002	Likasi	0	3.33114	57.7799	96	14.1194	0	1
1003	Likasi	0	3.94061	51.2078	3	14.7439	0	1
1004	Likasi	0	1.45875	58.5573	99	19.5134	0	1
1005	Likasi	0	1.09192	56.6276	5	7.0594	0	1
1006	Likasi	0	4.32654	50.9585	6	11.6873	0	1
1007	Likasi	0	1.26015	53.593	89	18.1974	0	1
1008	Likasi	0	1.69622	48.9181	97	12.3761	0	1
1009	Likasi	0	1.74939	54.9105	98	21.5817	0	1
1010	Likasi	0	1.11288	59.2026	16	13.2961	0	1
1011	Likasi	0	1.04323	54.1249	0	5.95665	0	1
1012	Likasi	0	2.5037	52.4133	29	13.5662	0	1
1013	Likasi	0	4.11405	58.1641	89	8.2353	0	1
1014	Likasi	0	3.54665	54.104	10	10.8716	0	1
1015	Likasi	0	3.06247	54.7455	8	11.6212	0	1
1016	Likasi	0	2.83877	53.4271	4	7.74695	0	1
1017	Likasi	0	1.50189	56.9791	12	15.3921	0	1
1018	Likasi	0	0.903995	59.9236	13	12.7525	0	1
1019	Likasi	0	2.904	56.2502	0	7.44766	0	1
1020	Likasi	0	2.92303	55.7385	8	17.9675	0	1
1021	Mbanza-Ngu	0	0.746755	47.8227	0	6.57739	0	1
1022	Mbanza-Ngu	0	1.73727	53.8927	0	15.0607	0	1
1023	Mbanza-Ngu	0	1.5653	48.0177	2	5.42253	0	1
1024	Mbanza-Ngu	0	1.04834	47.7072	0	0	0	1
1025	Mbanza-Ngu	0	5.06001	49.3115	46	15.275	0	1
1026	Mbanza-Ngu	0	0.938184	54.7748	78	13.8952	0	1
1027	Mbanza-Ngu	0	0.870506	49.8305	1	10.6753	0	1
1028	Mbanza-Ngu	0	3.52076	55.0739	0	6.88917	0	1
1029	Mbanza-Ngu	0	0.452269	51.1362	10	9.86924	0	1
1030	Muanda	0	1.04093	65.1219	29	14.6713	0	1
1031	Muanda	0	0.959134	71.1007	56	17.3029	0	1
1032	Muanda	0	0.648513	69.9322	94	22.0875	0	1
1033	Muanda	0	0.347201	63.9131	100	19.0814	0	1
1034	Muanda	0	0.123004	73.8359	69	13.9644	0	1
1035	Muanda	0	0.170843	66.4324	100	18.7467	0	1
1036	Muanda	0	0.167778	68.4849	92	15.2858	0	1
1037	Muanda	0	1.28925	67.2639	50	12.0204	0	1
1038	Muanda	0	1.44823	76.7184	48	11.7308	0	1
1039	Kinshasa	0	1.54036	51	98	9.56907	0	1
1040	Kinshasa	0	0.512307	56.0926	100	21.5671	0	1
1041	Kinshasa	0	0.5581	52.6204	54	3.55373	0	1
1042	Kinshasa	0	2.464	51.6105	94	12.5694	0	1
1043	Kinshasa	0	0.709829	54.8454	100	14.303	0	1
1044	Kinshasa	0	0.330637	55.5184	0	7.65306	0	1
1045	Kinshasa	0	0.402752	55.056	100	22.398	0	1
1046	Kinshasa	0	0.538058	52.8805	64	11.1025	0	1
1047	Kinshasa	0	1.48236	53.7557	100	19.0501	0	1
1048	Kinshasa	0	0.7061	49.5899	100	18.9173	0	1
1049	Kinshasa	0	0.549869	50.919	95	10.7648	0	1
1050	Kinshasa	0	0.231434	49.525	100	27.5086	0	1
1051	Kinshasa	0	0.238082	53.292	100	17.2707	0	1
1052	Kinshasa	0	0.660596	59.6047	100	10.3473	0	1
1053	Kinshasa	0	0.350127	53.6922	0	0.265264	0	1
1054	Kinshasa	0	0.75217	48	0	1.49946	0	1
1055	Kinshasa	0	1.07096	48.2078	0	3.20286	0	1
1056	Kinshasa	0	2.75067	50.9665	64	9.64427	0	1
1057	Kinshasa	0	0.680927	54.1186	100	18.8775	0	1
1058	Kinshasa	0	0.771785	55.563	92	16.6456	0	1
1059	Kinshasa	0	0.381098	53.0115	100	20.6026	0	1
1060	Kinshasa	0	0.326164	54.207	0	13.0759	0	1
1061	Kinshasa	0	0.257027	60.1516	99	9.34179	0	1
1062	Kinshasa	0	0.268999	53.2505	4	8.02837	0	1
1063	Kinshasa	0	0.390852	55.3775	0	1.48446	0	1
1064	Kinshasa	0	1.20199	68.3943	93	21.1752	0	1
1065	Kinshasa	0	0.675988	65.5	100	21.2947	0	1
1066	Kinshasa	0	1.38931	48.4509	12	7.12759	0	1
1067	Kinshasa	0	1.30017	53.5706	100	20.2557	0	1
1068	Kinshasa	0	4.40867	51.0571	100	13.9586	0	1
1069	Kinshasa	0	0.578288	51.0383	100	24.0169	0	1
1070	Kinshasa	0	0.561102	54.6047	100	22.9291	0	1
1071	Kinshasa	0	0.448581	54.3411	100	23.9201	0	1
1072	Kinshasa	0	0.305264	50.783	30	14.058	0	1
1073	Kinshasa	0	0.320657	52.4647	87	19.4083	0	1
1074	Kinshasa	0	0.395455	56.028	13	18.0382	0	1
1075	Kinshasa	0	0.446302	55.2798	100	16.7024	0	1
1076	Kinshasa	0	0.280389	58.8994	98	15.3323	0	1
1077	Kinshasa	0	0.700934	57.3361	100	14.4784	0	1
1078	Kinshasa	0	0.2514	54.3594	0	0.540523	0	1
1079	Kinshasa	0	1.43067	67.2463	22	14.6377	0	1
1080	Kinshasa	0	1.03725	68.1792	0	13	0	1
1081	Kinshasa	0	0.671702	61.8308	0	14.0796	1	1
1082	Kinshasa	0	2.38054	61.0183	60	9.87435	0	1
1083	Kinshasa	0	1.77505	52.3099	17	10.4007	0	1
1084	Kinshasa	0	1.17619	54.5307	100	18.0233	0	1
1085	Kinshasa	0	0.424674	56.8809	100	32.1924	0	1
1086	Kinshasa	0	0.318806	53.5366	11	11.0516	1	1
1087	Kinshasa	0	0.659812	54.887	99	19.3015	1	1
1088	Kinshasa	0	0.357496	57.1229	100	11.0087	0	1
1089	Kinshasa	0	0.721429	67.7146	100	21.211	0	1
1090	Kinshasa	0	1.50441	60.9732	32	10.4264	0	1
1091	Kinshasa	0	0.911942	62.4517	0	11.5799	0	1
1092	Kinshasa	0	2.6764	60.5819	0	5.08051	1	1
1093	Kinshasa	0	2.32499	62.1676	0	4.14054	1	1
1094	Kinshasa	0	1.55511	51.4968	100	21.5433	0	1
1095	Kinshasa	0	1.15737	51.9179	100	10.8185	0	1
1096	Kinshasa	0	1.43593	60.0112	67	15.8129	0	1
1097	Kinshasa	0	0.534471	50.3248	100	24.6097	1	1
1098	Kinshasa	0	0.695615	52.1536	100	18.4841	1	1
1099	Kinshasa	0	0.661453	56.1323	99	13.1597	1	1
1100	Kinshasa	0	0.634417	54.736	38	13.3828	0	1
1101	Kinshasa	0	1.72083	65.3419	92	15.6177	0	1
1102	Kinshasa	0	3.96759	62.6692	0	3.05861	1	1
1103	Kinshasa	0	3.46317	63.8478	0	2.91958	1	1
1104	Kinshasa	0	1.85015	57.452	100	18.3949	0	1
1105	Kinshasa	0	2.25939	60.4199	100	20.4815	0	1
1106	Kinshasa	0	0.853841	55.4405	100	24.7521	0	1
1107	Kinshasa	0	0.800371	49.591	94	20.7911	1	1
1108	Kinshasa	0	0.363685	49.9313	100	21.9675	1	1
1109	Kinshasa	0	0.401681	55.6233	100	16.2316	1	1
1110	Kinshasa	0	0.611159	50.837	88	18.7243	0	1
1111	Kinshasa	0	0.251111	51.1665	12	5.36049	0	1
1112	Kinshasa	0	1.92633	66.3723	0	9.19716	1	1
1113	Kinshasa	0	4.22112	66.1361	0	0.665011	1	1
1114	Kinshasa	0	2.08486	52.0005	63	10.1863	0	1
1115	Kinshasa	0	1.08807	51.0283	100	24.5956	1	1
1116	Kinshasa	0	0.706576	54.1993	100	22.1957	1	1
1117	Kinshasa	0	0.329858	50.6482	100	20.3115	1	1
1118	Kinshasa	0	0.342452	52.8467	100	17.3339	1	1
1119	Kinshasa	0	1.12569	59.3995	93	23.0913	0	1
1120	Kinshasa	0	1.41332	60.7467	100	20.6396	0	1
1121	Kinshasa	0	6.49436	62.668	0	0	1	1
1122	Kinshasa	0	1.49442	58	0	3.38175	0	1
1123	Kinshasa	0	1.77999	57.3629	100	17.8205	0	1
1124	Kinshasa	0	0.551563	50.6565	100	20.8668	1	1
1125	Kinshasa	0	0.381026	49.4226	100	23.8603	1	1
1126	Kinshasa	0	0.317929	49.65	100	28.3908	1	1
1127	Kinshasa	0	0.546493	52.2512	99	20.2702	0	1
1128	Kinshasa	0	2.15754	57.2924	0	0	0	1
1129	Kinshasa	0	1.1003	65.6069	0	0.009827	0	1
1130	Kinshasa	0	3.5151	65.5435	18	22.5862	1	1
1131	Kinshasa	0	4.52716	60.1264	0	1.08717	1	1
1132	Kinshasa	0	3.23901	55.1789	97	15.4102	0	1
1133	Kinshasa	0	2.14626	52.0088	0	4.23847	0	1
1134	Kinshasa	0	0.468575	50.5078	100	26.2837	1	1
1135	Kinshasa	0	0.934072	52.6908	100	23.0966	1	1
1136	Kinshasa	0	1.26676	55.2784	100	23.366	0	1
1137	Kinshasa	0	0.51089	54.5131	100	19.0292	0	1
1138	Kinshasa	0	0.519511	56.4277	100	22.761	0	1
1139	Kinshasa	0	0.882101	62.4727	0	7.57174	0	1
1140	Kinshasa	0	1.07065	59.5106	99	18.8615	0	1
1141	Kinshasa	0	1.00368	62.1873	100	24.2977	0	1
1142	Kinshasa	0	6.43082	58.3857	0	7.66438	1	1
1143	Kinshasa	0	3.67079	62.1215	0	2.07975	1	1
1144	Kinshasa	0	2.77651	55.6684	0	7.30252	0	1
1145	Kinshasa	0	2.16195	54.282	0	3.69599	0	1
1146	Kinshasa	0	3.85284	59.6498	100	15.739	1	1
1147	Kinshasa	0	0.582779	50.2154	89	9.50319	1	1
1148	Kinshasa	0	0.465128	51.859	100	27.1564	0	1
1149	Kinshasa	0	0.65626	54.1375	97	24.3412	0	1
1150	Kinshasa	0	0.745879	53.9316	100	23.2032	0	1
1151	Kinshasa	0	1.04503	54.1355	0	1.61115	0	1
1152	Kinshasa	0	1.27711	63.0599	67	20.8202	0	1
1153	Kinshasa	0	1.60552	62.4965	100	24.4452	1	1
1154	Kinshasa	0	3.29685	53.4039	0	2.98876	0	1
1155	Kinshasa	0	2.56753	55.4278	0	4.19519	0	1
1156	Kinshasa	0	1.45658	53.4225	100	23.4691	1	1
1157	Kinshasa	0	0.780931	55.9658	100	20.9502	1	1
1158	Kinshasa	0	0.338254	54.8248	100	25.2302	0	1
1159	Kinshasa	0	0.698008	56.153	100	25.1389	0	1
1160	Kinshasa	0	0.750754	53.2971	100	21.7521	0	1
1161	Kinshasa	0	0.840958	59.9799	0	16.3843	0	1
1162	Kinshasa	0	0.567816	63.3288	1	20.0195	0	1
1163	Kinshasa	0	1.89739	66.8325	96	15.6716	1	1
1164	Kinshasa	0	2.9455	61.8202	0	2.33834	1	1
1165	Kinshasa	0	4.55994	51.4783	0	0	1	1
1166	Kinshasa	0	0.369072	54.2754	100	24.9427	0	1
1167	Kinshasa	0	1.03305	57.3212	67	16.3358	1	1
1168	Kinshasa	0	2.03562	65.6726	0	23.4886	1	1
1169	Kinshasa	0	3.62516	55.6412	0	1.43443	1	1
1170	Kinshasa	0	5.38641	54.0565	0	1.29971	1	1
1171	Kinshasa	0	4.78678	55.5212	100	18.5041	1	1
1172	Kinshasa	0	3.43271	58.259	100	19.3276	1	1
1173	Kinshasa	0	1.30975	53.2541	14	7.77603	1	1
1174	Kinshasa	0	0.377467	54.0381	100	25.1954	0	1
1175	Kinshasa	0	0.709997	55.2418	100	24.6591	0	1
1176	Kinshasa	0	0.659561	57.74	100	20.4172	0	1
1177	Kinshasa	0	3.46203	64.6224	0	15.3226	1	1
1178	Kinshasa	0	2.44071	62	0	0.950909	1	1
1179	Kinshasa	0	6.3757	47.161	100	18.889	1	1
1180	Kinshasa	0	3.03237	55.9099	0	0	1	1
1181	Kinshasa	0	4.58884	60.0965	0	17.0025	1	1
1182	Kinshasa	0	4.24325	60.2051	0	2.35721	1	1
1183	Kinshasa	0	2.34572	61.0403	0	0	1	1
1184	Kinshasa	0	4.73544	61.9482	0	16.3943	1	1
1185	Kinshasa	0	5.19316	55.7161	0	7.82116	1	1
1186	Kinshasa	0	0.805276	51.673	7	8.79187	1	1
1187	Kinshasa	0	2.11315	60.0461	70	15.1135	0	1
1188	Kinshasa	0	2.92126	59.4461	0	0.468696	1	1
1189	Kinshasa	0	2.453	61.8455	0	2.12496	1	1
1190	Kinshasa	0	3.17059	59.1394	0	0.442391	1	1
1191	Kinshasa	0	4.88728	50.576	4	8.27884	1	1
1192	Kinshasa	0	6.75792	53.2754	99	17.0554	1	1
1193	Kinshasa	0	5.47651	53.1722	0	8.18892	0	1
1194	Kinshasa	0	1.54227	51.4086	1	8.36913	0	1
1195	Kinshasa	0	2.79133	61.7183	91	16.2938	0	1
1196	Kinshasa	0	3.32981	61.033	0	16.4492	0	1
1197	Kinshasa	0	10.1991	49.8732	0	4.26687	1	1
1198	Kinshasa	0	3.93274	61.8451	100	15.4838	1	1
1199	Kinshasa	0	6.75937	53.4513	0	9.10844	1	1
1200	Kinshasa	0	5.1933	53.8199	100	9.60662	1	1
1201	Kinshasa	0	3.097	53.1375	0	3.66136	0	1
1202	Kinshasa	0	2.24319	56.4176	2	14.2508	0	1
1203	Kinshasa	0	4.80139	52.2543	0	3.9029	1	1
1204	Kinshasa	0	2.90053	52.5029	2	7.62954	1	1
1205	Kinshasa	0	2.53858	47.9588	49	13.1702	1	1
1206	Kinshasa	0	2.16422	57.6565	0	6.79289	1	1
1207	Kinshasa	0	2.89011	59.0618	0	5.54786	1	1
1208	Kinshasa	0	3.38125	56.8431	0	11.4462	0	1
1209	Kinshasa	0	3.476	56.9588	0	3.96573	1	1
1210	Kinshasa	0	4.15319	61.821	0	6.1986	1	1
1211	Kinshasa	0	2.90579	60.0046	0	14.5726	1	1
1212	Kinshasa	0	5.86529	50.7355	0	1.67307	1	1
1213	Kinshasa	0	1.70978	56.992	71	10.2504	1	1
1214	Kinshasa	0	2.09136	59.2632	0	6.5945	1	1
1215	Kinshasa	0	4.05719	52.0562	0	9.41696	1	1
1216	Kinshasa	0	2.53205	58.5813	0	4.35537	1	1
1217	Kinshasa	0	4.49962	50.9716	0	0.386925	1	1
1218	Kinshasa	0	2.52368	56.2859	2	3.3378	1	1
1219	Kinshasa	0	1.87453	50.294	0	1.41904	1	1
1220	Kinshasa	0	8.05273	49.8101	0	9.64137	1	1
1221	Mwene-Ditu	0	2.41535	65.8934	0	0.39199	1	1
1222	Mwene-Ditu	0	2.77435	60.7712	0	1.50397	1	1
1223	Mwene-Ditu	0	2.13901	65.8504	0	0.047008	0	1
1224	Mwene-Ditu	0	1.79249	72.9805	14	2.72861	0	1
1225	Mwene-Ditu	0	2.11327	68.3783	0	0.04969	1	1
1226	Mwene-Ditu	0	1.66702	68.2894	0	9.73699	0	1
1227	Mwene-Ditu	0	2.38609	61.3913	0	1.67909	1	1
1228	Mwene-Ditu	0	1.89672	68.6164	8	2.82451	0	1
1229	Mwene-Ditu	0	2.33186	66.1956	92	14.9495	1	1
1230	Mwene-Ditu	0	2.58162	66.5553	58	7.52257	1	1
1231	Mwene-Ditu	0	2.31448	67.0186	0	2.19127	0	1
1232	Mwene-Ditu	0	1.39054	67.8271	100	13.6235	1	1
1233	Mwene-Ditu	0	1.95934	66.4755	0	2.06518	1	1
1234	Mwene-Ditu	0	1.22324	70.0518	0	0.259145	1	1
1235	Mwene-Ditu	0	1.04357	68	100	10.584	1	1
1236	Mwene-Ditu	0	1.49734	71.638	90	0.297337	1	1
1237	Bukavu	0	6.9441	42.6885	100	20.2708	0	1
1238	Bukavu	0	4.67769	42.8126	58	7.73115	0	1
1239	Bukavu	0	6.24	41.1533	17	6.45238	0	1
1240	Bukavu	0	1.01889	39.4409	86	6.62567	0	1
1241	Bukavu	0	6.67132	38	86	12.7378	0	1
1242	Bukavu	0	5.23552	42.5908	99	16.4606	0	1
1243	Bukavu	0	4.40721	42.6459	100	15.3293	0	1
1244	Bukavu	0	6.18491	39.0516	10	13.908	0	1
1245	Bukavu	0	9.73766	41.5383	51	18.1226	0	1
1246	Bukavu	0	9.65663	42.6359	100	15.3829	0	1
1247	Bukavu	0	7.5266	40.8521	88	14.03	0	1
1248	Bukavu	0	2.55554	40.9897	80	9.5424	0	1
1249	Bukavu	0	4.52924	40.5687	74	8.90518	0	1
1250	Uvira	0	7.10882	51.8118	48	11.5552	0	1
1251	Uvira	0	7.51479	54.4944	0	7.39728	0	1
1252	Uvira	0	14.4207	49.377	0	4.79098	0	1
1253	Uvira	0	10.2553	45.8505	55	8.50503	0	1
1254	Uvira	0	1.84441	50.4707	64	7.84765	0	1
1255	Isiro	0	1.50695	50.5888	36	11.6006	0	1
1256	Isiro	0	1.82787	52.9528	96	10.105	0	1
1257	Isiro	0	1.40427	52.2955	100	13.2251	0	1
1258	Isiro	0	1.5923	51.0558	95	17.1781	0	1
1259	Isiro	0	1.39899	47.096	100	10.6319	0	1
1260	Inongo	0	1.24488	60.4335	81	10.4016	0	1
1261	Inongo	0	0.751557	62.7012	33	3.23315	0	1
1262	Kamina	0	0.232406	64.4743	0	8.87436	0	1
1263	Kamina	0	0.207467	63.4042	0	10.0553	0	1
1264	Kamina	0	0.220239	64.7549	89	11.7752	0	1
1265	Kamina	0	0.494814	63.2647	75	10.956	0	1
1266	Kamina	0	0.330421	64.2957	100	21.2129	0	1
1267	Kamina	0	1.09787	66.2955	18	11.8106	0	1
1268	Kamina	0	0.760341	67.2109	90	14.9818	0	1
1269	Kipushi	0	1.67236	55.3981	57	9.59454	0	1
1270	Kipushi	0	1.80052	52.687	5	14.9463	0	1
1271	Kipushi	0	1.28495	48.8536	99	20.6756	0	1
1272	Kisangani	0	0.309046	57.4818	31	3.77124	0	1
1273	Kisangani	0	0.810469	56.9472	43	5.7793	0	1
1274	Kisangani	0	0.374716	59.5965	69	11.3741	0	1
1275	Kisangani	0	0.564566	55.8461	100	19.8594	0	1
1276	Kisangani	0	0.882181	53.6904	77	10.4347	0	1
1277	Kisangani	0	0.713028	59.2004	100	17.2112	0	1
1278	Kisangani	0	0.584374	57.225	100	18.549	0	1
1279	Kisangani	0	0.636261	56.9659	100	11.2882	0	1
1280	Kisangani	0	0.662798	59.3974	100	15.3218	0	1
1281	Kisangani	0	0.733708	52.7345	97	18.082	0	1
1282	Kisangani	0	0.492055	62.0354	100	18.3153	0	1
1283	Kisangani	0	0.689627	56.5766	100	14.1521	0	1
1284	Kisangani	0	0.566938	60.9714	100	18.7309	0	1
1285	Kisangani	0	0.92772	58.8138	79	10.2281	0	1
1286	Kisangani	0	0.624879	54.7745	100	15.0468	0	1
1287	Kisangani	0	1.54688	60.7988	70	8.27097	0	1
1288	Kisangani	0	1.08407	55.6637	55	10.0639	0	1
1289	Kisangani	0	0.504283	60.761	100	13.6959	0	1
1290	Kisangani	0	0.75746	59.3189	100	17.4615	0	1
1291	Kisangani	0	1.11237	60.572	74	6.22512	0	1
1292	Kindu	0	0.819022	59.6783	0	4.8836	0	1
1293	Kindu	0	1.55835	58.8506	91	16.6148	0	1
1294	Kindu	0	1.30696	58.0931	100	17.9392	0	1
1295	Kindu	0	1.36586	59.5242	100	16.7781	0	1
1296	Kindu	0	0.755729	55.5269	100	19.0078	0	1
1297	Kindu	0	1.50977	53.6915	100	7.97544	0	1
1298	Kindu	0	0.619639	59.7356	53	10.1623	0	1
1299	Kindu	0	0.984727	53.8284	100	12.6499	0	1
1300	Kindu	0	1.05373	55.8379	0	4.18356	0	1
1301	Kindu	0	1.19338	56.5606	100	11.1613	0	1
1302	Kindu	0	2.20945	57.679	100	12.2957	0	1
1303	Lusambo	0	2.04532	59.7693	89	15.9756	1	1
1304	Lusambo	0	2.74385	59.2873	100	18.948	1	1
1305	Lubumbashi	0	1.61488	51.743	0	1.88147	0	1
1306	Lubumbashi	0	0.666999	52.9916	1	11.3932	0	1
1307	Lubumbashi	0	1.20226	49.5105	12	2.69319	0	1
1308	Lubumbashi	0	2.00085	50.1765	0	5.38133	0	1
1309	Lubumbashi	0	0.347478	52.299	0	18.529	0	1
1310	Lubumbashi	0	0.457181	49.9156	2	2.49707	0	1
1311	Lubumbashi	0	0.968958	54.6885	17	16.8997	0	1
1312	Lubumbashi	0	1.13225	56.4861	24	15.8735	0	1
1313	Lubumbashi	0	0.717063	53.5554	75	16.3465	0	1
1314	Lubumbashi	0	0.305925	47.0941	8	20.8768	0	1
1315	Lubumbashi	0	0.578625	50.1436	25	17.4711	0	1
1316	Lubumbashi	0	0.622989	47.9493	5	10.7265	0	1
1317	Lubumbashi	0	1.06493	48.3852	25	19.6961	0	1
1318	Lubumbashi	0	1.16305	53.6957	29	12.9412	0	1
1319	Lubumbashi	0	0.249383	49.7794	16	11.375	0	1
1320	Lubumbashi	0	0.572393	52.0697	0	14.7511	0	1
1321	Lubumbashi	0	0.997525	55.7427	100	13.8457	0	1
1322	Lubumbashi	0	0.438402	49.3334	0	12.4976	0	1
1323	Lubumbashi	0	0.906594	58.2983	100	13.8134	0	1
1324	Lubumbashi	0	0.367208	51.0917	62	12.3148	0	1
1325	Lubumbashi	0	2.24183	57.1116	100	12.7864	0	1
1326	Lubumbashi	0	0.263167	42.2048	88	12.6646	0	1
1327	Lubumbashi	0	0.655859	49.1758	96	8.13586	0	1
1328	Lubumbashi	0	0.818644	52.7703	95	10.5724	0	1
1329	Lubumbashi	0	1.50246	53.8359	100	15.6343	0	1
1330	Lubumbashi	0	0.860121	48.7993	100	12.6541	0	1
1331	Lubumbashi	0	1.48713	58.0737	100	17.4937	0	1
1332	Lubumbashi	0	0.247014	46.8848	31	6.64515	0	1
1333	Lubumbashi	0	1.03827	49.5042	97	10.5655	0	1
1334	Lubumbashi	0	1.75805	51.5247	100	13.1616	0	1
1335	Lubumbashi	0	0.801983	52.9355	100	9.11497	0	1
1336	Lubumbashi	0	1.69931	53.806	100	19.9951	0	1
1337	Lubumbashi	0	1.35486	53.0619	100	21.544	0	1
1338	Lubumbashi	0	0.74852	54.097	74	17.6316	0	1
1339	Lubumbashi	0	1.1804	53.8967	92	7.19819	0	1
1340	Lubumbashi	0	1.57657	51.0238	100	20.5593	0	1
1341	Lubumbashi	0	0.901786	54.4968	7	17.963	0	1
1342	Lubumbashi	0	1.58371	50.443	19	11.8109	0	1
1343	Lubumbashi	0	1.57218	47.6526	32	12.8925	0	1
1344	Lubumbashi	0	1.58628	47.1187	1	11.4916	0	1
1345	Lubumbashi	0	1.12477	49.0088	100	13.0961	0	1
1346	Lubumbashi	0	1.90258	52.0955	100	16.9267	0	1
1347	Lubumbashi	0	1.86273	55.7215	20	14.7554	0	1
1348	Lubumbashi	0	1.19796	58.2926	85	19.8746	0	1
1349	Lubumbashi	0	0.870233	48.5534	35	13.8152	0	1
1350	Lubumbashi	0	1.39907	50.6347	100	9.75948	0	1
1351	Lubumbashi	0	2.36038	48.1336	45	12.147	0	1
1352	Lubumbashi	0	0.575885	43.6861	98	12.287	0	1
1353	Lubumbashi	0	1.71884	53.7311	100	16.7445	0	1
1354	Lubumbashi	0	1.45743	54.0813	100	19.5165	0	1
1355	Lubumbashi	0	1.33601	61.2676	12	17.3019	0	1
1356	Lubumbashi	0	1.25373	52.5537	54	11.9854	0	1
1357	Lubumbashi	0	0.54205	42.3791	100	11.0571	0	1
1358	Lubumbashi	0	1.20529	42.9235	100	15.2447	0	1
1359	Lubumbashi	0	0.597192	52.0369	100	16.1242	0	1
1360	Lubumbashi	0	1.07556	60.5325	0	16.3751	0	1
1361	Lubumbashi	0	0.38887	53.312	0	2.1109	0	1
1362	Lubumbashi	0	2.09949	47.5963	0	8.27425	0	1
1363	Lubumbashi	0	0.754527	42.6533	100	16.6877	0	1
1364	Lubumbashi	0	1.35124	54.3193	100	17.7308	0	1
1365	Lubumbashi	0	0.970483	56.336	100	15.4654	0	1
1366	Lubumbashi	0	0.554668	57.6696	100	18.1855	0	1
1367	Lubumbashi	0	0.902217	53.0237	14	14.6694	0	1
1368	Lubumbashi	0	1.86381	47.9207	0	6.52531	0	1
1369	Lubumbashi	0	1.54232	50.7534	5	12.7962	0	1
1370	Lubumbashi	0	0.716848	42.6035	5	12.2661	0	1
1371	Lubumbashi	0	0.63412	50.9602	100	16.7302	0	1
1372	Lubumbashi	0	0.463746	57.0907	73	16.613	0	1
1373	Lubumbashi	0	1.93476	45.714	0	9.89289	0	1
1374	Lubumbashi	0	2.39818	52.0163	0	17.7522	0	1
1375	Lubumbashi	0	0.909298	46.9899	100	14.9173	0	1
1376	Lubumbashi	0	0.582669	48.9432	100	15.8851	0	1
1377	Lubumbashi	0	1.03984	44.8558	27	8.96846	0	1
1378	Lubumbashi	0	0.916297	42.9702	100	19.6624	0	1
1379	Lubumbashi	0	0.905709	43.5924	100	15.2637	0	1
1380	Lubumbashi	0	1.4474	52.9313	74	17.7399	0	1
1381	Lubumbashi	0	0.836221	50.7261	2	11.9464	0	1
1382	Lubumbashi	0	0.466419	45.764	99	17.1301	0	1
1383	Lubumbashi	0	0.658387	48.5907	100	16.6603	0	1
1384	Lubumbashi	0	0.359794	46.7283	91	16.9945	0	1
1385	Lubumbashi	0	1.27003	46.2233	93	10.9426	0	1
1386	Lubumbashi	0	0.635196	57.7781	6	15.7951	0	1
1387	Lubumbashi	0	1.26415	55.885	92	20.0718	0	1
1388	Lubumbashi	0	1.57768	53.3887	94	15.2374	0	1
1389	Lubumbashi	0	0.801688	48.2754	100	21.8999	0	1
1390	Lubumbashi	0	0.804964	50.7381	100	15.0779	0	1
1391	Lubumbashi	0	0.434053	57.1699	95	12.147	0	1
1392	Lubumbashi	0	0.870519	56.476	5	14.9073	0	1
1393	Lubumbashi	0	0.56459	57.2445	1	13.0188	0	1
1394	Lubumbashi	0	0.739784	55.6993	4	14.8856	0	1
1395	Boende	0	0.704294	59.8435	53	17.1337	0	1
1396	Boende	0	0.786921	62.1885	89	17.7375	0	1
1397	Boma	0	3.97466	58.4539	0	6.47584	0	1
1398	Boma	0	1.26319	53.6185	95	14.3354	0	1
1399	Boma	0	4.73466	56.401	39	10.0272	0	1
1400	Boma	0	1.17689	54.1995	100	15.3348	0	1
1401	Boma	0	1.27582	57.654	86	12.2212	0	1
1402	Boma	0	3.89315	54.5463	100	17.9704	0	1
1403	Boma	0	3.53342	55.6978	100	20.4744	0	1
1404	Boma	0	3.4508	51.1591	9	5.3608	0	1
1405	Boma	0	3.27409	53.5449	3	11.4555	0	1
1406	Beni	0	0.958453	43	4	7.88213	0	1
1407	Beni	0	1.96714	48.0497	10	16.722	0	1
1408	Beni	0	1.87137	47.9492	16	14.2274	0	1
1409	Beni	0	1.25379	46.2649	47	15.8683	0	1
1410	Beni	0	1.55847	48.3696	69	17.0345	0	1
1411	Beni	0	1.46148	50.5124	100	19.6877	0	1
1412	Beni	0	1.58366	53.2113	91	23.0026	0	1
1413	Beni	0	1.51081	47.1099	62	15.1318	0	1
1414	Beni	0	1.27828	51.717	100	20.5593	0	1
1415	Beni	0	2.10617	50.5188	100	21.1609	0	1
1416	Beni	0	2.35253	51.4421	100	17.5566	0	1
1417	Beni	0	1.75529	46.8386	79	16.0043	0	1
1418	Beni	0	2.08296	45.7751	13	10.9836	0	1
1419	Beni	0	5.01837	37.6514	14	11.7204	0	1
1420	Beni	0	4.32229	41.9262	1	13.1955	0	1
1421	Bunia	0	2.39804	41.2218	0	6.74895	0	1
1422	Bunia	0	1.84723	50.7278	94	14.9848	0	1
1423	Bunia	0	1.85019	47.1952	85	6.16915	0	1
1424	Bunia	0	1.75437	52.5692	100	19.4354	0	1
1425	Bunia	0	2.02802	52.9475	37	13.5625	0	1
1426	Bunia	0	2.07645	50.3325	93	17.402	0	1
1427	Bunia	0	1.83104	49.6256	92	15.9343	0	1
1428	Bunia	0	1.60619	55.2465	86	18.6278	0	1
1429	Bunia	0	2.36573	52.6975	100	14.6706	0	1
1430	Bunia	0	2.10485	52.2681	97	16.9196	0	1
1431	Bunia	0	1.48018	44.4838	11	15.28	0	1
1432	Bunia	0	1.40852	54.4678	100	16.0308	0	1
1433	Bunia	0	1.66365	56.7464	87	20.6538	0	1
1434	Bunia	0	1.61631	48.3012	1	14.8605	0	1
1435	Bunia	0	2.23941	49.1319	1	18.745	0	1
1436	Buta	0	1.21767	56.8857	0	7.25163	0	1
1437	Buta	0	1.12234	55.5795	96	9.03164	0	1
1438	Buta	0	1.00092	63.1918	87	9.1987	0	1
1439	Buta	0	0.987617	53.3811	79	8.51965	0	1
1440	Gemena	0	1.84069	49.3547	85	4.67245	0	1
1441	Gemena	0	2.58083	54.3649	100	12.4153	0	1
1442	Gemena	0	2.09356	55.1672	100	10.1123	0	1
1443	Gemena	0	1.10642	52.0171	94	6.80351	0	1
1444	Gemena	0	1.12859	58.5571	5	4.93215	0	1
1445	Gemena	0	0.748429	56.8071	21	9.51474	0	1
1446	Gemena	0	1.24524	56.85	5	7.9253	0	1
1447	Gemena	0	1.45187	53.3179	48	3.76457	0	1
1448	Gbadolite	0	0.706714	51.9633	98	8.11427	0	1
1449	Gbadolite	0	0.94739	48.5342	63	9.08404	0	1
1450	Gbadolite	0	1.13237	51.5205	100	13.7368	0	1
1451	Goma	0	1.5879	38.8716	96	15.3764	0	1
1452	Goma	0	1.2381	43.0164	0	9.45707	0	1
1453	Goma	0	1.58492	39.2838	11	15.0573	0	1
1454	Goma	0	1.80653	40.9342	40	14.8812	0	1
1455	Goma	0	2.25181	40.9878	27	12.0011	0	1
1456	Goma	0	3.83466	43.0183	16	11.7696	0	1
1457	Goma	0	2.70655	41.3538	53	12.8049	0	1
1458	Goma	0	1.56191	42.7931	100	22.1034	0	1
1459	Goma	0	1.99388	43.1179	100	22.3587	0	1
1460	Goma	0	2.05388	42	100	13.8918	0	1
1461	Goma	0	1.49774	44.7153	100	21.8551	0	1
1462	Goma	0	1.45873	44.0986	100	24.8275	0	1
1463	Goma	0	1.0854	44.8481	100	15.7532	0	1
1464	Goma	0	1.44731	41.3344	100	24.0684	0	1
1465	Goma	0	1.17226	41.566	100	24.9883	0	1
1466	Goma	0	2.06955	45.4828	78	7.99312	0	1
1467	Goma	0	2.22569	42.1092	100	15.4389	0	1
1468	Goma	0	2.69903	43.8115	100	10.9952	0	1
1469	Goma	0	1.0338	45.8679	99	15.8722	0	1
1470	Zongo	0	0.462795	47.363	79	7.13971	0	1
1471	Zongo	0	1.4665	49.1294	97	8.58688	0	1
1472	Bandundu	0	0.552773	60.895	71	11.2755	0	1
1473	Bandundu	0	1.30071	57.9256	100	10.9777	0	1
1474	Bandundu	0	0.62486	61.608	100	20.9377	0	1
1475	Bandundu	0	0.381301	60.0011	95	22.043	0	1
1476	Bandundu	0	0.545865	60.7401	100	14.5878	0	1
1477	Bandundu	0	0.656601	62.286	100	19.8977	0	1
1478	Bandundu	0	0.356431	58.1414	87	8.71842	0	1
1479	Matadi	0	8.59117	52.0413	33	2.21791	0	1
1480	Matadi	0	12.4518	52.4108	97	5.45459	0	1
1481	Matadi	0	5.38996	49.2635	95	10.3424	0	1
1482	Matadi	0	5.17197	52.9931	98	7.39412	0	1
1483	Matadi	0	3.58723	53.6663	67	4.97583	0	1
1484	Matadi	0	5.82998	49.5892	19	8.56749	0	1
1485	Matadi	0	6.14655	53.218	100	7.10538	0	1
1486	Matadi	0	6.43598	49.652	98	4.69281	0	1
1487	Matadi	0	6.74669	47.2178	83	6.51751	0	1
1488	Matadi	0	5.34943	48.1969	0	4.89092	0	1
1489	Mbandaka	0	0.725232	58.1154	100	13.5844	0	1
1490	Mbandaka	0	1.24795	55.6898	81	12.4578	0	1
1491	Mbandaka	0	0.715768	57.8535	100	17.5067	0	1
1492	Mbandaka	0	0.743173	60.3689	100	25.7905	0	1
1493	Mbandaka	0	0.662812	54.2683	100	18.8731	0	1
1494	Mbandaka	0	0.566249	54.5292	100	19.4521	0	1
1495	Mbandaka	0	0.297404	54.1839	100	19.7204	0	1
1496	Mbandaka	0	0.333927	54.4151	100	11.0054	0	1
1497	Kikwit	1	4.44319	63.4916	100	14.9605	1	1
1498	Kikwit	1	3.59169	62.4849	100	13.3182	1	1
1499	Kikwit	1	4.13142	63.5654	100	21.4593	1	1
1500	Kikwit	1	6.45681	60.3322	0	6.12991	1	1
1501	Kikwit	1	3.63844	66.6837	0	11.0902	1	1
1502	Kikwit	1	3.9219	68.1224	100	19.122	1	1
1503	Kikwit	1	3.39354	62.9157	100	18.3283	1	1
1504	Kikwit	1	5.48228	59.2175	100	16.6825	1	1
1505	Kikwit	1	4.94916	59.0507	2	4.04705	1	1
1506	Kikwit	1	5.32469	60.5649	5	8.45556	1	1
1507	Kikwit	1	3.41585	70.0149	80	14.4556	1	1
1508	Kikwit	1	1.93079	68.7013	100	23.4416	1	1
1509	Kikwit	1	3.65655	62.8422	80	15.9846	1	1
1510	Kikwit	1	4.79689	62.6957	98	11.9904	1	1
1511	Kikwit	1	4.76089	59.8777	92	12.7038	1	1
1513	Kikwit	1	4.91343	57	0	5.57964	1	1
1514	Kikwit	1	3.06758	69.8345	0	5.91888	1	1
1515	Kikwit	1	2.23096	71.7852	11	11.5616	1	1
1516	Kikwit	1	3.94178	68.1397	100	19.1617	1	1
1517	Kikwit	1	4.80628	65.0938	17	3.89945	1	1
1518	Kikwit	1	4.41314	66.6293	75	11.2107	1	1
1519	Kikwit	1	4.84606	59.1894	100	13.5294	1	1
1520	Kikwit	1	3.60291	59.122	90	8.98841	1	1
1521	Kikwit	1	3.0473	69.3378	10	18.9233	1	1
1522	Kikwit	1	5.43567	65.9176	4	3.82838	1	1
1523	Kikwit	1	5.518	64.911	100	8.51532	1	1
1524	Kikwit	1	2.1461	62.6981	100	21.9001	1	1
1525	Kikwit	1	3.87429	61.1186	100	18.1712	1	1
1526	Kikwit	1	3.31922	61.6877	67	7.83507	1	1
1527	Kikwit	1	3.31978	63	17	8.97279	1	1
1528	Kikwit	1	5.23736	59.5406	87	14.5106	1	1
1529	Kikwit	1	2.22845	64.7511	100	23.982	1	1
1530	Kikwit	1	3.63569	66.4815	100	18.7145	1	1
1531	Kikwit	1	4.13539	66.9026	0	1.93102	1	1
1532	Kikwit	1	5.29893	65	55	7.40484	1	1
1533	Kikwit	1	3.24582	65.8703	100	20.0915	1	1
1534	Kikwit	1	4.45939	68.2321	5	14.6558	1	1
1535	Kikwit	1	4.11302	63.343	17	11.7429	1	1
1536	Kikwit	1	4.64573	66.9703	100	22.8222	1	1
1537	Kikwit	1	5.00274	63.4895	98	16.3425	1	1
1538	Kikwit	1	6.04236	58.4481	27	12.5881	1	1
1539	Kikwit	1	3.23056	65.3616	80	20.0055	1	1
1540	Kikwit	1	5.6019	62.7502	26	8.21863	1	1
1541	Kikwit	1	2.88624	69.9465	100	21.4395	1	1
1542	Kikwit	1	3.1789	62.296	99	15.3372	1	1
1543	Kikwit	1	4.17309	61.0134	0	11.4929	1	1
1544	Kikwit	1	3.3405	64.4797	100	23.933	1	1
1545	Kikwit	1	3.96945	69.2989	100	19.6624	1	1
1546	Kikwit	1	3.90988	65.8307	100	26.4466	1	1
1547	Kikwit	1	4.64337	69.5167	100	18.9413	1	1
1548	Kikwit	1	5.15184	59.9766	22	10.8273	1	1
1549	Kikwit	1	3.6339	64.7261	55	9.5034	1	1
1550	Kikwit	1	2.14282	67.7947	100	21.7496	1	1
1551	Kikwit	1	3.42008	61.1912	100	15.3738	1	1
1552	Kikwit	1	4.22626	67.0282	18	5.07288	1	1
1553	Kikwit	1	3.06918	64.791	26	18.3758	1	1
1554	Kikwit	1	4.06524	66.9223	14	15.7433	1	1
1555	Kikwit	1	2.63698	70.7274	0	13.7032	1	1
1556	Kenge	1	8.28045	65.3757	0	1.89627	1	1
1557	Kenge	1	6.90225	58.296	0	2.7035	1	1
1558	Kenge	1	7.92901	62.6678	0	5.26794	1	1
1559	Kenge	1	7.19442	60.0375	95	8.88564	1	1
1560	Kenge	1	7.61176	62.6751	15	6.27669	1	1
1561	Kenge	1	10.4957	60.8767	11	3.49662	1	1
1562	Kenge	1	8.27872	61.6516	0	1.20796	1	1
1563	Kenge	1	8.81984	66.1003	0	1.11027	1	1
1564	Kenge	1	7.29873	60.437	38	7.67925	1	1
1565	Kenge	1	9.32359	58.809	0	2.2723	1	1
1566	Kenge	1	7.23078	59.3061	0	1.06758	1	1
1567	Kenge	1	3.40472	65.6699	60	16.4072	1	1
1568	Kenge	1	7.14572	57.7459	0	5.8699	1	1
1569	Kenge	1	10.6214	66.9713	19	7.93276	1	1
1570	Kenge	1	10.6029	62.0317	0	5.61725	1	1
1571	Kenge	1	7.80706	61.2853	0	0.190326	1	1
1572	Kenge	1	9.48586	61.8765	0	0.524656	1	1
1573	Tshikapa	1	3.2724	69.2395	1	1.10869	1	1
1574	Tshikapa	1	4.03106	65.4548	45	9.23204	1	1
1575	Tshikapa	1	1.71449	66.9914	53	11.4405	1	1
1576	Tshikapa	1	3.40501	69.4226	47	2.90716	1	1
1577	Tshikapa	1	3.33903	65.3779	100	15.5287	1	1
1578	Tshikapa	1	3.9061	67.3043	94	13.1398	1	1
1579	Tshikapa	1	1.94291	67.8403	100	24.3103	1	1
1580	Tshikapa	1	2.63083	65.4857	100	19.8455	1	1
1581	Tshikapa	1	2.59143	66.7385	100	16.6609	1	1
1582	Tshikapa	1	2.68736	66.0388	75	14.3709	0	1
1583	Tshikapa	1	2.39581	64.9089	99	20.6631	0	1
1584	Tshikapa	1	3.36388	65.6252	74	12.7513	1	1
1585	Tshikapa	1	2.70574	67.6095	100	21.7544	1	1
1586	Tshikapa	1	2.47187	66.6143	86	19.3059	1	1
1587	Tshikapa	1	3.73549	66.1564	79	9.93308	1	1
1588	Tshikapa	1	2.83275	68.428	97	20.0462	0	1
1589	Tshikapa	1	3.31964	67.0346	61	10.8873	0	1
1590	Tshikapa	1	4.93588	65.5811	71	12.8211	1	1
1591	Tshikapa	1	2.59201	60.7807	53	20.4282	0	1
1592	Tshikapa	1	3.33764	60.3478	12	6.55013	0	1
1593	Tshikapa	1	2.78266	68.3044	4	8.50165	0	1
1594	Tshikapa	1	3.39082	64.9967	33	9.1953	0	1
1595	Tshikapa	1	2.78778	66.389	0	0.064972	0	1
1596	Tshikapa	1	3.63408	67.0954	31	15.0646	0	1
1597	Tshikapa	1	3.12259	65.9589	58	15.4427	0	1
1598	Tshikapa	1	2.77628	66.1522	0	8.12351	0	1
1599	Tshikapa	1	3.30723	69.7623	97	14.9137	0	1
1600	Tshikapa	1	4.12334	67.994	98	15.491	0	1
1601	Tshikapa	1	3.00657	66.9134	0	1.35612	0	1
1602	Tshikapa	1	4.87399	67.1475	0	5.52551	0	1
1603	Mweka	1	3.71011	58.4244	94	0	1	1
1604	Mweka	1	4.21565	54.197	1	4.25046	1	1
1605	Mweka	1	3.06846	60.9757	56	11.1281	1	1
1606	Mweka	1	3.9944	56.6677	100	5.7029	1	1
1607	Mweka	1	3.45272	60.1575	96	2.52266	1	1
1608	Mweka	1	3.73746	51.157	0	4.27415	1	1
1609	Mweka	1	3.74529	56.7756	10	9.72981	1	1
1610	Mweka	1	3.80911	57.0866	9	15.6202	1	1
1611	Mweka	1	2.7173	55.0992	99	13.9436	1	1
1612	Mweka	1	2.30518	60.3837	92	7.37646	1	1
1613	Mweka	1	2.97562	60.0676	91	6.38294	1	1
1614	Mbuji-Mayi	1	2.1758	61.098	0	2.30084	1	1
1615	Mbuji-Mayi	1	1.84104	68.6705	100	23.003	1	1
1616	Mbuji-Mayi	1	1.41165	62.1933	100	15.6549	1	1
1617	Mbuji-Mayi	1	1.42117	61.9594	99	16.9755	1	1
1618	Mbuji-Mayi	1	3.08998	63.3184	100	20.5119	1	1
1619	Mbuji-Mayi	1	2.10355	61.5721	100	14.639	1	1
1620	Mbuji-Mayi	1	1.91253	63.4612	100	19.7392	1	1
1621	Mbuji-Mayi	1	0.935295	65.2857	95	19.0393	1	1
1622	Mbuji-Mayi	1	1.34443	62.8475	100	15.9768	1	1
1623	Mbuji-Mayi	1	1.39626	62.0479	100	10.0716	1	1
1624	Mbuji-Mayi	1	1.27363	60.3161	100	19.9695	1	1
1625	Mbuji-Mayi	1	1.57056	59.1349	100	20.4546	1	1
1626	Mbuji-Mayi	1	1.59328	60.9414	100	19.6103	1	1
1627	Mbuji-Mayi	1	2.13821	58.7822	100	19.575	1	1
1628	Mbuji-Mayi	1	1.87628	59.9546	100	19.4234	1	1
1629	Mbuji-Mayi	1	2.65552	65.4495	100	22.9445	1	1
1630	Mbuji-Mayi	1	2.47912	65.2039	100	16.4021	1	1
1631	Mbuji-Mayi	1	1.93099	63.8324	100	15.3746	1	1
1632	Mbuji-Mayi	1	1.60536	62.0539	100	16.3476	1	1
1633	Mbuji-Mayi	1	1.82881	60.4488	100	18.7198	1	1
1634	Mbuji-Mayi	1	1.40109	58.2152	100	19.1638	1	1
1635	Mbuji-Mayi	1	1.50467	59.3533	100	15.7493	1	1
1636	Mbuji-Mayi	1	1.70381	61.3987	100	16.9411	1	1
1637	Mbuji-Mayi	1	1.60579	56.7632	100	16.9093	1	1
1638	Mbuji-Mayi	1	1.73538	59.5653	100	18.5693	1	1
1639	Mbuji-Mayi	1	1.48765	59.4409	100	17.3848	1	1
1640	Mbuji-Mayi	1	2.06126	60.2363	100	23.4274	1	1
1641	Mbuji-Mayi	1	2.27934	62.025	100	27.0818	1	1
1642	Mbuji-Mayi	1	1.21805	67.2917	3	13.9775	1	1
1643	Mbuji-Mayi	1	1.26559	60.3517	100	11.9131	1	1
1644	Mbuji-Mayi	1	1.24833	63.0129	100	14.63	1	1
1645	Mbuji-Mayi	1	2.23792	60.1409	100	16.3877	1	1
1646	Mbuji-Mayi	1	1.83956	63.0346	100	18.5187	1	1
1647	Mbuji-Mayi	1	1.83089	54.275	100	18.261	1	1
1648	Mbuji-Mayi	1	1.58662	58.7102	100	18.7795	1	1
1649	Mbuji-Mayi	1	1.81386	60.9347	100	14.8591	1	1
1650	Mbuji-Mayi	1	1.58825	68.0005	94	16.0722	1	1
1651	Mbuji-Mayi	1	1.783	66.5101	96	9.72324	1	1
1652	Mbuji-Mayi	1	2.21348	62.0544	100	14.1425	1	1
1653	Mbuji-Mayi	1	2.23792	58.0497	100	16.5015	1	1
1654	Mbuji-Mayi	1	2.10876	58.9674	100	22.3109	1	1
1655	Mbuji-Mayi	1	2.56286	53.2227	100	20.2501	1	1
1656	Mbuji-Mayi	1	2.47204	59.0328	92	13.4732	1	1
1657	Mbuji-Mayi	1	3.64429	66.7648	1	9.68773	1	1
1658	Mbuji-Mayi	1	3.4528	62.5976	0	6.64774	1	1
1659	Mbuji-Mayi	1	2.87518	61.4908	0	4.43902	1	1
1660	Mbuji-Mayi	1	3.06921	60.8176	94	21.828	1	1
1661	Mbuji-Mayi	1	4.19828	59.9942	100	23.6811	1	1
1662	Mbuji-Mayi	1	3.3789	63.2167	0	0.821467	1	1
1663	Kolwezi	1	2.12544	54.6163	80	12.0826	0	1
1664	Kolwezi	1	1.49721	64.3103	1	10.0876	0	1
1665	Kolwezi	1	1.86552	61.9838	0	12.7808	0	1
1666	Kolwezi	1	1.1425	64.8243	0	15.0835	0	1
1667	Kolwezi	1	2.15767	64.3328	82	18.7353	0	1
1668	Kolwezi	1	1.30542	64.2539	95	17.3321	0	1
1669	Kolwezi	1	2.12744	63.7474	0	8.39933	0	1
1670	Kolwezi	1	2.51351	64.5877	62	17.4974	0	1
1671	Kolwezi	1	3.25885	61.5333	9	6.67581	0	1
1672	Kolwezi	1	2.38583	64	2	11.773	0	1
1673	Kolwezi	1	0.815828	59.0847	95	15.0564	0	1
1674	Kolwezi	1	1.31418	66.9106	12	11.5143	0	1
1675	Kolwezi	1	1.81291	65.8091	1	11.791	0	1
1676	Kolwezi	1	3.39797	63.8251	0	4.5493	0	1
1677	Kolwezi	1	1.42008	57.2586	73	10.2036	0	1
1678	Kolwezi	1	1.53316	59.7515	96	13.4986	0	1
1679	Kolwezi	1	1.74455	62.7578	0	11.0709	0	1
1680	Kolwezi	1	3.69338	60.2645	0	2.85112	0	1
1681	Kolwezi	1	1.86073	63.8439	3	10.1449	0	1
1682	Kolwezi	1	3.66399	59.9893	0	4.65819	0	1
1683	Kolwezi	1	1.21488	59.3054	100	16.1528	0	1
1684	Kolwezi	1	1.03261	64.262	80	14.7903	0	1
1685	Kolwezi	1	1.1577	65.4339	26	13.2418	0	1
1686	Kolwezi	1	2.48125	58.0872	0	3.17651	0	1
1687	Kolwezi	1	3.34092	55.0509	0	0.087591	0	1
1688	Kolwezi	1	2.02683	65.587	71	17.0406	0	1
1689	Kolwezi	1	1.8102	66.1019	57	14.4781	0	1
1690	Kolwezi	1	0.968177	64.3957	62	15.6789	0	1
1691	Kolwezi	1	2.63774	61.7528	0	3.63534	0	1
1692	Kolwezi	1	4.04754	62.9394	0	1.33011	0	1
1693	Kolwezi	1	3.38673	56.1525	0	0.572043	0	1
1694	Kolwezi	1	0.217895	56.3362	0	5.12262	0	1
1695	Kolwezi	1	1.89951	66.9326	0	12.4894	0	1
1696	Kolwezi	1	1.79111	63.0779	0	7.54427	0	1
1697	Kolwezi	1	4.42219	62.9018	0	1.82633	0	1
1698	Kolwezi	1	3.38118	62.9656	0	0	0	1
1699	Kolwezi	1	4.57535	58.7137	0	1.24432	0	1
1700	Kolwezi	1	1.39799	61.958	37	9.65117	0	1
1701	Kolwezi	1	3.49514	63.7944	0	6.29363	0	1
1702	Kolwezi	1	3.53361	61.367	0	0.312926	0	1
1703	Kananga	1	2.85933	66.9586	0	0.698954	1	1
1704	Kananga	1	2.77549	67.4445	0	1.30483	1	1
1705	Kananga	1	2.61419	65.3464	0	4.4287	0	1
1706	Kananga	1	3.24958	62.166	94	13.8497	1	1
1707	Kananga	1	3.14479	63.6328	42	9.38805	0	1
1708	Kananga	1	3.09908	61.4901	98	10.9842	0	1
1709	Kananga	1	3.27279	66.0443	100	8.12368	0	1
1710	Kananga	1	2.95696	63.6648	92	10.8685	0	1
1711	Kananga	1	3.58507	66.9163	97	8.57039	0	1
1712	Kananga	1	2.41117	63.2149	20	5.22604	0	1
1713	Kananga	1	3.27657	61.0175	94	6.96523	1	1
1714	Kananga	1	3.62796	66.3186	100	7.68794	1	1
1715	Kananga	1	3.02799	64.7932	0	7.61437	1	1
1716	Kananga	1	3.23631	63.3869	7	6.63032	1	1
1717	Kananga	1	2.89396	64.1763	98	11.0024	0	1
1718	Kananga	1	2.9415	67.9709	4	5.9645	0	1
1719	Kananga	1	3.8161	61.4014	89	10.7607	0	1
1720	Kananga	1	3.20563	61.7451	100	14.0916	0	1
1721	Kananga	1	3.36915	63.9978	100	7.38778	0	1
1722	Kananga	1	3.03275	60.0145	100	12.4681	0	1
1723	Kananga	1	3.08089	59.0892	98	7.18386	0	1
1724	Kananga	1	3.3488	63.0207	97	6.14004	0	1
1725	Kananga	1	2.93593	62.291	76	8.04219	0	1
1726	Kananga	1	3.3106	59.9269	22	8.51013	0	1
1727	Kananga	1	3.41983	59.365	78	8.4992	1	1
1728	Kananga	1	3.62721	63.9957	9	5.14175	0	1
1729	Kananga	1	3.30505	61.8079	98	10.7098	0	1
1730	Kananga	1	2.45793	60.1581	100	16.7973	0	1
1731	Kananga	1	2.63248	56.9113	100	18.0171	0	1
1732	Kananga	1	2.63711	62.2044	97	10.7559	0	1
1733	Kananga	1	1.88806	63.0877	98	12.7092	0	1
1734	Kananga	1	2.66377	59.1904	64	7.06759	0	1
1735	Kananga	1	2.9423	62.3676	97	11.0802	0	1
1736	Kananga	1	3.28574	61.7106	91	13.0327	0	1
1737	Kananga	1	2.0163	60.4872	95	13.0167	0	1
1738	Kananga	1	3.06438	69.1155	100	11.3259	1	1
1739	Kananga	1	3.29036	68.2896	0	0	0	1
1740	Kananga	1	3.13061	62.9083	30	4.72289	0	1
1741	Kananga	1	3.55865	59.1841	98	10.3676	0	1
1742	Kananga	1	3.40889	61	84	11.8544	0	1
1743	Kananga	1	3.23028	60.1547	100	13.1637	0	1
1744	Kananga	1	1.98637	61.0697	100	11.546	0	1
1745	Kananga	1	2.64759	62.2243	100	10.2691	0	1
1746	Kananga	1	2.57247	68.7503	56	5.55436	0	1
1747	Kananga	1	2.54572	61.7062	100	10.0967	1	1
1748	Kananga	1	2.70643	62.5365	16	8.45444	1	1
1749	Kananga	1	2.35164	61.5666	64	11.0916	1	1
1750	Kananga	1	1.86398	67.7388	92	7.97695	1	1
1751	Kananga	1	3.40144	65.8174	0	0.062337	1	1
1752	Kananga	1	3.19606	62.6797	92	14.2917	0	1
1753	Kananga	1	2.69374	58.0034	90	18.6865	0	1
1754	Kananga	1	3.89941	63.6493	97	10.7827	0	1
1755	Kananga	1	3.20015	62.2896	100	11.9188	0	1
1756	Kananga	1	2.60487	60.8524	96	12.636	0	1
1757	Kananga	1	2.51684	67.5437	91	11.1361	0	1
1758	Kananga	1	3.19657	66.0863	54	6.3522	1	1
1759	Kananga	1	2.9117	62.722	14	15.7111	0	1
1760	Kananga	1	2.59781	64.7153	99	14.6587	0	1
1761	Kananga	1	2.271	69.8535	4	14.4683	0	1
1762	Kananga	1	2.7702	65.3178	0	1.76067	1	1
1763	Kananga	1	2.28583	67.0414	39	9.1544	1	1
1764	Kananga	1	2.61487	60.547	59	13.4931	0	1
1765	Kananga	1	2.53454	60.6702	100	17.9213	0	1
1766	Kananga	1	2.95516	64.2001	62	12.7753	0	1
1767	Kananga	1	2.54957	64.1242	95	14.4023	0	1
1768	Kananga	1	2.44732	64.0389	97	12.3943	0	1
1769	Kananga	1	1.43293	67.9832	98	9.95299	1	1
1770	Kananga	1	3.23409	58.6124	0	7.41814	0	1
1771	Kananga	1	3.56449	62.9037	2	5.19456	0	1
1772	Kananga	1	2.12381	62.5501	91	15.7564	0	1
1773	Kananga	1	2.69085	65.0023	0	0.667357	0	1
1774	Kamonia	1	2.66923	70.7751	98	5.18069	1	1
1775	Kamonia	1	3.0919	66.9318	82	8.1722	1	1
1776	Kamonia	1	3.49995	74.4142	0	0.045067	1	1
1777	Kamonia	1	3.67365	71.8981	0	1.58838	1	1
1778	Kamonia	1	3.29562	69.2267	0	0.714122	1	1
1779	Bulungu	1	4.57261	55.8865	88	3.24181	1	1
1780	Bulungu	1	4.21623	58.1072	80	3.36994	1	1
1781	Bulungu	1	3.34548	59.9162	87	4.09285	1	1
1782	Bulungu	1	2.88004	60.0499	100	3.92896	1	1
1783	Bulungu	1	2.31269	60.2874	98	4.84247	1	1
1784	Bulungu	1	2.50702	59.4507	100	5.34592	1	1
1785	Bulungu	1	4.41458	58.1795	43	2.68139	1	1
1786	Bulungu	1	2.83421	64.4747	98	2.98527	1	1
1787	Bulungu	1	1.97927	66.1891	99	5.12155	1	1
1788	Butembo	1	2.45339	45.9261	100	24.242	0	1
1789	Butembo	1	4.20743	43.0484	100	30.6955	0	1
1790	Butembo	1	0.900327	46.5169	100	20.9139	0	1
1791	Butembo	1	2.2514	43.4398	73	24.541	0	1
1792	Butembo	1	2.55841	40.4015	100	29.2349	0	1
1793	Butembo	1	2.20947	42.519	94	23.3763	0	1
1794	Butembo	1	2.21607	44.2825	100	22.3757	0	1
1795	Butembo	1	2.67716	44.8582	100	27.6395	0	1
1796	Butembo	1	4.33615	37.9503	100	29.3486	0	1
1797	Butembo	1	2.60602	44.4568	100	30.4461	0	1
1798	Butembo	1	2.30575	45.8216	96	26.9951	0	1
1799	Butembo	1	2.25955	41.3649	100	29.7223	0	1
1800	Butembo	1	2.5285	38.7083	100	28.7542	0	1
1801	Butembo	1	2.42236	41.7326	98	28.795	0	1
1802	Butembo	1	2.42699	41.3497	100	28.4133	0	1
1803	Butembo	1	2.11696	44.722	100	28.8983	0	1
1804	Butembo	1	3.08027	43.8041	100	32.3675	0	1
1805	Butembo	1	4.85009	39.8763	100	31.1482	0	1
1806	Idiofa	1	0.538992	64.9415	99	18.1987	0	1
1807	Idiofa	1	4.2587	67.6773	0	3.52695	0	1
1808	Idiofa	1	1.81535	62.3226	97	17.1134	0	1
1809	Idiofa	1	4.121	69.3825	100	21.0096	0	1
1810	Idiofa	1	3.22875	67.1696	0	4.12649	0	1
1811	Idiofa	1	5.80203	65.7412	80	14.052	0	1
1812	Idiofa	1	2.78512	62.4741	100	15.6842	0	1
1813	Idiofa	1	2.93497	66.5074	95	18.6038	0	1
1814	Idiofa	1	5.13637	67.6691	72	4.37908	0	1
1815	Idiofa	1	2.79603	63.2401	70	6.9315	0	1
1816	Idiofa	1	6.27064	66.8546	14	4.11264	0	1
1817	Idiofa	1	5.14247	65.1977	0	5.84572	0	1
1818	Idiofa	1	2.16657	65.8727	2	13.337	0	1
1819	Idiofa	1	0.715099	64.8856	52	19.932	0	1
1820	Idiofa	1	6.35047	67.6306	45	12.6973	0	1
1821	Kabinda	1	3.5022	62.4783	0	1.33837	1	1
1822	Kabinda	1	4.2132	66.6976	0	2.05385	1	1
1823	Kabinda	1	3.92304	56.4584	32	1.49446	1	1
1824	Kabinda	1	3.84655	56.2878	49	5.06238	1	1
1825	Kabinda	1	3.172	58.1194	56	3.42543	1	1
1826	Kabinda	1	3.46564	59.1081	98	5.55495	1	1
1827	Kabinda	1	4.75316	62.0258	70	3.82905	1	1
1828	Kabinda	1	4.04377	58.2104	100	3.97389	1	1
1829	Kabinda	1	3.15612	56.25	62	8.11336	1	1
1830	Kabinda	1	2.40737	62.5987	30	3.9857	1	1
1831	Kabinda	1	5.07285	62.0892	0	1.84373	1	1
1832	Kabinda	1	3.82768	64.9946	13	1.4322	1	1
1833	Kabinda	1	2.67693	58.2525	25	4.28886	1	1
1834	Kabinda	1	2.8669	59.3261	97	5.4154	1	1
1835	Kabinda	1	4.12388	60.3096	100	4.06358	1	1
1836	Lisala	1	2.61421	57.0454	72	15.3705	0	1
1837	Lisala	1	2.3168	51.4642	78	16.9329	0	1
1838	Lisala	1	3.87393	56.4323	100	7.94423	0	1
1839	Lisala	1	3.72584	55.2561	40	1.82706	0	1
1840	Lisala	1	2.70806	54.1668	99	13.1861	0	1
1841	Lisala	1	4.02923	57.9626	100	6.02622	0	1
1842	Lisala	1	3.65816	55.7605	97	5.41463	0	1
1843	Lisala	1	4.32234	51.8013	0	0.333935	0	1
1844	Lisala	1	3.41412	58.6428	35	2.7553	0	1
1845	Lisala	1	3.76976	50.4479	100	9.90317	0	1
1846	Lisala	1	3.12604	51.6404	96	10.4898	0	1
1847	Demba	1	3.49178	65.0867	88	6.50238	1	1
1848	Demba	1	3.32813	65.18	97	6.7322	1	1
1849	Demba	1	3.23121	68.0259	0	5.55652	1	1
1850	Demba	1	3.34442	62.664	77	12.5045	1	1
1851	Demba	1	2.92949	65.9017	0	10.3064	1	1
1852	Demba	1	4.49289	61.0601	0	1.79431	1	1
1853	Demba	1	2.29698	66.6443	54	11.0146	1	1
1854	Demba	1	2.83542	64.1808	26	8.13991	1	1
1855	Demba	1	4.39779	68.8669	52	7.99009	1	1
1856	Demba	1	3.01996	66.3469	100	10.7957	1	1
1857	Demba	1	2.35015	59.5435	29	6.51344	1	1
1858	Demba	1	3.18063	63.854	0	4.36723	1	1
1859	Ilebo	1	4.66271	62.8017	100	5.19771	1	1
1860	Ilebo	1	4.5933	56.3064	100	11.2093	1	1
1861	Ilebo	1	2.27483	61.464	100	13.8605	1	1
1862	Ilebo	1	2.29967	55.7706	99	5.88326	1	1
1863	Ilebo	1	1.5273	63.9433	100	14.9613	1	1
1864	Ilebo	1	2.72913	51.1672	0	0.784917	1	1
1865	Ilebo	1	3.90655	59.3039	100	8.69551	1	1
1866	Gandajika	1	0.654894	66.3064	96	5.4806	0	1
1867	Gandajika	1	1.07914	62.2387	73	0.869224	0	1
1868	Gandajika	1	1.88757	65.4547	15	4.682	0	1
1869	Gandajika	1	1.27665	66.827	97	8.64679	0	1
1870	Gandajika	1	1.46261	68.0383	93	7.94674	0	1
1871	Gandajika	1	2.60788	62.3138	100	2.52446	0	1
1872	Gandajika	1	2.81817	61.1041	44	4.07835	0	1
1873	Gandajika	1	1.61335	64.788	54	10.1141	0	1
1874	Gandajika	1	3.02576	64.0212	100	2.55236	0	1
1875	Gandajika	1	1.86876	62.4853	75	10.5243	0	1
1876	Kalemi	1	1.67138	64.3008	0	3.97182	0	1
1877	Kalemi	1	2.64985	62.8893	0	2.43115	0	1
1878	Kalemi	1	1.78754	62.9309	1	5.31402	0	1
1879	Kalemi	1	1.60813	64.1913	0	5.47514	0	1
1880	Kalemi	1	2.06434	62.6771	7	12.5183	0	1
1881	Kalemi	1	1.76537	60.9927	29	13.8956	0	1
1882	Kalemi	1	1.79463	59.523	46	11.3637	0	1
1883	Kalemi	1	2.26156	60.6352	100	7.72015	0	1
1884	Kalemi	1	1.60301	64.4225	81	6.94714	0	1
1885	Kalemi	1	3.11984	60.7863	99	7.98397	0	1
1886	Kalemi	1	1.34815	60.1482	92	7.33852	0	1
1887	Kalemi	1	3.8432	58.61	95	5.92583	0	1
1888	Kalemi	1	1.53565	61.9156	98	5.49381	0	1
1889	Likasi	1	2.08444	54.9343	100	13.4006	0	1
1890	Likasi	1	1.30287	52.2269	94	20.2121	0	1
1891	Likasi	1	1.95892	58.6849	99	18.4094	0	1
1892	Likasi	1	1.7481	55.7183	66	17.5313	0	1
1893	Likasi	1	1.25636	54.1553	100	18.7799	0	1
1894	Likasi	1	1.58689	54.1416	100	13.0561	0	1
1895	Likasi	1	6.35899	56.0828	50	12.2306	0	1
1896	Likasi	1	4.54331	52.6113	100	16.232	0	1
1897	Likasi	1	1.87947	50.8996	99	14.8484	0	1
1898	Likasi	1	3.58821	53.6888	94	14.0545	0	1
1899	Likasi	1	1.62605	52.8798	100	14.2202	0	1
1900	Likasi	1	2.11432	54.3027	81	17.5656	0	1
1901	Likasi	1	1.91498	53.0694	78	19.7784	0	1
1902	Mbanza-Ngu	1	5.17597	52.6089	100	17.6628	0	1
1903	Mbanza-Ngu	1	5.1221	43.2431	0	1.23488	0	1
1904	Mbanza-Ngu	1	3.48659	50.8637	78	12.3604	0	1
1905	Mbanza-Ngu	1	2.36961	48.4276	16	13.0067	0	1
1906	Mbanza-Ngu	1	3.74764	49.3134	89	18.477	0	1
1907	Mbanza-Ngu	1	5.65351	51.9207	31	5.76942	0	1
1908	Mbanza-Ngu	1	3.30744	43.2565	0	10.7458	0	1
1909	Mbanza-Ngu	1	4.3303	51.8648	99	12.0518	0	1
1910	Kasongo-Lu	1	4.6556	74.3448	0	0.070437	1	1
1911	Kasongo-Lu	1	5.81477	72.0279	62	0.123358	1	1
1912	Kasongo-Lu	1	3.56964	73.0979	0	1.53295	1	1
1913	Kasongo-Lu	1	5.53618	68.5803	93	6.10897	1	1
1914	Kasongo-Lu	1	5.30582	71.1495	92	3.79019	1	1
1915	Kasongo-Lu	1	5.89169	74.3582	21	2.8025	1	1
1916	Muanda	1	1.48198	71.9379	18	9.51787	0	1
1917	Muanda	1	1.42817	73.3185	1	16.306	0	1
1918	Muanda	1	1.4339	66.8752	60	12.4044	0	1
1919	Muanda	1	0.678774	66.0763	97	22.1862	0	1
1920	Muanda	1	0.455227	68.017	76	16.1902	0	1
1921	Muanda	1	0.965649	66.5544	74	11.0784	0	1
1922	Muanda	1	0.496183	74.2526	94	18.102	0	1
1923	Muanda	1	1.20134	62.5526	79	12.2695	0	1
1924	Muanda	1	0.430339	60.8445	100	21.4613	0	1
1925	Muanda	1	1.2108	67.9645	100	15.7993	0	1
1926	Muanda	1	0.900092	70.577	100	22.0786	0	1
1927	Muanda	1	1.75557	67.6272	3	7.17669	0	1
1928	Kinshasa	1	1.53474	54.7681	100	21.6335	0	1
1929	Kinshasa	1	2.65866	52.9043	100	15.6146	0	1
1930	Kinshasa	1	1.79093	54.5553	96	17.2962	0	1
1931	Kinshasa	1	2.98866	51.6277	95	14.375	0	1
1932	Kinshasa	1	1.23829	53.5968	100	18.5426	0	1
1933	Kinshasa	1	1.82064	59	0	12.1055	0	1
1934	Kinshasa	1	2.4009	64.6303	0	10.1787	1	1
1935	Kinshasa	1	5.07224	52.1356	52	7.21896	0	1
1936	Kinshasa	1	5.46972	54.3955	100	14.8499	0	1
1937	Kinshasa	1	2.75432	53.8528	100	17.455	0	1
1938	Kinshasa	1	6.02167	57.7829	100	11.9832	1	1
1939	Kinshasa	1	4.01586	57.8241	100	15.7108	1	1
1940	Kinshasa	1	1.7753	63.6482	0	8.50331	0	1
1941	Kinshasa	1	1.20871	59.1842	100	21.5124	0	1
1942	Kinshasa	1	4.72706	51.7444	78	12.8852	0	1
1943	Kinshasa	1	5.28191	52.5002	94	10.8338	1	1
1944	Kinshasa	1	2.19501	52.8086	100	22.4285	1	1
1945	Kinshasa	1	5.19052	51.4166	100	13.3389	1	1
1946	Kinshasa	1	3.79517	52.9181	100	19.0737	1	1
1947	Kinshasa	1	2.39622	53.5819	100	22.8155	1	1
1948	Kinshasa	1	1.58229	54.7725	100	19.1184	1	1
1949	Kinshasa	1	1.56935	56.0085	100	20.8261	1	1
1950	Kinshasa	1	2.96154	57.1276	35	12.5006	0	1
1951	Kinshasa	1	4.83681	53.1386	0	12.5709	0	1
1952	Kinshasa	1	4.34474	55.8749	90	17.8017	0	1
1953	Kinshasa	1	5.30106	53	94	15.5129	0	1
1954	Kinshasa	1	6.07449	51.6592	67	6.11755	1	1
1955	Kinshasa	1	5.16322	54.7881	100	14.0375	1	1
1956	Kinshasa	1	7.49946	54.619	100	13.1627	1	1
1957	Kinshasa	1	4.762	51.6407	100	18.1302	1	1
1958	Kinshasa	1	4.97734	53.9604	100	21.7039	1	1
1959	Kinshasa	1	3.09085	53.5312	100	24.5007	1	1
1960	Kinshasa	1	2.50429	55.9431	100	22.2713	1	1
1961	Kinshasa	1	1.28712	67.5163	100	20.8127	0	1
1962	Kinshasa	1	3.05492	64.8783	17	19.7946	1	1
1963	Kinshasa	1	4.91145	48.5851	0	6.74182	0	1
1964	Kinshasa	1	3.91809	53.8409	0	9.51552	0	1
1965	Kinshasa	1	6.32646	54.0117	86	16.1902	0	1
1966	Kinshasa	1	6.50394	57.5319	100	14.9506	1	1
1967	Kinshasa	1	7.63671	51.1344	100	13.4841	1	1
1968	Kinshasa	1	10.2896	52.7042	33	12.6352	1	1
1969	Kinshasa	1	4.01979	53.5062	99	19.7803	1	1
1970	Kinshasa	1	4.28412	54.718	100	13.8673	1	1
1971	Kinshasa	1	3.90148	53.6509	100	20.1535	1	1
1972	Kinshasa	1	5.22369	56.6142	100	19.4048	1	1
1973	Kinshasa	1	3.59069	56.2123	95	16.1146	1	1
1974	Kinshasa	1	1.38091	63.9051	67	11.8913	0	1
1975	Kinshasa	1	3.12628	63.3991	21	11.8995	1	1
1976	Kinshasa	1	3.49912	64.3135	3	20.2999	1	1
1977	Kinshasa	1	5.07626	64.1007	0	15.2503	1	1
1978	Kinshasa	1	5.63808	47.5433	0	3.76338	0	1
1979	Kinshasa	1	6.64823	56.7631	2	11.5243	1	1
1980	Kinshasa	1	4.90703	55.2963	0	9.54343	1	1
1981	Kinshasa	1	4.38975	61.4389	68	17.207	1	1
1982	Kinshasa	1	8.00543	50.9035	3	12	1	1
1983	Kinshasa	1	6.35856	58.0855	100	11.276	1	1
1984	Kinshasa	1	7.28472	56.7554	100	14.5988	1	1
1985	Kinshasa	1	6.44644	53.9876	95	12.4087	1	1
1986	Kinshasa	1	4.2136	55.3537	100	17.936	1	1
1987	Kinshasa	1	4.22599	55.8364	99	15.2075	1	1
1988	Kinshasa	1	5.13083	54.6312	27	10.3552	1	1
1989	Kinshasa	1	4.77492	56.6897	64	9.94907	1	1
1990	Kinshasa	1	1.63043	56.906	100	17.9886	1	1
1991	Kinshasa	1	2.79219	57.0446	100	19.8221	1	1
1992	Kinshasa	1	4.34608	55.5313	100	23.358	1	1
1993	Kinshasa	1	4.52267	58.9844	100	24.2372	1	1
1994	Kinshasa	1	5.20488	62.2441	0	12.8577	1	1
1995	Kinshasa	1	4.08535	60.7649	0	0.983986	1	1
1996	Kinshasa	1	5.95727	49.6151	0	3.70208	1	1
1997	Kinshasa	1	4.79182	55.6156	0	15.4145	1	1
1998	Kinshasa	1	5.07573	49.8217	31	7.29228	1	1
1999	Kinshasa	1	6.99962	55.8094	100	14.8808	1	1
2000	Kinshasa	1	5.66607	57.9139	100	14.6568	1	1
2001	Kinshasa	1	2.81946	54.3126	100	14.6458	1	1
2002	Kinshasa	1	11.0615	53.175	0	9.42392	1	1
2003	Kinshasa	1	6.31802	52.9423	56	12.9916	1	1
2004	Kinshasa	1	5.80356	53.6011	35	14.4749	1	1
2005	Kinshasa	1	5.13145	53.7617	100	22.0251	1	1
2006	Kinshasa	1	6.39236	51.6727	0	15.0915	1	1
2007	Kinshasa	1	5.07512	56.2349	57	16.9265	1	1
2008	Kinshasa	1	5.23044	58.7317	28	12.4568	1	1
2009	Kinshasa	1	3.25559	56.8558	100	16.3667	1	1
2010	Kinshasa	1	3.89252	55	100	13.5331	1	1
2011	Kinshasa	1	3.64645	57.7383	100	26.1489	1	1
2012	Kinshasa	1	4.24067	60.3971	97	18.4224	1	1
2013	Kinshasa	1	2.57196	57.458	100	22.2189	1	1
2014	Kinshasa	1	1.00872	59.7725	10	21.3386	1	1
2015	Kinshasa	1	2.95793	64.6329	50	22.4893	1	1
2016	Kinshasa	1	3.23066	59.4898	0	9.98095	1	1
2017	Kinshasa	1	1.91668	60.1855	0	6.26937	1	1
2018	Kinshasa	1	9.29376	47.2004	0	3.18911	1	1
2019	Kinshasa	1	6.92642	52.5724	0	6.6792	1	1
2020	Kinshasa	1	9.08786	48.9814	55	9.18872	1	1
2021	Kinshasa	1	5.72356	57.4051	98	15.361	1	1
2022	Kinshasa	1	7.91465	58.0015	100	16.9988	1	1
2023	Kinshasa	1	4.5875	55.4399	92	12.7204	1	1
2024	Kinshasa	1	5.31543	51.479	88	14.3081	1	1
2025	Kinshasa	1	5.0431	51.7727	81	13.8701	1	1
2026	Kinshasa	1	5.98596	56.5881	19	16.3297	1	1
2027	Kinshasa	1	4.30992	51.2069	7	19.0359	1	1
[truncated: 222 more rows]
