# Supplementary material for: Mapping urban gullies in the Democratic Republic of the Congo
Source: Nature. 2025 Aug 27;644(8078):952–9. doi: 10.1038/s41586-025-09371-7 (PMC12390838; doi:10.1038/s41586-025-09371-7)
Supplement: Supplementary file 5 — Source Data Fig. 4 [file 41586_2025_9371_MOESM5_ESM.xlsx]

## Sheet: Fig 4a
Gully_ID	City	Estimated Date of Event	Areal extent of SW expansion(m²)	Persons displaced due to SW Expansion	Population density of SW expansion event (persons/ha)	Areal extent of GH expansion (m²)	People displaced due to GH expansion	Population density of GH expansion event (persons/ha)	Areal extent of newly initiated gully (m²)	#People displaced by formation of new gully	Population density of New gully expansion event (persons/ha)	Total extent of gully expansion event (m²)	Total people displaced by gully expansion	Population density of Total gully expansion event (persons/ha)
Mbu53	Mbuji-Mayi	2004-02-09							58.608	0	0	58.608	0	0
Kin340	Kinshasa	2004-03-17							655.571	1.79243	27.3414	655.571	1.79243	27.3414
Kin849	Kinshasa	2004-03-17							348.109	1.56434	44.9381	348.109	1.56434	44.9381
Kin355	Kinshasa	2005-05-25							468.108	0.023667	0.505587	468.108	0.023667	0.505587
Kin356	Kinshasa	2005-05-25							354.447	0.429283	12.1113	354.447	0.429283	12.1113
Kin472	Kinshasa	2005-07-08							2332.79	4.78246	20.501	2332.79	4.78246	20.501
Kin120	Kinshasa	2005-12-13 12:00:00							1004.98	5.69409	56.6586	1004.98	5.69409	56.6586
Kal10	Kalemi	2005-12-16	3142.24	51.0856	162.577	0.668	0.0143857	215.355				3142.91	51.1	162.588
Kal11	Kalemi	2005-12-16	1718.28	23.8612	138.867	0.014	0.000129981	92.8433				1718.29	23.8613	138.866
Kal12	Kalemi	2005-12-16	730.46	4.97292	68.0792							730.46	4.97292	68.0792
Kal13	Kalemi	2005-12-16	1.278	0.122409	957.821	45.507	0.827848	181.917				46.785	0.950258	203.112
Kal15	Kalemi	2005-12-16	6272.41	153.718	245.071							6272.41	153.718	245.071
Kal16	Kalemi	2005-12-16	71.874	1.13504	157.921	85.549	1.43726	168.005				157.423	2.57231	163.401
Kal17	Kalemi	2005-12-16	964.992	7.61639	78.9269							964.992	7.61639	78.9269
Kal18	Kalemi	2005-12-16	6547.71	0	0							6547.71	0	0
Kal19	Kalemi	2005-12-16	194.487	0.910798	46.8308	104.119	0.309622	29.7373				298.606	1.22042	40.8706
Kal2	Kalemi	2005-12-16				138.532	0	0				138.532	0	0
Kal20	Kalemi	2005-12-16	6.492	0	0	170.094	3.48588	204.939				176.586	3.48588	197.404
Kal21	Kalemi	2005-12-16	1759.58	32.9361	187.182	16.357	0.320353	195.851				1775.94	33.2565	187.262
Kal24	Kalemi	2005-12-16	133.508	0	0	41.081	3.55617e-05	0.00865648				174.589	3.55617e-05	0.00203688
Kal25	Kalemi	2005-12-16	322.049	5.91284	183.601							322.049	5.91284	183.601
Kal26	Kalemi	2005-12-16				233.453	1.70107	72.8655				233.453	1.70107	72.8655
Kal29	Kalemi	2005-12-16	242.543	3.44428	142.007							242.543	3.44428	142.007
Kal31	Kalemi	2005-12-16	298.689	4.60998	154.341	24.873	0.314882	126.596				323.562	4.92487	152.208
Kal7	Kalemi	2005-12-16	2982.54	18.172	60.9278							2982.54	18.172	60.9278
Kal9	Kalemi	2005-12-16	2324.68	35.8004	154.001							2324.68	35.8004	154.001
Kin201	Kinshasa	2006-05-18 12:00:00	4032.34	7.00368	17.3688	396.568	0.695199	17.5304				4428.91	7.69888	17.3833
Kin202	Kinshasa	2006-05-18 12:00:00	153.022	0.355455	23.229	42.559	0.161935	38.0495				195.581	0.51739	26.454
Kin277	Kinshasa	2006-05-18 12:00:00				10.077	0.0548598	54.4406				10.077	0.0548598	54.4406
Kin335	Kinshasa	2006-05-18 12:00:00	131.156	0	0							131.156	0	0
Kin351	Kinshasa	2006-05-18 12:00:00				141.39	0.504261	35.6645				141.39	0.504261	35.6645
Kin357	Kinshasa	2006-05-18 12:00:00	45.273	0	0	1339.6	12.1033	90.3502				1384.87	12.1033	87.3966
Kin428	Kinshasa	2006-05-18 12:00:00				7687	53.6121	69.7439				7687	53.6121	69.7439
Kin429	Kinshasa	2006-05-18 12:00:00				187.19	0.670034	35.7944				187.19	0.670034	35.7944
Kin430	Kinshasa	2006-05-18 12:00:00	666.606	4.27912	64.1927	5.199	0.0452679	87.0704				671.805	4.32439	64.3697
Kin435	Kinshasa	2006-05-18 12:00:00	6694.23	145.903	217.953	413.136	8.92078	215.928				7107.37	154.824	217.836
Kin447	Kinshasa	2006-05-18 12:00:00	5053.13	117.423	232.377	280.426	9.04281	322.467				5333.56	126.466	237.114
Kin449	Kinshasa	2006-05-18 12:00:00	655.327	18.3761	280.411							655.327	18.3761	280.411
Kin450	Kinshasa	2006-05-18 12:00:00				321.075	11.4358	356.171				321.075	11.4358	356.171
Kin451	Kinshasa	2006-05-18 12:00:00	1457.09	38.8159	266.394	21.762	0.6733	309.392				1478.85	39.4892	267.027
Kin452	Kinshasa	2006-05-18 12:00:00	1032.27	24.9583	241.782	23.027	0.63719	276.714				1055.29	25.5955	242.544
Kin503	Kinshasa	2006-05-18 12:00:00	246.234	1.92915	78.3461	11.82	0.0636464	53.8464				258.054	1.99279	77.2239
Kin507	Kinshasa	2006-05-18 12:00:00	358.028	10.3406	288.822	18.406	0.47731	259.323				376.434	10.818	287.38
Kin717	Kinshasa	2006-05-18 12:00:00	1140.62	11.1078	97.3841	108.384	1.18652	109.474				1249	12.2943	98.4332
Kin847	Kinshasa	2006-05-18 12:00:00	118.501	0.42576	35.9288	82.477	0.601731	72.9574				200.978	1.02749	51.1246
Kin89	Kinshasa	2006-05-18 12:00:00	931.127	2.02224	21.7182	156.728	0.715409	45.6465				1087.86	2.73765	25.1656
Kin152	Kinshasa	2006-05-18 12:00:00				239.176	0.0449827	1.88073				239.176	0.0449827	1.88073
Kin157	Kinshasa	2006-05-18 12:00:00				149.527	0.0212225	1.41931				149.527	0.0212225	1.41931
Kin278	Kinshasa	2006-05-18 12:00:00				1544.16	3.02777	19.6079				1544.16	3.02777	19.6079
Kin384	Kinshasa	2006-05-18 12:00:00				1553.01	37.4582	241.198				1553.01	37.4582	241.198
Kin436	Kinshasa	2006-05-18 12:00:00				21.797	0.528507	242.468				21.797	0.528507	242.468
Kin57	Kinshasa	2006-05-18 12:00:00				389.948	0.0853973	2.18997				389.948	0.0853973	2.18997
Kin842	Kinshasa	2006-05-18 12:00:00				51.054	7.6718e-05	0.0150268				51.054	7.6718e-05	0.0150268
Kin843	Kinshasa	2006-05-18 12:00:00				43.729	6.57108e-05	0.0150268				43.729	6.57108e-05	0.0150268
Kin844	Kinshasa	2006-05-18 12:00:00				78.238	0.000111171	0.0142093				78.238	0.000111171	0.0142093
Kin855	Kinshasa	2006-05-18 12:00:00				1120.59	0.0683844	0.610252				1120.59	0.0683844	0.610252
Kin108	Kinshasa	2006-05-18 12:00:00							960.03	5.81939	60.6168	960.03	5.81939	60.6168
Kin122	Kinshasa	2006-05-18 12:00:00							1170.48	8.03453	68.6429	1170.48	8.03453	68.6429
Kin126	Kinshasa	2006-05-18 12:00:00							326.483	0.879508	26.9388	326.483	0.879508	26.9388
Kin127	Kinshasa	2006-05-18 12:00:00							402.723	1.2328	30.6115	402.723	1.2328	30.6115
Kin128	Kinshasa	2006-05-18 12:00:00							890.457	3.15275	35.406	890.457	3.15275	35.406
Kin129	Kinshasa	2006-05-18 12:00:00							2705.12	24.3887	90.1578	2705.12	24.3887	90.1578
Kin132	Kinshasa	2006-05-18 12:00:00							925.874	7.06055	76.2583	925.874	7.06055	76.2583
Kin151	Kinshasa	2006-05-18 12:00:00							698.955	0.128843	1.84336	698.955	0.128843	1.84336
Kin153	Kinshasa	2006-05-18 12:00:00							2023.1	15.037	74.3267	2023.1	15.037	74.3267
Kin154	Kinshasa	2006-05-18 12:00:00							2443.69	20.4114	83.527	2443.69	20.4114	83.527
Kin173	Kinshasa	2006-05-18 12:00:00							2922.08	23.1985	79.3904	2922.08	23.1985	79.3904
Kin174	Kinshasa	2006-05-18 12:00:00							964.087	4.01495	41.6451	964.087	4.01495	41.6451
Kin175	Kinshasa	2006-05-18 12:00:00							784.374	0.0237221	0.302434	784.374	0.0237221	0.302434
Kin24	Kinshasa	2006-05-18 12:00:00							2393.52	14.2572	59.5657	2393.52	14.2572	59.5657
Kin280	Kinshasa	2006-05-18 12:00:00							1591.98	4.73151	29.7209	1591.98	4.73151	29.7209
Kin349	Kinshasa	2006-05-18 12:00:00							3573.1	14.8361	41.5217	3573.1	14.8361	41.5217
Kin426	Kinshasa	2006-05-18 12:00:00							6705.28	68.7607	102.547	6705.28	68.7607	102.547
Kin55	Kinshasa	2006-05-18 12:00:00							305.476	2.01319	65.9033	305.476	2.01319	65.9033
Kin577	Kinshasa	2006-05-18 12:00:00							902.507	0	0	902.507	0	0
Kin722	Kinshasa	2006-05-18 12:00:00							775.891	0.675109	8.70108	775.891	0.675109	8.70108
Kin767	Kinshasa	2006-05-18 12:00:00							312.139	0.0543365	1.74078	312.139	0.0543365	1.74078
Kin821	Kinshasa	2006-05-18 12:00:00							569.51	0.324098	5.69083	569.51	0.324098	5.69083
Kin833	Kinshasa	2006-05-18 12:00:00							545.619	2.0204	37.0296	545.619	2.0204	37.0296
Kin834	Kinshasa	2006-05-18 12:00:00							886.18	0.136715	1.54275	886.18	0.136715	1.54275
Kin845	Kinshasa	2006-05-18 12:00:00							293.281	0.00133929	0.0456657	293.281	0.00133929	0.0456657
Kin848	Kinshasa	2006-05-18 12:00:00							186.158	0.000586381	0.0314991	186.158	0.000586381	0.0314991
Kab100	Kabinda	2006-06-14				12.138	0.000767478	0.632294				12.138	0.000767478	0.632294
Kab102	Kabinda	2006-06-14	76.508	0	0	1.212	0	0				77.72	0	0
Kab103	Kabinda	2006-06-14	79.328	0.20466	25.7992	113.548	0.368126	32.4203				192.876	0.572786	29.6971
Kab20	Kabinda	2006-06-14				386.773	3.07296	79.4514				386.773	3.07296	79.4514
Kab21	Kabinda	2006-06-14	2123.67	0	0	106.295	0	0				2229.96	0	0
Kab22	Kabinda	2006-06-14	400.608	12.6955	316.906	227.202	6.06102	266.768				627.81	18.7565	298.761
Kab23	Kabinda	2006-06-14				23.144	0.491565	212.394				23.144	0.491565	212.394
Kab24	Kabinda	2006-06-14				15.626	0.331887	212.394				15.626	0.331887	212.394
Kab25	Kabinda	2006-06-14	92.022	0	0	1.318	0	0				93.34	0	0
Kab26	Kabinda	2006-06-14	55.102	0	0	398.032	0	0				453.134	0	0
Kab27	Kabinda	2006-06-14	563.382	5.87707	104.318							563.382	5.87707	104.318
Kab29	Kabinda	2006-06-14	3126.72	41.0791	131.381	152.343	2.17209	142.579				3279.06	43.2512	131.901
Kab30	Kabinda	2006-06-14				23.259	0.501014	215.407				23.259	0.501014	215.407
Kab32	Kabinda	2006-06-14	346.593	0.388486	11.2087	680.417	1.16742	17.1575				1027.01	1.55591	15.1499
Kab33	Kabinda	2006-06-14	845.194	0.0766367	0.906735	5.658	0.00393565	6.95591				850.852	0.0805724	0.946961
Kab34	Kabinda	2006-06-14	2789.79	4.23476	15.1795	98.704	0.169004	17.1223				2888.49	4.40376	15.2459
Kab35	Kabinda	2006-06-14	509.501	5.55734	109.074	458.496	0.718385	15.6683				967.997	6.27573	64.8321
Kab36	Kabinda	2006-06-14	26.014	0.00662551	2.5469	199.814	1.58755	79.4514				225.828	1.59417	70.5924
Kab37	Kabinda	2006-06-14	2323.9	1.5365	6.61173	356.17	0.247749	6.95591				2680.07	1.78425	6.65747
Kab38	Kabinda	2006-06-14				452.056	3.59165	79.4514				452.056	3.59165	79.4514
Kab39	Kabinda	2006-06-14				231.328	0.00309506	0.133795				231.328	0.00309506	0.133795
Kab40	Kabinda	2006-06-14	53.168	1.33068	250.279	890.262	7.07325	79.4514				943.43	8.40393	89.0785
Kab41	Kabinda	2006-06-14	6306.67	0	0	49.513	0.120641	24.3655				6356.18	0.120641	0.189801
Kab43	Kabinda	2006-06-14	1198.76	0.000518812	0.00432789	241.429	0.0004068	0.0168497				1440.19	0.000925613	0.006427
Kab44	Kabinda	2006-06-14	1849.04	4.90237	26.5131							1849.04	4.90237	26.5131
Kab46	Kabinda	2006-06-14	1118.97	72.1868	645.117	708.046	6.79387	95.9523				1827.02	78.9807	432.293
Kab47	Kabinda	2006-06-14	269.216	2.05168	76.2095	20.65	0.45299	219.365				289.866	2.50467	86.4079
Kab48	Kabinda	2006-06-14				11.175	0.0687454	61.5171				11.175	0.0687454	61.5171
Kab50	Kabinda	2006-06-14	912.595	0.00277747	0.0304349	190.32	0.000583164	0.0306412				1102.91	0.00336064	0.0304705
Kab52	Kabinda	2006-06-14	2541.66	0	0							2541.66	0	0
Kab53	Kabinda	2006-06-14				40.126	0.86434	215.407				40.126	0.86434	215.407
Kab54	Kabinda	2006-06-14	139.589	0.418101	29.9523	29.191	0.210567	72.1341				168.78	0.628667	37.2477
Kab55	Kabinda	2006-06-14	271.203	18.6008	685.864	1139.88	37.2409	326.709				1411.08	55.8417	395.737
Kab57	Kabinda	2006-06-14	1504.88	28.5235	189.54	582.62	12.4631	213.915				2087.5	40.9866	196.343
Kab58	Kabinda	2006-06-14	464.313	0.87158	18.7714	16.667	0.0772212	46.3318				480.98	0.948801	19.7264
Kab59	Kabinda	2006-06-14	185.305	0	0	51.22	0	0				236.525	0	0
Kab60	Kabinda	2006-06-14	183.464	0	0	156.896	0	0				340.36	0	0
Kab61	Kabinda	2006-06-14	155.823	0.0997425	6.40101	40.083	0	0				195.906	0.0997425	5.09134
Kab62	Kabinda	2006-06-14	22.052	0.000664158	0.301178	127.06	0.000536773	0.0422456				149.112	0.00120093	0.0805389
Kab63	Kabinda	2006-06-14	1019.59	0.0165745	0.16256	3.389	0	0				1022.98	0.0165745	0.162021
Kab64	Kabinda	2006-06-14				96.704	0	0				96.704	0	0
Kab65	Kabinda	2006-06-14	1040.01	23.6496	227.398	1832.27	15.1471	82.6685				2872.28	38.7967	135.073
Kab67	Kabinda	2006-06-14	1069.86	0.894522	8.36112							1069.86	0.894522	8.36112
Kab69	Kabinda	2006-06-14	31.442	0	0	229.403	0	0				260.845	0	0
Kab71	Kabinda	2006-06-14				62.879	0	0				62.879	0	0
Kab72	Kabinda	2006-06-14				150.66	0	0				150.66	0	0
Kab73	Kabinda	2006-06-14	1453.16	0	0							1453.16	0	0
Kab74	Kabinda	2006-06-14	114.643	0.977012	85.2221							114.643	0.977012	85.2221
Kab75	Kabinda	2006-06-14	288.022	4.53226	157.358	11.173	0.311933	279.185				299.195	4.84419	161.907
Kab76	Kabinda	2006-06-14	396.426	1.83037	46.1718	77.012	0.368853	47.8956				473.438	2.19923	46.4522
Kab77	Kabinda	2006-06-14	20.101	0.209903	104.424							20.101	0.209903	104.424
Kab78	Kabinda	2006-06-14	70.025	0.596768	85.2221	2.485	0.0211777	85.2221				72.51	0.617945	85.2221
Kab79	Kabinda	2006-06-14	4914.92	112.347	228.583	592.36	14.4557	244.037				5507.28	126.802	230.245
Kab80	Kabinda	2006-06-14	91.781	0	0	46.758	0	0				138.539	0	0
Kab81	Kabinda	2006-06-14	99.717	0	0	66.922	0	0				166.639	0	0
Kab82	Kabinda	2006-06-14	2501.98	0	0	18.469	0	0				2520.45	0	0
Kab83	Kabinda	2006-06-14	257.788	0.0005567	0.0215953	71.387	0.000726459	0.101763				329.175	0.00128316	0.0389811
Kab84	Kabinda	2006-06-14	376.521	3.03238	80.5369	23.1	0.191567	82.9293				399.621	3.22395	80.6752
Kab85	Kabinda	2006-06-14	56.283	0	0	13.927	0	0				70.21	0	0
Kab86	Kabinda	2006-06-14	70.219	0	0	38.046	0.000384572	0.101081				108.265	0.000384572	0.0355214
Kab87	Kabinda	2006-06-14				45.146	0	0				45.146	0	0
Kab88	Kabinda	2006-06-14	73.652	0.22788	30.9401	35.106	0.108618	30.9401				108.758	0.336499	30.9401
Kab90	Kabinda	2006-06-14	60.59	0.227271	37.5097	75.11	0.122708	16.3372				135.7	0.34998	25.7907
Kab91	Kabinda	2006-06-14				904.247	9.95268	110.066				904.247	9.95268	110.066
Kab92	Kabinda	2006-06-14	189.507	0	0							189.507	0	0
Kab93	Kabinda	2006-06-14				157.098	0	0				157.098	0	0
Kab94	Kabinda	2006-06-14	365.559	0.412007	11.2706							365.559	0.412007	11.2706
Kab95	Kabinda	2006-06-14	221.894	4.23923	191.047	1604.38	57.723	359.783				1826.28	61.9622	339.282
Kab96	Kabinda	2006-06-14	1700.27	39.2011	230.558	41.461	1.16861	281.859				1741.73	40.3697	231.779
Kab19	Kabinda	2006-06-14				87.291	0	0				87.291	0	0
Kab10	Kabinda	2006-06-14							368.616	1.32813	36.0302	368.616	1.32813	36.0302
Kab11	Kabinda	2006-06-14							887.042	5.35406	60.3586	887.042	5.35406	60.3586
Kab15	Kabinda	2006-06-14							666.41	14.7914	221.956	666.41	14.7914	221.956
Kab17	Kabinda	2006-06-14							1237.66	20.3844	164.701	1237.66	20.3844	164.701
Kab2	Kabinda	2006-06-14							130.628	3.73875	286.213	130.628	3.73875	286.213
Kab8	Kabinda	2006-06-14							1677.78	2.74066	16.3351	1677.78	2.74066	16.3351
Bkv14	Bukavu	2006-11-20 12:00:00							77.095	2.26584	293.902	77.095	2.26584	293.902
Kin365	Kinshasa	2006-12-31 12:00:00	2119.76	7.99282	37.7063							2119.76	7.99282	37.7063
Kam11	Kamonia	2007-01-21 12:00:00				109.96	1.87362	170.391				109.96	1.87362	170.391
Bkv6	Bukavu	2007-02-05				10.704	0.0487194	45.5151				10.704	0.0487194	45.5151
Bkv79	Bukavu	2007-02-05				13.663	0.0327299	23.9551				13.663	0.0327299	23.9551
Bkv82	Bukavu	2007-02-05				65.263	0.918604	140.754				65.263	0.918604	140.754
Bkv15	Bukavu	2007-02-05							295.524	1.92711	65.21	295.524	1.92711	65.21
Bkv16	Bukavu	2007-02-05							28.254	0.750383	265.585	28.254	0.750383	265.585
Bkv59	Bukavu	2007-02-05							188.814	0.163331	8.65038	188.814	0.163331	8.65038
Bkv74	Bukavu	2007-02-05							41.421	0	0	41.421	0	0
Kol46	Kolwezi	2007-02-08							287.397	0.0659448	2.29455	287.397	0.0659448	2.29455
Kan113	Kananga	2007-02-09 12:00:00	83.309	0	0							83.309	0	0
Kan127	Kananga	2007-02-09 12:00:00	202.939	0.000911666	0.0449231							202.939	0.000911666	0.0449231
Kan128	Kananga	2007-02-09 12:00:00	5.565	0.00860523	15.4631	8.472	4.22877e-05	0.0499146				14.037	0.00864752	6.16052
Kan147	Kananga	2007-02-09 12:00:00	30.099	0	0							30.099	0	0
Kan241	Kananga	2007-02-09 12:00:00				42.231	0	0				42.231	0	0
Kan160	Kananga	2007-02-09 12:00:00							417.296	0.00891536	0.213646	417.296	0.00891536	0.213646
Kin341	Kinshasa	2007-04-19							1229.8	7.82338	63.6151	1229.8	7.82338	63.6151
Kan10	Kananga	2007-05-02				179.573	0.0850154	4.73431				179.573	0.0850154	4.73431
Kan73	Kananga	2007-05-02				351.226	3.66943	104.475				351.226	3.66943	104.475
Kan230	Kananga	2007-05-02							1827.88	5.37658	29.4143	1827.88	5.37658	29.4143
Kan37	Kananga	2007-05-02							3946.2	16.8852	42.7884	3946.2	16.8852	42.7884
Kan38	Kananga	2007-05-02							264.022	0.18954	7.17896	264.022	0.18954	7.17896
Kan39	Kananga	2007-05-02							545.335	1.18313	21.6955	545.335	1.18313	21.6955
Kin134	Kinshasa	2007-05-06							695.788	6.62166	95.1677	695.788	6.62166	95.1677
Kin135	Kinshasa	2007-05-06							2561.48	32.3442	126.271	2561.48	32.3442	126.271
Kin336	Kinshasa	2007-05-06							436.296	3.92558	89.9751	436.296	3.92558	89.9751
Kin342	Kinshasa	2007-05-06							484.529	2.22075	45.8332	484.529	2.22075	45.8332
Kin343	Kinshasa	2007-05-06							239.96	2.97177	123.844	239.96	2.97177	123.844
Kin347	Kinshasa	2007-05-06							1968.58	5.87431	29.8403	1968.58	5.87431	29.8403
Kin71	Kinshasa	2007-05-06							291.584	0	0	291.584	0	0
Kin72	Kinshasa	2007-05-06							170.153	0	0	170.153	0	0
Kan1	Kananga	2007-05-17	380.978	10.9864	288.374	362.4	6.83224	188.527				743.378	17.8187	239.699
Kan100	Kananga	2007-05-17	901.55	14.9979	166.357	356.949	5.41708	151.76				1258.5	20.415	162.217
Kan101	Kananga	2007-05-17				12.162	0.00767746	6.31266				12.162	0.00767746	6.31266
Kan11	Kananga	2007-05-17	41.525	0.850774	204.882	0.126	0.00142558	113.141				41.651	0.8522	204.605
Kan112	Kananga	2007-05-17	319.984	0.0141863	0.443344	836.345	1.95725	23.4024				1156.33	1.97143	17.0491
Kan120	Kananga	2007-05-17	89.774	1.63329	181.934	10.504	0.191103	181.934				100.278	1.8244	181.934
Kan126	Kananga	2007-05-17	164.631	3.1227	189.679	3.361	0.0611479	181.934				167.992	3.18384	189.524
Kan129	Kananga	2007-05-17				1314.72	22.7864	173.317				1314.72	22.7864	173.317
Kan13	Kananga	2007-05-17	746.99	1.81398	24.2839							746.99	1.81398	24.2839
Kan136	Kananga	2007-05-17	142.567	0.000359705	0.0252306	2803.26	5.19448	18.5302				2945.82	5.19484	17.6346
Kan141	Kananga	2007-05-17	41.378	0.0514822	12.4419	3244.36	2.8697	8.84522				3285.73	2.92119	8.89052
Kan142	Kananga	2007-05-17				133.976	0.921184	68.7574				133.976	0.921184	68.7574
Kan143	Kananga	2007-05-17	791.583	14.4419	182.443	511.63	8.77316	171.475				1303.21	23.215	178.137
Kan149	Kananga	2007-05-17	711.013	8.28122	116.471							711.013	8.28122	116.471
Kan15	Kananga	2007-05-17				102.195	0	0				102.195	0	0
Kan150	Kananga	2007-05-17				13.971	0.339391	242.925				13.971	0.339391	242.925
Kan151	Kananga	2007-05-17				14.999	0.35368	235.803				14.999	0.35368	235.803
Kan164	Kananga	2007-05-17	237.16	0	0							237.16	0	0
Kan166	Kananga	2007-05-17				2403.57	46.6342	194.02				2403.57	46.6342	194.02
Kan168	Kananga	2007-05-17	23.345	0.0624738	26.7611	72.895	0.103139	14.149				96.24	0.165613	17.2083
Kan180	Kananga	2007-05-17				44.709	0.498101	111.41				44.709	0.498101	111.41
Kan182	Kananga	2007-05-17	723.413	4.71141	65.1275	704.102	3.09331	43.9327				1427.51	7.80472	54.6735
Kan186	Kananga	2007-05-17	10.269	0.166577	162.213	120.733	1.95844	162.212				131.002	2.12502	162.213
Kan19	Kananga	2007-05-17	153.916	2.44927	159.13	465.262	7.40373	159.13				619.178	9.853	159.13
Kan190	Kananga	2007-05-17	3749.85	59.8553	159.621							3749.85	59.8553	159.621
Kan198	Kananga	2007-05-17				149.426	0	0				149.426	0	0
Kan2	Kananga	2007-05-17				55.745	0.0263914	4.73431				55.745	0.0263914	4.73431
Kan201	Kananga	2007-05-17	152.764	0.0555718	3.63775	142.903	0.44909	31.4262				295.667	0.504662	17.0686
Kan208	Kananga	2007-05-17				342.521	0.980473	28.6252				342.521	0.980473	28.6252
Kan209	Kananga	2007-05-17				98.979	0.311054	31.4262				98.979	0.311054	31.4262
Kan210	Kananga	2007-05-17	195.518	2.73721	139.998	454.712	6.36586	139.998				650.23	9.10307	139.998
Kan211	Kananga	2007-05-17	189.536	0.428401	22.6026	0.026	0	0				189.562	0.428401	22.5995
Kan217	Kananga	2007-05-17	54.906	0.180091	32.7999	173.155	0.647272	37.381				228.061	0.827363	36.2781
Kan218	Kananga	2007-05-17	185.979	0	0	128.179	0.0419828	3.27533				314.158	0.0419828	1.33636
Kan22	Kananga	2007-05-17	63.106	0.401992	63.701							63.106	0.401992	63.701
Kan220	Kananga	2007-05-17				42.621	0	0				42.621	0	0
Kan222	Kananga	2007-05-17	2.136	0	0	54.365	0	0				56.501	0	0
Kan231	Kananga	2007-05-17	182.576	0.369555	20.2411							182.576	0.369555	20.2411
Kan232	Kananga	2007-05-17				70.093	1.12082	159.904				70.093	1.12082	159.904
Kan233	Kananga	2007-05-17	84.633	0.146847	17.3511	174.826	1.20777	69.0841				259.459	1.35462	52.2093
Kan237	Kananga	2007-05-17	3223.56	58.1218	180.303	61.922	1.42585	230.266				3285.49	59.5477	181.245
Kan238	Kananga	2007-05-17	471.823	1.75024	37.0953							471.823	1.75024	37.0953
Kan247	Kananga	2007-05-17				390.257	8.45178	216.569				390.257	8.45178	216.569
Kan248	Kananga	2007-05-17	41.969	0	0	361.714	7.06572	195.34				403.683	7.06572	175.031
Kan249	Kananga	2007-05-17	43.144	0	0	19.253	0	0				62.397	0	0
Kan255	Kananga	2007-05-17				980.497	11.5634	117.935				980.497	11.5634	117.935
Kan265	Kananga	2007-05-17				75.106	0.27825	37.0476				75.106	0.27825	37.0476
Kan267	Kananga	2007-05-17	611.102	1.72956	28.3023							611.102	1.72956	28.3023
Kan270	Kananga	2007-05-17	67.23	0.203817	30.3164	169.963	2.26533	133.284				237.193	2.46915	104.099
Kan272	Kananga	2007-05-17				34.545	0.694772	201.121				34.545	0.694772	201.121
Kan277	Kananga	2007-05-17	274.277	5.10321	186.061	82.553	1.21976	147.755				356.83	6.32297	177.198
Kan28	Kananga	2007-05-17	183.617	0.976326	53.1719	15.733	0.0681093	43.2908				199.35	1.04444	52.392
Kan280	Kananga	2007-05-17	97.981	2.41641	246.62	115.864	2.95296	254.864				213.845	5.36936	251.087
Kan281	Kananga	2007-05-17				176.394	0	0				176.394	0	0
Kan29	Kananga	2007-05-17				812.309	0.403301	4.96487				812.309	0.403301	4.96487
Kan296	Kananga	2007-05-17				111.258	3.61798	325.189				111.258	3.61798	325.189
Kan299	Kananga	2007-05-17	464.686	4.95432	106.617	1192.63	22.7201	190.504				1657.32	27.6744	166.983
Kan3	Kananga	2007-05-17	95.22	0.0450801	4.73431	522.756	0.247489	4.73431				617.976	0.292569	4.73431
Kan30	Kananga	2007-05-17				673.772	1.70126	25.2498				673.772	1.70126	25.2498
Kan301	Kananga	2007-05-17				1648.29	21.7624	132.031				1648.29	21.7624	132.031
Kan302	Kananga	2007-05-17				398.315	7.03532	176.627				398.315	7.03532	176.627
Kan303	Kananga	2007-05-17				366.945	3.00849	81.9875				366.945	3.00849	81.9875
Kan309	Kananga	2007-05-17	63.898	0	0	79.098	0	0				142.996	0	0
Kan31	Kananga	2007-05-17				254.281	0.877621	34.5138				254.281	0.877621	34.5138
Kan311	Kananga	2007-05-17	30.501	0.00351382	1.15203	463.923	0.0138939	0.299488				494.424	0.0174077	0.352081
Kan315	Kananga	2007-05-17	160.663	0.554803	34.5321	163.995	0.566309	34.5321				324.658	1.12111	34.5321
Kan316	Kananga	2007-05-17	296.538	1.02401	34.5321	685.477	3.4529	50.3722				982.015	4.47691	45.589
Kan329	Kananga	2007-05-17	223.894	1.69091	75.5228	130.673	1.26968	97.1645				354.567	2.96059	83.4987
Kan33	Kananga	2007-05-17	1821.57	13.693	75.1712	599.167	4.34909	72.5855				2420.74	18.0421	74.5312
Kan34	Kananga	2007-05-17	556.981	3.48053	62.4892	527.681	1.15333	21.8566				1084.66	4.63386	42.7217
Kan36	Kananga	2007-05-17	8724.35	122.931	140.906	3522.23	79.7363	226.38				12246.6	202.667	165.489
Kan40	Kananga	2007-05-17	509.292	3.4426	67.5958	1495.63	18.9456	126.673				2004.92	22.3882	111.666
Kan41	Kananga	2007-05-17	455.688	8.13627	178.549	637.563	13.7361	215.447				1093.25	21.8724	200.067
Kan42	Kananga	2007-05-17	827.719	13.0912	158.16	14.829	0.239176	161.289				842.548	13.3304	158.215
Kan43	Kananga	2007-05-17	406.435	6.71129	165.126	0.856	0.0135944	158.813				407.291	6.72489	165.113
Kan45	Kananga	2007-05-17	1030.01	19.5089	189.404	178.4	3.18986	178.804				1208.41	22.6988	187.839
Kan46	Kananga	2007-05-17	1120.5	15.9945	142.745	1816.31	27.4561	151.164				2936.81	43.4506	147.952
Kan47	Kananga	2007-05-17	740.62	9.35753	126.347	79.241	1.3249	167.199				819.861	10.6824	130.296
Kan48	Kananga	2007-05-17	736.962	13.1894	178.969	339.844	5.60379	164.893				1076.81	18.7931	174.527
Kan49	Kananga	2007-05-17	269.103	3.48995	129.688	72.421	1.56803	216.516				341.524	5.05798	148.1
Kan5	Kananga	2007-05-17	2273.68	33.8626	148.933	1619.33	21.1308	130.491				3893.01	54.9934	141.262
Kan50	Kananga	2007-05-17	40.626	0.510062	125.551	735.399	3.06988	41.7445				776.025	3.57995	46.1319
Kan51	Kananga	2007-05-17	1632.33	21.6511	132.639	8.179	0.110081	134.59				1640.51	21.7612	132.649
Kan54	Kananga	2007-05-17	61.339	0.820508	133.766	449.048	5.66664	126.192				510.387	6.48715	127.103
Kan55	Kananga	2007-05-17	26.574	0.244791	92.1168	143.22	0.892121	62.2902				169.794	1.13691	66.9583
Kan56	Kananga	2007-05-17				589.625	4.67682	79.3186				589.625	4.67682	79.3186
Kan57	Kananga	2007-05-17	0.929	0.0187879	202.238	20.176	0.408035	202.238				21.105	0.426822	202.238
Kan58	Kananga	2007-05-17	350.831	3.35777	95.7091	0.882	0.0147469	167.199				351.713	3.37252	95.8884
Kan59	Kananga	2007-05-17	297.372	5.12588	172.373	484.413	10.3226	213.095				781.785	15.4485	197.605
Kan6	Kananga	2007-05-17	743.2	11.1876	150.533							743.2	11.1876	150.533
Kan60	Kananga	2007-05-17	1170.2	22.4096	191.503	25.8	0.436782	169.295				1196	22.8464	191.024
Kan61	Kananga	2007-05-17				244.049	2.38438	97.7009				244.049	2.38438	97.7009
Kan62	Kananga	2007-05-17	70.664	1.17061	165.659	927.087	15.5408	167.63				997.751	16.7114	167.491
Kan63	Kananga	2007-05-17	270.178	3.6623	135.551	201.198	3.05122	151.653				471.376	6.71352	142.424
Kan65	Kananga	2007-05-17	87.105	3.35688	385.383	2443.12	76.3222	312.396				2530.23	79.6791	314.909
Kan66	Kananga	2007-05-17	442.124	1.49534	33.8218	399.342	0.718788	17.9993				841.466	2.21413	26.3128
Kan67	Kananga	2007-05-17	114.058	0.347087	30.4307	60.481	0.188499	31.1667				174.539	0.535586	30.6857
Kan68	Kananga	2007-05-17	258.444	0.927271	35.879							258.444	0.927271	35.879
Kan69	Kananga	2007-05-17				189.079	2.88907	152.797				189.079	2.88907	152.797
Kan70	Kananga	2007-05-17				715.8	14.581	203.701				715.8	14.581	203.701
Kan72	Kananga	2007-05-17				328.198	1.74909	53.2937				328.198	1.74909	53.2937
Kan74	Kananga	2007-05-17				25.878	0.645807	249.558				25.878	0.645807	249.558
Kan75	Kananga	2007-05-17	1667.37	0	0	1002.36	20.2824	202.347				2669.73	20.2824	75.9718
Kan76	Kananga	2007-05-17				1243.02	21.2829	171.22				1243.02	21.2829	171.22
Kan77	Kananga	2007-05-17	2975.91	54.8484	184.308							2975.91	54.8484	184.308
Kan78	Kananga	2007-05-17				30.633	0.77688	253.609				30.633	0.77688	253.609
Kan79	Kananga	2007-05-17	1233.07	0.168484	1.36637	2127.95	1.59443	7.49277				3361.03	1.76291	5.24515
Kan8	Kananga	2007-05-17	387.826	4.38792	113.141	179.977	2.91512	161.972				567.803	7.30304	128.619
Kan80	Kananga	2007-05-17	105.806	0.22517	21.2814	313.862	1.08326	34.5138				419.668	1.30843	31.1777
Kan82	Kananga	2007-05-17	144.462	2.69168	186.324	22.057	0.534712	242.423				166.519	3.22639	193.755
Kan85	Kananga	2007-05-17				422.786	12.8905	304.893				422.786	12.8905	304.893
Kan86	Kananga	2007-05-17				195.895	3.97289	202.807				195.895	3.97289	202.807
Kan87	Kananga	2007-05-17	549.805	7.33248	133.365	158.473	2.9549	186.461				708.278	10.2874	145.245
Kan88	Kananga	2007-05-17	445.158	4.00762	90.0269	886.075	13.0063	146.786				1331.23	17.0139	127.806
Kan89	Kananga	2007-05-17	646.901	10.965	169.5	325.261	5.04744	155.181				972.162	16.0124	164.709
Kan90	Kananga	2007-05-17	678.256	7.26532	107.118	135.474	1.67752	123.826				813.73	8.94284	109.899
Kan91	Kananga	2007-05-17	312.881	2.87022	91.7352							312.881	2.87022	91.7352
Kan92	Kananga	2007-05-17	343.73	4.67178	135.914	37.107	0.562737	151.653				380.837	5.23451	137.448
Kan93	Kananga	2007-05-17	610.081	10.5564	173.034	376.951	6.67391	177.05				987.032	17.2304	174.567
Kan94	Kananga	2007-05-17	369.177	5.61319	152.046	480.147	8.54353	177.936				849.324	14.1567	166.682
Kan95	Kananga	2007-05-17	656.599	11.9082	181.362	549.844	7.22451	131.392				1206.44	19.1327	158.588
Kan96	Kananga	2007-05-17	1213.47	37.9315	312.587	657.772	19.323	293.764				1871.24	57.2545	305.971
Kan97	Kananga	2007-05-17				709.534	17.9037	252.33				709.534	17.9037	252.33
Kan98	Kananga	2007-05-17	1186.89	7.99554	67.3656	858.871	15.0337	175.041				2045.76	23.0293	112.571
Kan99	Kananga	2007-05-17	996.641	9.44517	94.77	312.096	3.07957	98.6739				1308.74	12.5247	95.701
Kan169	Kananga	2007-05-17				150.264	2.63675	175.474				150.264	2.63675	175.474
Kan177	Kananga	2007-05-17				66.915	0.921516	137.714				66.915	0.921516	137.714
Kan178	Kananga	2007-05-17				50.795	0.69952	137.714				50.795	0.69952	137.714
Kan184	Kananga	2007-05-17				63.224	1.26639	200.302				63.224	1.26639	200.302
Kan189	Kananga	2007-05-17				15.277	0.306002	200.302				15.277	0.306002	200.302
Kan194	Kananga	2007-05-17				291.071	0.0135419	0.465245				291.071	0.0135419	0.465245
Kan114	Kananga	2007-05-17							498.152	0	0	498.152	0	0
Kan139	Kananga	2007-05-17							165.569	0.0854107	5.15862	165.569	0.0854107	5.15862
Kan145	Kananga	2007-05-17							1674.78	33.1456	197.91	1674.78	33.1456	197.91
Kan153	Kananga	2007-05-17							310.148	1.26343	40.7363	310.148	1.26343	40.7363
Kan155	Kananga	2007-05-17							498.318	6.68471	134.146	498.318	6.68471	134.146
Kan167	Kananga	2007-05-17							1421.03	0.547153	3.85041	1421.03	0.547153	3.85041
Kan17	Kananga	2007-05-17							262.481	1.9811	75.4759	262.481	1.9811	75.4759
Kan179	Kananga	2007-05-17							1055.43	7.38646	69.9851	1055.43	7.38646	69.9851
Kan183	Kananga	2007-05-17							1837.94	9.93737	54.0681	1837.94	9.93737	54.0681
Kan185	Kananga	2007-05-17							2063.74	4.39412	21.292	2063.74	4.39412	21.292
Kan187	Kananga	2007-05-17							65.998	0.276369	41.8754	65.998	0.276369	41.8754
Kan191	Kananga	2007-05-17							624.581	1.59926	25.6052	624.581	1.59926	25.6052
Kan192	Kananga	2007-05-17							537.621	3.14806	58.5554	537.621	3.14806	58.5554
Kan193	Kananga	2007-05-17							792.189	7.06968	89.2423	792.189	7.06968	89.2423
Kan207	Kananga	2007-05-17							198.862	0	0	198.862	0	0
Kan219	Kananga	2007-05-17							419.894	0	0	419.894	0	0
Kan224	Kananga	2007-05-17							1942.92	12.4788	64.2272	1942.92	12.4788	64.2272
Kan225	Kananga	2007-05-17							1491.6	17.1886	115.236	1491.6	17.1886	115.236
Kan227	Kananga	2007-05-17							425.991	7.59915	178.388	425.991	7.59915	178.388
Kan229	Kananga	2007-05-17							1331.07	14.518	109.07	1331.07	14.518	109.07
Kan24	Kananga	2007-05-17							1321.56	1.92734	14.5838	1321.56	1.92734	14.5838
Kan256	Kananga	2007-05-17							136.981	0.306929	22.4067	136.981	0.306929	22.4067
Kan266	Kananga	2007-05-17							19.323	0.0214541	11.1029	19.323	0.0214541	11.1029
Kan32	Kananga	2007-05-17							294.548	4.35762	147.943	294.548	4.35762	147.943
Kan332	Kananga	2007-05-17							153.331	0	0	153.331	0	0
Kan333	Kananga	2007-05-17							51.854	0	0	51.854	0	0
Kan35	Kananga	2007-05-17							269.255	3.48419	129.401	269.255	3.48419	129.401
Kan4	Kananga	2007-05-17							715.649	0	0	715.649	0	0
Kan84	Kananga	2007-05-17							391.22	5.89967	150.802	391.22	5.89967	150.802
Kam12	Kamonia	2007-05-21	180.7	0.356919	19.752	245.892	1.46491	59.5751				426.592	1.82182	42.7065
Kam13	Kamonia	2007-05-21	250.655	0	0	39.436	0.0185674	4.70825				290.091	0.0185674	0.640056
Kam19	Kamonia	2007-05-21	163.657	0.274137	16.7507	5.694	0.0315284	55.3713				169.351	0.305665	18.0492
Kam2	Kamonia	2007-05-21	149.617	0.0289789	1.93687	251.113	0.291299	11.6003				400.73	0.320278	7.99237
Kam20	Kamonia	2007-05-21	41.368	0	0	25.83	0	0				67.198	0	0
Kam23	Kamonia	2007-05-21	74.468	3.18903e-05	0.00428242							74.468	3.18903e-05	0.00428242
Kam27	Kamonia	2007-05-21	56.533	1.9756	349.459	29.665	0.127685	43.0422				86.198	2.10328	244.006
Kam28	Kamonia	2007-05-21	584.324	0.450757	7.71416	24.131	0.0289937	12.0151				608.455	0.479751	7.88474
Kam29	Kamonia	2007-05-21				38.693	0.16595	42.8889				38.693	0.16595	42.8889
Kam32	Kamonia	2007-05-21	1048.69	0.312942	2.98413	1536.06	9.04937	58.913				2584.74	9.36231	36.2214
Kam4	Kamonia	2007-05-21	125.566	0.0663515	5.28419	0.232	0.000619397	26.6981				125.798	0.0669709	5.32369
Kam6	Kamonia	2007-05-21	268.545	0.00932807	0.347356	61.57	0.00635583	1.03229				330.115	0.0156839	0.475104
Kam8	Kamonia	2007-05-21	1704.71	16.1508	94.742	67.842	1.50729	222.177				1772.55	17.658	99.6194
Kam9	Kamonia	2007-05-21	617.684	0.473768	7.67007							617.684	0.473768	7.67007
Kam17	Kamonia	2007-05-21							843.469	0.47512	5.63293	843.469	0.47512	5.63293
Gand21	Gandajika	2007-06-13				329.562	0.278844	8.46104				329.562	0.278844	8.46104
Gand12	Gandajika	2007-06-13							101.618	1.32888	130.772	101.618	1.32888	130.772
Gand19	Gandajika	2007-06-13							173.808	0.577065	33.2013	173.808	0.577065	33.2013
Gand3	Gandajika	2007-06-13							42.105	0.00211972	0.503436	42.105	0.00211972	0.503436
Gand10	Gandajika	2007-06-18	209.461	0.0454735	2.17098	255.942	0.0555644	2.17098				465.403	0.101038	2.17098
Gand13	Gandajika	2007-06-18				14.241	0.0886412	62.2437				14.241	0.0886412	62.2437
Gand14	Gandajika	2007-06-18	146.487	0.542534	37.0363	6.546	0.0407447	62.2437				153.033	0.583279	38.1146
Gand15	Gandajika	2007-06-18	76.717	1.974	257.31							76.717	1.974	257.31
Gand17	Gandajika	2007-06-18	191.62	3.52298	183.853							191.62	3.52298	183.853
Gand18	Gandajika	2007-06-18	37.704	0.851321	225.791	1.3	0.0374285	287.911				39.004	0.888749	227.861
Gand2	Gandajika	2007-06-18	4674.55	39.1944	83.8465	1167.48	14.0195	120.084				5842.02	53.2139	91.0882
Gand23	Gandajika	2007-06-18	1132.59	18.7372	165.437	908.596	27.8839	306.89				2041.19	46.6211	228.402
Gand4	Gandajika	2007-06-18	168.446	2.07775	123.348							168.446	2.07775	123.348
Gand6	Gandajika	2007-06-18				504.895	14.8606	294.33				504.895	14.8606	294.33
Gand7	Gandajika	2007-06-18				64.946	0.215629	33.2013				64.946	0.215629	33.2013
Gand8	Gandajika	2007-06-18	215.956	1.72352	79.809							215.956	1.72352	79.809
Gand9	Gandajika	2007-06-18	1438.92	2.70281	18.7836	1.962	0.0138724	70.7052				1440.88	2.71668	18.8543
Kin290	Kinshasa	2007-07-10				3006.86	9.56998	31.8272				3006.86	9.56998	31.8272
Kin291	Kinshasa	2007-07-10				3414.98	8.94459	26.1922				3414.98	8.94459	26.1922
Kin222	Kinshasa	2007-07-10							2329.64	15.3299	65.8037	2329.64	15.3299	65.8037
Kin354	Kinshasa	2007-07-10							1186.43	6.52664	55.0108	1186.43	6.52664	55.0108
Kin548	Kinshasa	2007-07-10							110.372	0	0	110.372	0	0
Kin550	Kinshasa	2007-07-10							450.991	0.331189	7.34358	450.991	0.331189	7.34358
Kin651	Kinshasa	2007-07-10							407.319	0.0285948	0.702025	407.319	0.0285948	0.702025
Kin657	Kinshasa	2007-07-10							1763.69	5.11429	28.9976	1763.69	5.11429	28.9976
Kin660	Kinshasa	2007-07-10							138.912	0	0	138.912	0	0
Gand1	Gandajika	2007-07-21 12:00:00	1075.42	28.678	266.667	29.7	0.724077	243.797				1105.12	29.402	266.052
Gand11	Gandajika	2007-07-21 12:00:00	1825.24	10.6357	58.2703	409.175	13.4456	328.603				2234.42	24.0814	107.775
Gand20	Gandajika	2007-07-21 12:00:00	13447.6	0	0	532.268	13.94	261.897				13979.9	13.94	9.97145
Bkv10	Bukavu	2007-08-01	397.348	10.3448	260.347	36.479	0.505616	138.605				433.827	10.8504	250.11
Bkv11	Bukavu	2007-08-01	70.282	1.30726	186.002	14.846	0.276139	186.002				85.128	1.5834	186.002
Bkv12	Bukavu	2007-08-01	770.198	7.10457	92.2435							770.198	7.10457	92.2435
Bkv13	Bukavu	2007-08-01	64.271	0.104195	16.2119	14.905	0.457583	307				79.176	0.561778	70.9531
Bkv46	Bukavu	2007-08-01	346.521	2.06695	59.6485	118.222	0.209893	17.7542				464.743	2.27684	48.9914
Bkv5	Bukavu	2007-08-01	1218.71	7.79	63.9199							1218.71	7.79	63.9199
Bkv57	Bukavu	2007-08-01	26.541	0	0	13.718	0	0				40.259	0	0
Bkv63	Bukavu	2007-08-01	25.539	1.17399	459.687	57.505	0.885136	153.923				83.044	2.05913	247.957
Bkv64	Bukavu	2007-08-01	41.452	0.841959	203.117	23.543	0.266776	113.314				64.995	1.10874	170.588
Bkv69	Bukavu	2007-08-01	57.153	0.334096	58.4564	2.971	0.0202098	68.0237				60.124	0.354306	58.9292
Bkv7	Bukavu	2007-08-01	843.327	33.5376	397.682	382.833	14.4605	377.724				1226.16	47.9981	391.45
Bkv70	Bukavu	2007-08-01	17.078	0.0179914	10.5348	1.925	0.00202795	10.5348				19.003	0.0200193	10.5348
Bkv72	Bukavu	2007-08-01	59.18	1.2461	210.561	5.401	0.0724912	134.218				64.581	1.31859	204.176
Bkv73	Bukavu	2007-08-01	1078.1	0.112459	1.04312							1078.1	0.112459	1.04312
Bkv75	Bukavu	2007-08-01	789.409	2.83831	35.9548	339.994	0.208452	6.13105				1129.4	3.04676	26.9767
Bkv76	Bukavu	2007-08-01	1011.5	0	0							1011.5	0	0
Bkv77	Bukavu	2007-08-01	1525.51	3.7332	24.4719							1525.51	3.7332	24.4719
Bkv78	Bukavu	2007-08-01	677.18	0.849474	12.5443	6.825	8.75262e-05	0.128243				684.005	0.849562	12.4204
Bkv83	Bukavu	2007-08-01				12.988	0.356757	274.682				12.988	0.356757	274.682
Bkv9	Bukavu	2007-08-01	48.85	1.35879	278.156	154.555	4.29904	278.156				203.405	5.65784	278.156
Lik1	Likasi	2007-08-04				318.552	2.40651	75.5453				318.552	2.40651	75.5453
Lik2	Likasi	2007-08-04				120.206	1.24014	103.168				120.206	1.24014	103.168
Lik3	Likasi	2007-08-04				144.307	0.975815	67.6207				144.307	0.975815	67.6207
Lik4	Likasi	2007-08-04				2357.53	22.3682	94.8795				2357.53	22.3682	94.8795
Lik6	Likasi	2007-08-04				106.264	1.27163	119.667				106.264	1.27163	119.667
Kin1	Kinshasa	2007-08-05 12:00:00	241.123	2.89937	120.245							241.123	2.89937	120.245
Kin105	Kinshasa	2007-08-05 12:00:00	4158.69	34.8773	83.8662	702.018	4.96315	70.6983				4860.71	39.8405	81.9644
Kin110	Kinshasa	2007-08-05 12:00:00	177.929	2.28526	128.437							177.929	2.28526	128.437
Kin111	Kinshasa	2007-08-05 12:00:00	246.259	2.00345	81.3556							246.259	2.00345	81.3556
Kin115	Kinshasa	2007-08-05 12:00:00				1367.31	24.6195	180.058				1367.31	24.6195	180.058
Kin116	Kinshasa	2007-08-05 12:00:00				544.256	13.8779	254.989				544.256	13.8779	254.989
Kin117	Kinshasa	2007-08-05 12:00:00	99.725	1.50895	151.312	17.834	0.269849	151.312				117.559	1.7788	151.312
Kin119	Kinshasa	2007-08-05 12:00:00	352.124	0.908087	25.7889							352.124	0.908087	25.7889
Kin13	Kinshasa	2007-08-05 12:00:00				707.187	1.47193	20.8139				707.187	1.47193	20.8139
Kin14	Kinshasa	2007-08-05 12:00:00	78.401	1.37969	175.978	408.265	1.87686	45.9717				486.666	3.25655	66.9155
Kin142	Kinshasa	2007-08-05 12:00:00	242.432	3.72675	153.724							242.432	3.72675	153.724
Kin144	Kinshasa	2007-08-05 12:00:00	2912.1	39.0139	133.972							2912.1	39.0139	133.972
Kin150	Kinshasa	2007-08-05 12:00:00	763.268	1.41078	18.4834	781.845	0	0				1545.11	1.41078	9.13059
Kin160	Kinshasa	2007-08-05 12:00:00	1630.85	22.5726	138.41							1630.85	22.5726	138.41
Kin161	Kinshasa	2007-08-05 12:00:00	1865.15	12.6256	67.6922							1865.15	12.6256	67.6922
Kin162	Kinshasa	2007-08-05 12:00:00	996.303	2.4402	24.4926	378.122	6.69973	177.184				1374.42	9.13994	66.5001
Kin163	Kinshasa	2007-08-05 12:00:00				544.996	8.25923	151.547				544.996	8.25923	151.547
Kin164	Kinshasa	2007-08-05 12:00:00	55896.5	380.044	67.9907							55896.5	380.044	67.9907
Kin166	Kinshasa	2007-08-05 12:00:00	3777.66	0	0							3777.66	0	0
Kin168	Kinshasa	2007-08-05 12:00:00	1244.59	0	0							1244.59	0	0
Kin172	Kinshasa	2007-08-05 12:00:00	975.737	26.2869	269.405							975.737	26.2869	269.405
Kin176	Kinshasa	2007-08-05 12:00:00	633.835	5.51324	86.9822							633.835	5.51324	86.9822
Kin177	Kinshasa	2007-08-05 12:00:00	3594.64	53.7235	149.454	400.627	5.10357	127.39				3995.27	58.827	147.242
Kin178	Kinshasa	2007-08-05 12:00:00	139.361	3.81771	273.944	213.965	2.15612	100.77				353.326	5.97383	169.074
Kin184	Kinshasa	2007-08-05 12:00:00				1898.3	34.5994	182.265				1898.3	34.5994	182.265
Kin186	Kinshasa	2007-08-05 12:00:00	240.214	3.56223	148.294							240.214	3.56223	148.294
Kin187	Kinshasa	2007-08-05 12:00:00	83.576	0	0							83.576	0	0
Kin188	Kinshasa	2007-08-05 12:00:00	202.174	0.914938	45.255	121.585	1.52421	125.362				323.759	2.43915	75.3383
Kin189	Kinshasa	2007-08-05 12:00:00	206.784	2.52748	122.228							206.784	2.52748	122.228
Kin190	Kinshasa	2007-08-05 12:00:00	178.276	1.62718	91.2732							178.276	1.62718	91.2732
Kin191	Kinshasa	2007-08-05 12:00:00	258.869	4.00699	154.788							258.869	4.00699	154.788
Kin208	Kinshasa	2007-08-05 12:00:00	1725.09	6.80562	39.4508	67.471	1.32194	195.927				1792.56	8.12756	45.3405
Kin209	Kinshasa	2007-08-05 12:00:00	782.81	12.4565	159.125	595.536	9.69294	162.76				1378.35	22.1494	160.696
Kin211	Kinshasa	2007-08-05 12:00:00	277.824	4.35878	156.89	69.636	1.1059	158.811				347.46	5.46467	157.275
Kin212	Kinshasa	2007-08-05 12:00:00	72.109	0.918205	127.336							72.109	0.918205	127.336
Kin213	Kinshasa	2007-08-05 12:00:00	29.18	0.466807	159.975	133.89	1.95409	145.947				163.07	2.42089	148.457
Kin214	Kinshasa	2007-08-05 12:00:00	1046.84	20.8908	199.56	711.314	11.1597	156.889				1758.16	32.0505	182.296
Kin215	Kinshasa	2007-08-05 12:00:00	1559.24	14.3416	91.9783	2727.19	25.2577	92.6145				4286.43	39.5994	92.3831
Kin216	Kinshasa	2007-08-05 12:00:00	189.936	1.06571	56.109	467.336	5.08604	108.83				657.272	6.15175	93.5952
Kin217	Kinshasa	2007-08-05 12:00:00	5022.57	54.7659	109.04	318.668	3.55344	111.509				5341.23	58.3194	109.187
Kin220	Kinshasa	2007-08-05 12:00:00	4810.3	38.5773	80.1972	583.517	2.63668	45.186				5393.82	41.2139	76.4096
Kin221	Kinshasa	2007-08-05 12:00:00	8180.96	0	0	359.665	0.581686	16.173				8540.63	0.581686	0.681081
Kin223	Kinshasa	2007-08-05 12:00:00	1829.09	19.7967	108.233	52.649	1.11563	211.9				1881.74	20.9124	111.133
Kin226	Kinshasa	2007-08-05 12:00:00	1719.58	18.3382	106.644	9.581	0.113561	118.527				1729.16	18.4518	106.709
Kin227	Kinshasa	2007-08-05 12:00:00	1714.85	16.5366	96.4321							1714.85	16.5366	96.4321
Kin229	Kinshasa	2007-08-05 12:00:00	185.428	3.4223	184.562							185.428	3.4223	184.562
Kin23	Kinshasa	2007-08-05 12:00:00	3424.45	43.5562	127.192							3424.45	43.5562	127.192
Kin232	Kinshasa	2007-08-05 12:00:00	771.703	10.2882	133.318							771.703	10.2882	133.318
Kin234	Kinshasa	2007-08-05 12:00:00	603.644	7.85137	130.066							603.644	7.85137	130.066
Kin235	Kinshasa	2007-08-05 12:00:00	897.059	14.8318	165.338							897.059	14.8318	165.338
Kin236	Kinshasa	2007-08-05 12:00:00	1454.34	15.3312	105.416							1454.34	15.3312	105.416
Kin237	Kinshasa	2007-08-05 12:00:00	1957.19	29.8749	152.641	401.462	6.25951	155.918				2358.66	36.1344	153.199
Kin238	Kinshasa	2007-08-05 12:00:00	336.693	6.51109	193.383							336.693	6.51109	193.383
Kin240	Kinshasa	2007-08-05 12:00:00	150.959	2.66657	176.642							150.959	2.66657	176.642
Kin241	Kinshasa	2007-08-05 12:00:00	1394.37	0	0	85.43	1.68634	197.394				1479.8	1.68634	11.3957
Kin242	Kinshasa	2007-08-05 12:00:00	242.565	5.23721	215.91							242.565	5.23721	215.91
Kin243	Kinshasa	2007-08-05 12:00:00	542.533	8.06914	148.731							542.533	8.06914	148.731
Kin244	Kinshasa	2007-08-05 12:00:00	910.143	12.2311	134.386							910.143	12.2311	134.386
Kin245	Kinshasa	2007-08-05 12:00:00	254.074	3.70936	145.995	363.106	5.45407	150.206				617.18	9.16343	148.472
Kin247	Kinshasa	2007-08-05 12:00:00	938.622	11.3071	120.465	562.559	8.37416	148.858				1501.18	19.6812	131.105
Kin252	Kinshasa	2007-08-05 12:00:00				158.308	1.68236	106.271				158.308	1.68236	106.271
Kin253	Kinshasa	2007-08-05 12:00:00	85.95	2.39763	278.956							85.95	2.39763	278.956
Kin255	Kinshasa	2007-08-05 12:00:00	79.862	1.80414	225.908	423.269	9.22726	218				503.131	11.0314	219.255
Kin256	Kinshasa	2007-08-05 12:00:00	29.123	0	0	173.564	2.56887	148.007				202.687	2.56887	126.741
Kin258	Kinshasa	2007-08-05 12:00:00	707.014	8.75833	123.878							707.014	8.75833	123.878
Kin259	Kinshasa	2007-08-05 12:00:00	77.927	1.44616	185.579							77.927	1.44616	185.579
Kin26	Kinshasa	2007-08-05 12:00:00	2241.86	57.3112	255.641	661.616	8.03808	121.492				2903.47	65.3493	225.073
Kin261	Kinshasa	2007-08-05 12:00:00	259.193	0	0							259.193	0	0
Kin262	Kinshasa	2007-08-05 12:00:00	1481.58	7.91541	53.4257							1481.58	7.91541	53.4257
Kin263	Kinshasa	2007-08-05 12:00:00	4660.72	90.7693	194.754	3195.64	56.7056	177.447				7856.36	147.475	187.714
Kin264	Kinshasa	2007-08-05 12:00:00	1141.23	20.2316	177.279	165.191	2.91888	176.697				1306.42	23.1504	177.205
Kin27	Kinshasa	2007-08-05 12:00:00				112.205	1.46551	130.61				112.205	1.46551	130.61
Kin271	Kinshasa	2007-08-05 12:00:00				1084.31	15.034	138.65				1084.31	15.034	138.65
Kin272	Kinshasa	2007-08-05 12:00:00	195.21	0.200115	10.2512							195.21	0.200115	10.2512
Kin273	Kinshasa	2007-08-05 12:00:00	510.742	9.0775	177.732	333.335	5.74795	172.438				844.077	14.8255	175.641
Kin274	Kinshasa	2007-08-05 12:00:00	354.59	8.37581	236.211	299.723	5.67396	189.307				654.313	14.0498	214.725
Kin281	Kinshasa	2007-08-05 12:00:00	954.438	36.6742	384.249							954.438	36.6742	384.249
Kin289	Kinshasa	2007-08-05 12:00:00	6289.32	0	0	3971.21	19.6233	49.4138				10260.5	19.6233	19.125
Kin292	Kinshasa	2007-08-05 12:00:00	2195.46	1.74115	7.93068	10874.2	41.5062	38.1695				13069.6	43.2473	33.0899
Kin294	Kinshasa	2007-08-05 12:00:00				1317.09	23.329	177.125				1317.09	23.329	177.125
Kin295	Kinshasa	2007-08-05 12:00:00				584.625	9.2853	158.825				584.625	9.2853	158.825
Kin296	Kinshasa	2007-08-05 12:00:00	692.986	10.8952	157.222	142.017	2.43436	171.414				835.003	13.3296	159.635
Kin297	Kinshasa	2007-08-05 12:00:00	55.53	0.732398	131.892							55.53	0.732398	131.892
Kin299	Kinshasa	2007-08-05 12:00:00	1332.33	0	0	747.444	10.12	135.394				2079.77	10.12	48.6589
Kin300	Kinshasa	2007-08-05 12:00:00	3646.56	44.0237	120.727							3646.56	44.0237	120.727
Kin301	Kinshasa	2007-08-05 12:00:00	511.451	6.08744	119.023							511.451	6.08744	119.023
Kin302	Kinshasa	2007-08-05 12:00:00	3496.89	33.8386	96.7677							3496.89	33.8386	96.7677
Kin31	Kinshasa	2007-08-05 12:00:00	1837.96	2.71594	14.7769							1837.96	2.71594	14.7769
Kin310	Kinshasa	2007-08-05 12:00:00	265.212	4.72435	178.135	642.63	11.4475	178.135				907.842	16.1718	178.135
Kin311	Kinshasa	2007-08-05 12:00:00				252.687	4.72833	187.122				252.687	4.72833	187.122
Kin312	Kinshasa	2007-08-05 12:00:00	2016.7	32.499	161.149	331.282	5.76649	174.066				2347.98	38.2655	162.972
Kin313	Kinshasa	2007-08-05 12:00:00	1110.37	9.47837	85.3621	419.136	6.31544	150.678				1529.51	15.7938	103.261
Kin315	Kinshasa	2007-08-05 12:00:00				3547.31	43.8921	123.734				3547.31	43.8921	123.734
Kin316	Kinshasa	2007-08-05 12:00:00	4727.55	267.676	566.204							4727.55	267.676	566.204
Kin317	Kinshasa	2007-08-05 12:00:00	935.323	41.0528	438.916	1161.33	47.2516	406.875				2096.65	88.3044	421.169
Kin32	Kinshasa	2007-08-05 12:00:00	3439.35	20.5974	59.8876	555.839	7.61645	137.026				3995.19	28.2139	70.6197
Kin323	Kinshasa	2007-08-05 12:00:00	18.178	0	0	180.501	2.62856	145.626				198.679	2.62856	132.302
Kin324	Kinshasa	2007-08-05 12:00:00	1175.78	20.1589	171.451							1175.78	20.1589	171.451
Kin325	Kinshasa	2007-08-05 12:00:00	1446.69	21.4129	148.013							1446.69	21.4129	148.013
Kin326	Kinshasa	2007-08-05 12:00:00	959.587	13.1928	137.484	2524.76	32.6023	129.13				3484.35	45.7951	131.431
Kin327	Kinshasa	2007-08-05 12:00:00				147.647	2.37939	161.154				147.647	2.37939	161.154
Kin329	Kinshasa	2007-08-05 12:00:00	1732.28	2.70244	15.6005	165.533	0.196286	11.8578				1897.81	2.89873	15.2741
Kin34	Kinshasa	2007-08-05 12:00:00	752.148	2.62368	34.8825							752.148	2.62368	34.8825
Kin35	Kinshasa	2007-08-05 12:00:00				687.96	4.28279	62.2535				687.96	4.28279	62.2535
Kin359	Kinshasa	2007-08-05 12:00:00				7939.69	59.4926	74.9306				7939.69	59.4926	74.9306
Kin36	Kinshasa	2007-08-05 12:00:00	72.574	2.54999	351.365	61.792	0.549845	88.9832				134.366	3.09984	230.701
Kin361	Kinshasa	2007-08-05 12:00:00	2874.24	23.7164	82.5137	9037.2	58.9336	65.2122				11911.4	82.65	69.3871
Kin364	Kinshasa	2007-08-05 12:00:00	1067.72	0	0	3111.58	0.719811	2.31333				4179.3	0.719811	1.72233
Kin38	Kinshasa	2007-08-05 12:00:00	1217.8	17.2001	141.239	1664.08	21.292	127.951				2881.88	38.4922	133.566
Kin382	Kinshasa	2007-08-05 12:00:00	7855.38	10.1883	12.9699	907.311	7.82118	86.2018				8762.69	18.0095	20.5525
Kin386	Kinshasa	2007-08-05 12:00:00	388.575	8.5343	219.631							388.575	8.5343	219.631
Kin388	Kinshasa	2007-08-05 12:00:00	40.698	3.11327	764.969	161.313	1.5855	98.2873				202.011	4.69877	232.6
Kin389	Kinshasa	2007-08-05 12:00:00	645.815	12.0426	186.471	287.94	3.5408	122.97				933.755	15.5834	166.89
Kin390	Kinshasa	2007-08-05 12:00:00	278.83	3.44319	123.487	417.013	6.803	163.136				695.843	10.2462	147.249
Kin391	Kinshasa	2007-08-05 12:00:00	539.6	6.6734	123.673	227.139	2.97963	131.181				766.739	9.65303	125.897
Kin392	Kinshasa	2007-08-05 12:00:00	1737.79	14.6326	84.2023	230.881	1.53585	66.5213				1968.67	16.1684	82.1287
Kin393	Kinshasa	2007-08-05 12:00:00				279.074	4.20116	150.539				279.074	4.20116	150.539
Kin394	Kinshasa	2007-08-05 12:00:00	364.427	4.0481	111.081							364.427	4.0481	111.081
Kin396	Kinshasa	2007-08-05 12:00:00	572.41	9.73114	170.003	157.207	1.77038	112.614				729.617	11.5015	157.638
Kin397	Kinshasa	2007-08-05 12:00:00				156.392	2.42103	154.805				156.392	2.42103	154.805
Kin400	Kinshasa	2007-08-05 12:00:00	323.564	3.0534	94.3678	412.119	6.41638	155.692				735.683	9.46979	128.721
Kin401	Kinshasa	2007-08-05 12:00:00	726.413	9.19614	126.597							726.413	9.19614	126.597
Kin461	Kinshasa	2007-08-05 12:00:00	2806.56	39.7298	141.56	572.029	9.85225	172.233				3378.59	49.5821	146.754
Kin462	Kinshasa	2007-08-05 12:00:00	2460.53	34.1308	138.713	295.93	4.20222	142				2756.46	38.333	139.066
Kin471	Kinshasa	2007-08-05 12:00:00				605.009	3.7267	61.5974				605.009	3.7267	61.5974
Kin473	Kinshasa	2007-08-05 12:00:00	1260.53	11.0199	87.4228	189.34	2.04357	107.931				1449.87	13.0635	90.101
Kin474	Kinshasa	2007-08-05 12:00:00	6541.9	54.9546	84.004							6541.9	54.9546	84.004
Kin476	Kinshasa	2007-08-05 12:00:00	1534.4	4.58803	29.901	121.842	1.70824	140.201				1656.25	6.29627	38.0153
Kin477	Kinshasa	2007-08-05 12:00:00	25383.7	12.2704	4.83398	12377.3	108.982	88.0502				37761	121.253	32.1105
Kin479	Kinshasa	2007-08-05 12:00:00	2745.71	7.69663	28.0315	1704.99	7.85724	46.0837				4450.7	15.5539	34.947
Kin480	Kinshasa	2007-08-05 12:00:00	2795.82	0.665891	2.38174	1336.38	40.9078	306.109				4132.2	41.5737	100.609
Kin481	Kinshasa	2007-08-05 12:00:00	1795.52	24.4355	136.092	338.261	6.25055	184.785				2133.78	30.6861	143.811
Kin482	Kinshasa	2007-08-05 12:00:00	1830.15	29.7182	162.381							1830.15	29.7182	162.381
Kin483	Kinshasa	2007-08-05 12:00:00	6031.69	15.8931	26.3494	1094.88	19.891	181.673				7126.58	35.7842	50.2123
Kin484	Kinshasa	2007-08-05 12:00:00	192.085	8.34989	434.698	121.089	1.76978	146.155				313.174	10.1197	323.132
Kin485	Kinshasa	2007-08-05 12:00:00	2205.51	21.0414	95.4036	1436.45	12.7037	88.4384				3641.96	33.7451	92.6564
Kin486	Kinshasa	2007-08-05 12:00:00	8159.14	78.977	96.7958							8159.14	78.977	96.7958
Kin487	Kinshasa	2007-08-05 12:00:00	2523.48	42.2041	167.246	8623.25	68.1435	79.023				11146.7	110.348	98.9956
Kin488	Kinshasa	2007-08-05 12:00:00	1920.9	18.0803	94.1244	494.142	5.00517	101.29				2415.04	23.0855	95.5906
Kin491	Kinshasa	2007-08-05 12:00:00	38670	207.807	53.7387	8721.38	114.552	131.346				47391.3	322.359	68.0207
Kin530	Kinshasa	2007-08-05 12:00:00	334.784	0	0							334.784	0	0
Kin662	Kinshasa	2007-08-05 12:00:00	1131.75	7.6178	67.3102	782.654	10.6963	136.668				1914.4	18.3141	95.6652
Kin663	Kinshasa	2007-08-05 12:00:00	16885.4	14.8637	8.80269	491.081	1.23968	25.2439				17376.5	16.1034	9.26733
Kin664	Kinshasa	2007-08-05 12:00:00	681.275	10.6538	156.38							681.275	10.6538	156.38
Kin668	Kinshasa	2007-08-05 12:00:00	27.299	0.632427	231.667	625.357	10.1507	162.318				652.656	10.7831	165.219
Kin669	Kinshasa	2007-08-05 12:00:00	266.516	4.06834	152.649							266.516	4.06834	152.649
Kin674	Kinshasa	2007-08-05 12:00:00	42.47	0.568037	133.75	150.135	2.52148	167.947				192.605	3.08951	160.407
Kin675	Kinshasa	2007-08-05 12:00:00	375.603	6.37752	169.794	385.327	5.65167	146.672				760.93	12.0292	158.085
Kin676	Kinshasa	2007-08-05 12:00:00	200.723	7.59937	378.6	200.936	9.04052	449.92				401.659	16.6399	414.279
Kin677	Kinshasa	2007-08-05 12:00:00				75.766	3.27945	432.84				75.766	3.27945	432.84
Kin678	Kinshasa	2007-08-05 12:00:00	355.713	14.9521	420.342	351.207	15.4839	440.877				706.92	30.436	430.544
Kin679	Kinshasa	2007-08-05 12:00:00	471.425	20.4501	433.793	104.543	4.41384	422.203				575.968	24.8639	431.689
Kin680	Kinshasa	2007-08-05 12:00:00	438.808	19.1094	435.485	221.098	9.47351	428.475				659.906	28.5829	433.136
Kin681	Kinshasa	2007-08-05 12:00:00	417.372	16.411	393.198	110.373	4.72921	428.475				527.745	21.1402	400.576
Kin682	Kinshasa	2007-08-05 12:00:00	242.089	7.0007	289.179							242.089	7.0007	289.179
Kin684	Kinshasa	2007-08-05 12:00:00	13.881	0	0							13.881	0	0
Kin685	Kinshasa	2007-08-05 12:00:00	222.399	3.38228	152.082							222.399	3.38228	152.082
Kin688	Kinshasa	2007-08-05 12:00:00				79.063	4.0335	510.163				79.063	4.0335	510.163
Kin691	Kinshasa	2007-08-05 12:00:00				18.547	0.213659	115.199				18.547	0.213659	115.199
Kin758	Kinshasa	2007-08-05 12:00:00	429.62	4.19238	97.5835							429.62	4.19238	97.5835
Kin760	Kinshasa	2007-08-05 12:00:00	7051.1	49.5653	70.2945							7051.1	49.5653	70.2945
Kin761	Kinshasa	2007-08-05 12:00:00	1942.47	14.4677	74.4807							1942.47	14.4677	74.4807
Kin762	Kinshasa	2007-08-05 12:00:00	1117.5	14.8618	132.992	433.327	1.63009	37.618				1550.83	16.4919	106.343
Kin763	Kinshasa	2007-08-05 12:00:00	528.036	9.33148	176.721	11.391	0.201276	176.697				539.427	9.53276	176.72
Kin779	Kinshasa	2007-08-05 12:00:00				909.858	12.7777	140.436				909.858	12.7777	140.436
Tsh102	Tshikapa	2007-09-17 12:00:00	1146.67	13.5516	118.182	422.222	4.70964	111.544				1568.89	18.2612	116.396
Tsh103	Tshikapa	2007-09-17 12:00:00	283.752	2.47822	87.3375							283.752	2.47822	87.3375
Tsh104	Tshikapa	2007-09-17 12:00:00	1422.52	18.9116	132.944	6.619	0.143697	217.097				1429.14	19.0552	133.334
Tsh105	Tshikapa	2007-09-17 12:00:00	1857.79	4.18326	22.5173							1857.79	4.18326	22.5173
Tsh106	Tshikapa	2007-09-17 12:00:00	496.423	0.608911	12.266	1553.86	1.98249	12.7586				2050.28	2.59141	12.6393
Tsh107	Tshikapa	2007-09-17 12:00:00	1319.07	0	0	430.592	0	0				1749.66	0	0
Tsh108	Tshikapa	2007-09-17 12:00:00	735.721	0	0	159.449	0	0				895.17	0	0
Tsh11	Tshikapa	2007-09-17 12:00:00	92.41	1.44567	156.44	383.807	11.3338	295.299				476.217	12.7794	268.353
Tsh110	Tshikapa	2007-09-17 12:00:00	51.879	0	0	58.989	0	0				110.868	0	0
Tsh111	Tshikapa	2007-09-17 12:00:00	93.396	0	0							93.396	0	0
Tsh112	Tshikapa	2007-09-17 12:00:00	1143.35	2.00375	17.5251	112.538	0.52624	46.7611				1255.89	2.52999	20.1449
Tsh113	Tshikapa	2007-09-17 12:00:00	245.885	0.0101776	0.413917							245.885	0.0101776	0.413917
Tsh114	Tshikapa	2007-09-17 12:00:00				280.384	0.607776	21.6766				280.384	0.607776	21.6766
Tsh115	Tshikapa	2007-09-17 12:00:00	8483.88	105.456	124.302	1448.18	19.2605	132.997				9932.06	124.717	125.57
Tsh116	Tshikapa	2007-09-17 12:00:00	1640.9	0.900588	5.48838							1640.9	0.900588	5.48838
Tsh117	Tshikapa	2007-09-17 12:00:00	696.562	12.6432	181.509	175.638	3.00561	171.126				872.2	15.6489	179.418
Tsh118	Tshikapa	2007-09-17 12:00:00	237.675	16.3463	687.758							237.675	16.3463	687.758
Tsh120	Tshikapa	2007-09-17 12:00:00	1450.03	21.5747	148.788	428.281	10.4579	244.182				1878.31	32.0326	170.54
Tsh121	Tshikapa	2007-09-17 12:00:00	105.659	4.308	407.726	140.568	3.55735	253.07				246.227	7.86534	319.435
Tsh123	Tshikapa	2007-09-17 12:00:00	573.967	1.36617	23.8022	1667.5	32.2164	193.201				2241.47	33.5825	149.824
Tsh124	Tshikapa	2007-09-17 12:00:00	91.902	1.09191	118.813	18.297	0.245951	134.422				110.199	1.33786	121.404
Tsh125	Tshikapa	2007-09-17 12:00:00				321.608	7.63952	237.541				321.608	7.63952	237.541
Tsh126	Tshikapa	2007-09-17 12:00:00	138.184	0	0	1427.55	0.0168401	0.117965				1565.73	0.0168401	0.107554
Tsh127	Tshikapa	2007-09-17 12:00:00	68.69	0.347753	50.6265	576.33	2.95625	51.2943				645.02	3.304	51.2232
Tsh128	Tshikapa	2007-09-17 12:00:00	902.047	1.1252	12.4738	1412.93	4.63957	32.8365				2314.98	5.76477	24.902
Tsh129	Tshikapa	2007-09-17 12:00:00	456.228	1.96757	43.127	814.497	19.0881	234.354				1270.72	21.0556	165.698
Tsh130	Tshikapa	2007-09-17 12:00:00	117.096	0.0629046	5.37206	347.15	0.380883	10.9717				464.246	0.443788	9.55933
Tsh131	Tshikapa	2007-09-17 12:00:00	1533.66	9.35009	60.966	376.728	2.28926	60.767				1910.39	11.6393	60.9267
Tsh133	Tshikapa	2007-09-17 12:00:00	4833.97	142.645	295.088	1850.43	38.1042	205.921				6684.4	180.749	270.404
Tsh134	Tshikapa	2007-09-17 12:00:00	141.353	1.09824	77.6952	14.094	0.0480673	34.1048				155.447	1.14631	73.743
Tsh135	Tshikapa	2007-09-17 12:00:00	490.071	1.39464	28.4579	179.86	0.0462655	2.57231				669.931	1.44091	21.5083
Tsh136	Tshikapa	2007-09-17 12:00:00	1420.17	3.34287	23.5385	249.272	1.05825	42.4536				1669.44	4.40112	26.3628
Tsh137	Tshikapa	2007-09-17 12:00:00	1841.45	0.897466	4.87369	39.265	0.106805	27.2011				1880.72	1.00427	5.33983
Tsh138	Tshikapa	2007-09-17 12:00:00	1690.86	6.36074	37.6184	113.91	1.13171	99.3516				1804.77	7.49246	41.5148
Tsh14	Tshikapa	2007-09-17 12:00:00	1842.54	31.6225	171.625	273.883	6.08693	222.246				2116.42	37.7095	178.175
Tsh140	Tshikapa	2007-09-17 12:00:00	2949.39	72.7043	246.506							2949.39	72.7043	246.506
Tsh141	Tshikapa	2007-09-17 12:00:00	3516.57	52.9523	150.579	1105.93	22.7309	205.537				4622.5	75.6832	163.728
Tsh142	Tshikapa	2007-09-17 12:00:00	2863.17	65.1199	227.44	506.006	14.372	284.028				3369.17	79.4919	235.939
Tsh143	Tshikapa	2007-09-17 12:00:00	265.546	0.976026	36.7555	6052.14	82.3328	136.039				6317.69	83.3089	131.866
Tsh147	Tshikapa	2007-09-17 12:00:00	445.417	0.0232269	0.521465	151.017	0	0				596.434	0.0232269	0.38943
Tsh148	Tshikapa	2007-09-17 12:00:00	66.636	0	0	680.435	0.210388	3.09196				747.071	0.210388	2.81617
Tsh149	Tshikapa	2007-09-17 12:00:00	97.243	0.941177	96.7861							97.243	0.941177	96.7861
Tsh150	Tshikapa	2007-09-17 12:00:00	839.843	20.1211	239.582	1951.75	63.8786	327.289				2791.59	83.9997	300.903
Tsh151	Tshikapa	2007-09-17 12:00:00	20.414	0.400628	196.252	106.155	2.59802	244.738				126.569	2.99864	236.918
Tsh152	Tshikapa	2007-09-17 12:00:00	147.44	3.29235	223.301	116.728	2.60655	223.301				264.168	5.89889	223.301
Tsh153	Tshikapa	2007-09-17 12:00:00	2586.97	92.7474	358.517							2586.97	92.7474	358.517
Tsh154	Tshikapa	2007-09-17 12:00:00	6014.34	0	0							6014.34	0	0
Tsh155	Tshikapa	2007-09-17 12:00:00				33.925	0.621039	183.062				33.925	0.621039	183.062
Tsh156	Tshikapa	2007-09-17 12:00:00	1250.56	31.9789	255.717	183.121	4.97091	271.455				1433.68	36.9499	257.727
Tsh157	Tshikapa	2007-09-17 12:00:00	327.316	10.1086	308.833	447.359	12.1137	270.782				774.675	22.2223	286.859
Tsh158	Tshikapa	2007-09-17 12:00:00	375.289	6.28848	167.564	314.293	5.32536	169.439				689.582	11.6138	168.419
Tsh159	Tshikapa	2007-09-17 12:00:00	1586.45	41.1213	259.204	713.407	17.7893	249.357				2299.85	58.9106	256.149
Tsh16	Tshikapa	2007-09-17 12:00:00	3171.6	35.3032	111.31	273.719	4.66059	170.269				3445.32	39.9638	115.995
Tsh160	Tshikapa	2007-09-17 12:00:00	4024.77	45.7916	113.775	5159.54	87.8405	170.249				9184.31	133.632	145.501
Tsh161	Tshikapa	2007-09-17 12:00:00	3088.7	12.8561	41.6229	1363.49	5.42096	39.758				4452.19	18.277	41.0518
Tsh162	Tshikapa	2007-09-17 12:00:00	5659.97	84.9278	150.05	520.292	8.50923	163.547				6180.26	93.437	151.186
Tsh163	Tshikapa	2007-09-17 12:00:00	963.419	0.994688	10.3246							963.419	0.994688	10.3246
Tsh164	Tshikapa	2007-09-17 12:00:00	344.564	0	0	0.103	0	0				344.667	0	0
Tsh167	Tshikapa	2007-09-17 12:00:00	84.693	0.00605309	0.71471	54.245	0.00758923	1.39907				138.938	0.0136423	0.9819
Tsh168	Tshikapa	2007-09-17 12:00:00	8361.22	49.4707	59.1669							8361.22	49.4707	59.1669
Tsh169	Tshikapa	2007-09-17 12:00:00	461.741	0	0							461.741	0	0
Tsh17	Tshikapa	2007-09-17 12:00:00	152.008	4.28578	281.944							152.008	4.28578	281.944
Tsh170	Tshikapa	2007-09-17 12:00:00	253.583	0	0	45.059	0.00630405	1.39907				298.642	0.00630405	0.211091
Tsh171	Tshikapa	2007-09-17 12:00:00	158.833	1.53469	96.6227							158.833	1.53469	96.6227
Tsh172	Tshikapa	2007-09-17 12:00:00	11.198	0.175701	156.904							11.198	0.175701	156.904
Tsh173	Tshikapa	2007-09-17 12:00:00				214.521	0.477962	22.2804				214.521	0.477962	22.2804
Tsh175	Tshikapa	2007-09-17 12:00:00	342.748	15.6408	456.336	1199.72	8.63757	71.9968				1542.46	24.2784	157.4
Tsh178	Tshikapa	2007-09-17 12:00:00	259.229	0	0							259.229	0	0
Tsh179	Tshikapa	2007-09-17 12:00:00	1177.13	0	0	483.941	0.923092	19.0745				1661.07	0.923092	5.5572
Tsh180	Tshikapa	2007-09-17 12:00:00				35.622	1.41027	395.9				35.622	1.41027	395.9
Tsh182	Tshikapa	2007-09-17 12:00:00	145.831	1.29113	88.5358	92.642	0.820213	88.5358				238.473	2.11134	88.5358
Tsh183	Tshikapa	2007-09-17 12:00:00	632.263	1.45215	22.9675	188.134	1.2469	66.2775				820.397	2.69906	32.8994
Tsh184	Tshikapa	2007-09-17 12:00:00	5975.95	96.0957	160.804	6993.88	139.352	199.249				12969.8	235.448	181.535
Tsh189	Tshikapa	2007-09-17 12:00:00	4497.33	177.838	395.43	52.575	1.50563	286.378				4549.91	179.344	394.17
Tsh190	Tshikapa	2007-09-17 12:00:00	3076.94	17.0343	55.3611	46.233	0.373522	80.7912				3123.18	17.4078	55.7375
Tsh21	Tshikapa	2007-09-17 12:00:00	2695.01	74.9784	278.212	5345.47	150.416	281.389				8040.48	225.394	280.324
Tsh23	Tshikapa	2007-09-17 12:00:00	170.453	4.76751	279.696							170.453	4.76751	279.696
Tsh26	Tshikapa	2007-09-17 12:00:00	168.939	0.00043561	0.025785	2.8	0	0				171.739	0.00043561	0.0253646
Tsh33	Tshikapa	2007-09-17 12:00:00	410.614	5.3913	131.298	1849.16	38.3448	207.364				2259.77	43.7361	193.542
Tsh41	Tshikapa	2007-09-17 12:00:00	301.95	0.197735	6.54859	27.703	0.011553	4.17029				329.653	0.209288	6.34873
Tsh57	Tshikapa	2007-09-17 12:00:00	16.684	0.00133395	0.799536	788.321	0.293127	3.71837				805.005	0.294461	3.65788
Tsh59	Tshikapa	2007-09-17 12:00:00	69.235	0	0	416.549	0.573067	13.7575				485.784	0.573067	11.7967
Tsh60	Tshikapa	2007-09-17 12:00:00	340.952	10.4748	307.223	333.477	10.283	308.358				674.429	20.7579	307.784
Tsh69	Tshikapa	2007-09-17 12:00:00	554.677	0.200612	3.61674	343.687	1.41715	41.2337				898.364	1.61776	18.0079
Tsh7	Tshikapa	2007-09-17 12:00:00	245.947	4.68081	190.318	814.902	14.9107	182.976				1060.85	19.5916	184.678
Tsh70	Tshikapa	2007-09-17 12:00:00	2784.11	2.30963	8.29575	23.679	0.417546	176.336				2807.79	2.72717	9.71288
Tsh71	Tshikapa	2007-09-17 12:00:00	155.135	0	0	2813.34	0.200273	0.711868				2968.47	0.200273	0.674665
Tsh74	Tshikapa	2007-09-17 12:00:00	659.262	0.141046	2.13945	0.963	0.000590786	6.13485				660.225	0.141637	2.14528
Tsh75	Tshikapa	2007-09-17 12:00:00	759.085	0.170744	2.24934	1857.4	4.55579	24.5278				2616.48	4.72654	18.0645
Tsh76	Tshikapa	2007-09-17 12:00:00	7506.1	95.9518	127.832	1982.71	36.3925	183.549				9488.82	132.344	139.474
Tsh77	Tshikapa	2007-09-17 12:00:00	1350.08	8.85486	65.5878							1350.08	8.85486	65.5878
Tsh78	Tshikapa	2007-09-17 12:00:00	403.97	1.65102	40.8698	1.23	0.00588399	47.8373				405.2	1.6569	40.8909
Tsh8	Tshikapa	2007-09-17 12:00:00	169.65	0	0	473.412	0.174464	3.68524				643.062	0.174464	2.71301
Tsh81	Tshikapa	2007-09-17 12:00:00	4625.55	80.2243	173.437							4625.55	80.2243	173.437
Tsh82	Tshikapa	2007-09-17 12:00:00	253.257	0	0							253.257	0	0
Tsh83	Tshikapa	2007-09-17 12:00:00				27.438	0.206505	75.2626				27.438	0.206505	75.2626
Tsh85	Tshikapa	2007-09-17 12:00:00	106.932	0	0							106.932	0	0
Tsh86	Tshikapa	2007-09-17 12:00:00				1130.95	6.67397	59.0119				1130.95	6.67397	59.0119
Tsh87	Tshikapa	2007-09-17 12:00:00	1505.53	1.64814	10.9473	7336.18	79.8164	108.798				8841.71	81.4645	92.1367
Tsh88	Tshikapa	2007-09-17 12:00:00	906.714	1.39096	15.3407	8.561	0.0353002	41.2337				915.275	1.42626	15.5829
Tsh90	Tshikapa	2007-09-17 12:00:00				430.163	4.54129	105.571				430.163	4.54129	105.571
Tsh91	Tshikapa	2007-09-17 12:00:00	11.008	0.00686106	6.23279	239.586	0.149329	6.23279				250.594	0.15619	6.23279
Tsh92	Tshikapa	2007-09-17 12:00:00	1080.57	10.7455	99.443	617.51	6.51914	105.571				1698.08	17.2647	101.672
Tsh93	Tshikapa	2007-09-17 12:00:00	266.067	2.39758	90.1119	811.889	8.57123	105.571				1077.96	10.9688	101.756
Tsh94	Tshikapa	2007-09-17 12:00:00				663.884	0.843723	12.7089				663.884	0.843723	12.7089
Tsh96	Tshikapa	2007-09-17 12:00:00	5939.05	4.28071	7.20774	54.695	1.58259	289.347				5993.75	5.8633	9.78236
Tsh48	Tshikapa	2007-09-17 12:00:00				669.72	7.35588	109.835				669.72	7.35588	109.835
Kin534	Kinshasa	2007-10-28 12:00:00							1123.08	7.80894	69.5316	1123.08	7.80894	69.5316
Kin791	Kinshasa	2007-10-28 12:00:00							82.877	0	0	82.877	0	0
Kin793	Kinshasa	2007-10-28 12:00:00							2169.53	0	0	2169.53	0	0
Mbu16	Mbuji-Mayi	2007-11-16 12:00:00							548.376	10.9931	200.466	548.376	10.9931	200.466
Kik10	Kikwit	2007-12-06 12:00:00	1487.87	4.22259	28.3801	370.698	5.85943	158.065				1858.57	10.082	54.2462
Kik100	Kikwit	2007-12-06 12:00:00	1431.85	1.198	8.36681	2.309	0.00630925	27.3246				1434.15	1.20431	8.39734
Kik101	Kikwit	2007-12-06 12:00:00	2247.13	1.48613	6.61345	15.032	0.00255942	1.70265				2262.17	1.48869	6.58082
Kik103	Kikwit	2007-12-06 12:00:00	3572.16	11.1232	31.1386							3572.16	11.1232	31.1386
Kik104	Kikwit	2007-12-06 12:00:00	18.507	0.0140535	7.59361							18.507	0.0140535	7.59361
Kik105	Kikwit	2007-12-06 12:00:00	214.11	0	0							214.11	0	0
Kik107	Kikwit	2007-12-06 12:00:00	618.791	0.32497	5.25169	215.883	0.31996	14.821				834.674	0.64493	7.72673
Kik11	Kikwit	2007-12-06 12:00:00	966.297	73.4811	760.44							966.297	73.4811	760.44
Kik111	Kikwit	2007-12-06 12:00:00	21.09	0	0	201.759	2.4438	121.125				222.849	2.4438	109.662
Kik112	Kikwit	2007-12-06 12:00:00				1364.71	17.4751	128.05				1364.71	17.4751	128.05
Kik113	Kikwit	2007-12-06 12:00:00	56.736	0.277616	48.9312							56.736	0.277616	48.9312
Kik114	Kikwit	2007-12-06 12:00:00				156.227	1.53835	98.4689				156.227	1.53835	98.4689
Kik116	Kikwit	2007-12-06 12:00:00				126.109	1.47799	117.199				126.109	1.47799	117.199
Kik117	Kikwit	2007-12-06 12:00:00				280.08	3.47507	124.074				280.08	3.47507	124.074
Kik118	Kikwit	2007-12-06 12:00:00	35.614	0.444581	124.833	428.549	5.14256	119.999				464.163	5.58714	120.37
Kik12	Kikwit	2007-12-06 12:00:00	230.824	2.05225	88.9097	412.817	3.67034	88.9097				643.641	5.72259	88.9097
Kik120	Kikwit	2007-12-06 12:00:00	45.766	0.312847	68.3581							45.766	0.312847	68.3581
Kik122	Kikwit	2007-12-06 12:00:00				321.773	6.02281	187.176				321.773	6.02281	187.176
Kik126	Kikwit	2007-12-06 12:00:00				62.9	1.02085	162.297				62.9	1.02085	162.297
Kik127	Kikwit	2007-12-06 12:00:00	756.249	0	0	12.346	0.127753	103.477				768.595	0.127753	1.66217
Kik128	Kikwit	2007-12-06 12:00:00	1074.76	8.44819	78.6051							1074.76	8.44819	78.6051
Kik129	Kikwit	2007-12-06 12:00:00	1684.25	0	0	202.847	2.59962	128.157				1887.1	2.59962	13.7757
Kik13	Kikwit	2007-12-06 12:00:00				559.055	3.93433	70.3746				559.055	3.93433	70.3746
Kik130	Kikwit	2007-12-06 12:00:00	623.729	2.36725	37.9532	31.193	0.377783	121.111				654.922	2.74503	41.9139
Kik134	Kikwit	2007-12-06 12:00:00	0.089	0	0	72.314	1.23966	171.428				72.403	1.23966	171.217
Kik136	Kikwit	2007-12-06 12:00:00				2566.98	10.8312	42.1946				2566.98	10.8312	42.1946
Kik137	Kikwit	2007-12-06 12:00:00	163.266	0	0							163.266	0	0
Kik138	Kikwit	2007-12-06 12:00:00				239.31	2.68543	112.215				239.31	2.68543	112.215
Kik139	Kikwit	2007-12-06 12:00:00	460.199	2.12672	46.213	663.05	2.13222	32.1577				1123.25	4.25894	37.9162
Kik14	Kikwit	2007-12-06 12:00:00	667.174	0	0	740.665	0	0				1407.84	0	0
Kik140	Kikwit	2007-12-06 12:00:00	25.636	0.0883042	34.4454	124.678	0.429458	34.4454				150.314	0.517763	34.4454
Kik144	Kikwit	2007-12-06 12:00:00	215.24	2.80454	130.298	698.447	7.44315	106.567				913.687	10.2477	112.158
Kik149	Kikwit	2007-12-06 12:00:00	12.924	0	0	6.214	0	0				19.138	0	0
Kik15	Kikwit	2007-12-06 12:00:00	5555.77	37.636	67.7421	7.391	0.105459	142.686				5563.16	37.7414	67.8417
Kik150	Kikwit	2007-12-06 12:00:00	107.418	0	0	371.781	0	0				479.199	0	0
Kik158	Kikwit	2007-12-06 12:00:00	319.009	0.000309507	0.00970213	145.395	0.00553243	0.38051				464.404	0.00584194	0.125794
Kik16	Kikwit	2007-12-06 12:00:00	4381.77	32.5771	74.3469							4381.77	32.5771	74.3469
Kik161	Kikwit	2007-12-06 12:00:00	908.377	0.934294	10.2853	30.222	0.0315727	10.4469				938.599	0.965867	10.2905
Kik162	Kikwit	2007-12-06 12:00:00	157.6	0	0	40.418	0	0				198.018	0	0
Kik164	Kikwit	2007-12-06 12:00:00				10.215	0.152355	149.149				10.215	0.152355	149.149
Kik165	Kikwit	2007-12-06 12:00:00	25.973	0.378705	145.807	0.321	0.0010302	32.0934				26.294	0.379735	144.419
Kik166	Kikwit	2007-12-06 12:00:00	1491.45	4.49588	30.1442							1491.45	4.49588	30.1442
Kik168	Kikwit	2007-12-06 12:00:00	244.611	0.540206	22.0843	41.349	0.277866	67.2001				285.96	0.818071	28.6079
Kik169	Kikwit	2007-12-06 12:00:00	2447	23.4834	95.9683	24.505	0.38458	156.939				2471.51	23.868	96.5728
Kik17	Kikwit	2007-12-06 12:00:00	827.945	2.23998	27.0547							827.945	2.23998	27.0547
Kik170	Kikwit	2007-12-06 12:00:00	40.512	1.55578	384.029	179.15	1.96588	109.734				219.662	3.52166	160.322
Kik171	Kikwit	2007-12-06 12:00:00	741.319	0.977199	13.1819	42.79	0.548383	128.157				784.109	1.52558	19.4562
Kik172	Kikwit	2007-12-06 12:00:00	1133.14	3.13133	27.6341	172.525	1.70333	98.7295				1305.66	4.83466	37.0284
Kik174	Kikwit	2007-12-06 12:00:00	995.27	2.4769	24.8868	9.849	0.0669129	67.9388				1005.12	2.54382	25.3086
Kik177	Kikwit	2007-12-06 12:00:00	1012.15	9.51701	94.0273							1012.15	9.51701	94.0273
Kik178	Kikwit	2007-12-06 12:00:00	2214.58	21.7233	98.0924							2214.58	21.7233	98.0924
Kik18	Kikwit	2007-12-06 12:00:00	191.2	0	0	724.419	7.98864	110.276				915.619	7.98864	87.2485
Kik180	Kikwit	2007-12-06 12:00:00	2707.5	41.8987	154.751	44.158	1.59761	361.793				2751.66	43.4963	158.073
Kik181	Kikwit	2007-12-06 12:00:00	1925.71	24.518	127.319	223.313	2.50066	111.98				2149.02	27.0187	125.725
Kik182	Kikwit	2007-12-06 12:00:00				546.165	1.66809	30.5419				546.165	1.66809	30.5419
Kik186	Kikwit	2007-12-06 12:00:00				40.617	0.260575	64.1542				40.617	0.260575	64.1542
Kik187	Kikwit	2007-12-06 12:00:00	379.692	0	0	10.668	0.131662	123.417				390.36	0.131662	3.37282
Kik188	Kikwit	2007-12-06 12:00:00	472.158	2.22502	47.1245	10.922	0.0700692	64.1542				483.08	2.29509	47.5095
Kik19	Kikwit	2007-12-06 12:00:00	763.495	12.1725	159.431							763.495	12.1725	159.431
Kik196	Kikwit	2007-12-06 12:00:00	1664.87	4.02317	24.1651	1033.91	11.0181	106.567				2698.78	15.0413	55.7336
Kik200	Kikwit	2007-12-06 12:00:00	1092.16	9.90666	90.7071							1092.16	9.90666	90.7071
Kik21	Kikwit	2007-12-06 12:00:00	103.924	0.106355	10.2339	122.502	0.217139	17.7253				226.426	0.323494	14.287
Kik211	Kikwit	2007-12-06 12:00:00	206.166	0	0							206.166	0	0
Kik212	Kikwit	2007-12-06 12:00:00	6810.61	0	0	2225.29	0.191157	0.859019				9035.9	0.191157	0.211552
Kik22	Kikwit	2007-12-06 12:00:00	2128.47	6.25572	29.3907	228.502	2.88296	126.168				2356.97	9.13868	38.773
Kik221	Kikwit	2007-12-06 12:00:00	1552	3.68195	23.7239	189.582	1.10936	58.5161				1741.58	4.79131	27.5113
Kik224	Kikwit	2007-12-06 12:00:00	3069.32	14.7632	48.0992	1424.89	17.6028	123.538				4494.21	32.3659	72.017
Kik225	Kikwit	2007-12-06 12:00:00	2701.93	0.467741	1.73114	3735	6.10989	16.3585				6436.93	6.57763	10.2186
Kik231	Kikwit	2007-12-06 12:00:00	209.034	0	0	1268.29	0.833656	6.57306				1477.33	0.833656	5.64301
Kik238	Kikwit	2007-12-06 12:00:00	338.077	4.58658	135.667							338.077	4.58658	135.667
Kik240	Kikwit	2007-12-06 12:00:00	242.291	4.25713	175.703	49.217	1.54095	313.092				291.508	5.79808	198.899
Kik241	Kikwit	2007-12-06 12:00:00	418.159	4.38527	104.871	666.233	7.76832	116.601				1084.39	12.1536	112.077
Kik242	Kikwit	2007-12-06 12:00:00	749.368	9.09074	121.312	653.735	8.71031	133.239				1403.1	17.801	126.869
Kik243	Kikwit	2007-12-06 12:00:00	296.46	0.0104568	0.352723							296.46	0.0104568	0.352723
Kik28	Kikwit	2007-12-06 12:00:00	2165.92	0.331295	1.52958	48.589	0.0623458	12.8313				2214.51	0.393641	1.77755
Kik29	Kikwit	2007-12-06 12:00:00	3326.18	18.7989	56.5181							3326.18	18.7989	56.5181
Kik33	Kikwit	2007-12-06 12:00:00	297.511	0.564228	18.9649	195.136	0.704673	36.1119				492.647	1.2689	25.7568
Kik35	Kikwit	2007-12-06 12:00:00	115.398	0.0499507	4.32856	165.25	0.13627	8.24629				280.648	0.186221	6.63538
Kik36	Kikwit	2007-12-06 12:00:00				120.473	0.000165782	0.0137609				120.473	0.000165782	0.0137609
Kik4	Kikwit	2007-12-06 12:00:00	549.732	0	0							549.732	0	0
Kik41	Kikwit	2007-12-06 12:00:00	710.347	0.00205688	0.028956	55.118	0	0				765.465	0.00205688	0.026871
Kik42	Kikwit	2007-12-06 12:00:00	766.06	0.000794496	0.0103712	1242.01	0.685568	5.51981				2008.07	0.686363	3.41802
Kik44	Kikwit	2007-12-06 12:00:00	99.911	0	0	19.519	0	0				119.43	0	0
Kik47	Kikwit	2007-12-06 12:00:00	1195.6	0	0	891.393	0.227996	2.55775				2086.99	0.227996	1.09246
Kik48	Kikwit	2007-12-06 12:00:00				573.305	1.40551	24.5159				573.305	1.40551	24.5159
Kik49	Kikwit	2007-12-06 12:00:00	2756.74	18.0627	65.5221							2756.74	18.0627	65.5221
Kik50	Kikwit	2007-12-06 12:00:00	4105.48	0	0							4105.48	0	0
Kik52	Kikwit	2007-12-06 12:00:00	466.155	4.74284	101.744	10.477	0.162349	154.958				476.632	4.90519	102.914
Kik53	Kikwit	2007-12-06 12:00:00	91.582	0.364618	39.8133							91.582	0.364618	39.8133
Kik54	Kikwit	2007-12-06 12:00:00				119.133	0.897399	75.3275				119.133	0.897399	75.3275
Kik55	Kikwit	2007-12-06 12:00:00	124.517	0	0	172.149	1.29676	75.3275				296.666	1.29676	43.711
Kik56	Kikwit	2007-12-06 12:00:00	966.098	7.16035	74.1162	623.106	6.60716	106.036				1589.2	13.7675	86.6315
Kik57	Kikwit	2007-12-06 12:00:00	4230.8	100.796	238.244	1596.67	17.6766	110.709				5827.48	118.473	203.301
Kik58	Kikwit	2007-12-06 12:00:00	68.508	324.874	47421.4							68.508	324.874	47421.4
Kik59	Kikwit	2007-12-06 12:00:00	291.498	0	0							291.498	0	0
Kik61	Kikwit	2007-12-06 12:00:00	934.096	1.90799	20.426	125.664	0.513363	40.852				1059.76	2.42135	22.8481
Kik64	Kikwit	2007-12-06 12:00:00	187.194	7.20562	384.928	40.367	0.457523	113.341				227.561	7.66314	336.751
Kik65	Kikwit	2007-12-06 12:00:00	42.14	0.608185	144.325							42.14	0.608185	144.325
Kik68	Kikwit	2007-12-06 12:00:00	43.534	0.00158795	0.364761	67.463	0.00246079	0.364761				110.997	0.00404874	0.364761
Kik72	Kikwit	2007-12-06 12:00:00	739.273	0	0							739.273	0	0
Kik74	Kikwit	2007-12-06 12:00:00	2304.7	0	0	4.143	0.0578768	139.698				2308.84	0.0578768	0.250675
Kik78	Kikwit	2007-12-06 12:00:00	170.667	0.000150339	0.00880892	310.307	0.00484721	0.156207				480.974	0.00499755	0.103905
Kik80	Kikwit	2007-12-06 12:00:00	103.806	0.20004	19.2705	1961.95	15.5705	79.3625				2065.76	15.7706	76.3428
Kik84	Kikwit	2007-12-06 12:00:00	130.856	0	0	394.668	0	0				525.524	0	0
Kik85	Kikwit	2007-12-06 12:00:00	462.134	0.0918291	1.98707							462.134	0.0918291	1.98707
Kik86	Kikwit	2007-12-06 12:00:00	138.284	0.00027019	0.0195388	514.72	0.453086	8.80258				653.004	0.453357	6.94263
Kik87	Kikwit	2007-12-06 12:00:00				110.886	0.510605	46.0478				110.886	0.510605	46.0478
Kik89	Kikwit	2007-12-06 12:00:00	1924.82	33.8085	175.646	702.313	9.15364	130.336				2627.13	42.9622	163.533
Kik92	Kikwit	2007-12-06 12:00:00	264.74	0	0							264.74	0	0
Kik93	Kikwit	2007-12-06 12:00:00	480.18	0.587251	12.2298	22.481	0.0864432	38.4517				502.661	0.673694	13.4026
Kik94	Kikwit	2007-12-06 12:00:00	264.648	0	0	80.719	0	0				345.367	0	0
Kik96	Kikwit	2007-12-06 12:00:00				49.827	0.120991	24.2822				49.827	0.120991	24.2822
Kik98	Kikwit	2007-12-06 12:00:00	170.75	0	0	2446.18	40.346	164.935				2616.93	40.346	154.173
Kik99	Kikwit	2007-12-06 12:00:00	827.208	4.14765	50.1404	511.162	5.96365	116.669				1338.37	10.1113	75.5494
Kik173	Kikwit	2007-12-06 12:00:00				1014.33	9.86674	97.2736				1014.33	9.86674	97.2736
Kik175	Kikwit	2007-12-06 12:00:00				3023.72	57.9942	191.797				3023.72	57.9942	191.797
Kik185	Kikwit	2007-12-06 12:00:00				442.906	5.31292	119.956				442.906	5.31292	119.956
Kik213	Kikwit	2007-12-06 12:00:00				24.956	0.00756787	3.03248				24.956	0.00756787	3.03248
Kik32	Kikwit	2007-12-06 12:00:00				649.43	3.51515	54.1266				649.43	3.51515	54.1266
Kik34	Kikwit	2007-12-06 12:00:00				645.453	3.73778	57.9095				645.453	3.73778	57.9095
Kik121	Kikwit	2007-12-06 12:00:00							512.679	7.8493	153.104	512.679	7.8493	153.104
Kik123	Kikwit	2007-12-06 12:00:00							695.157	7.27074	104.591	695.157	7.27074	104.591
Kik124	Kikwit	2007-12-06 12:00:00							1526.53	14.952	97.9479	1526.53	14.952	97.9479
Kik125	Kikwit	2007-12-06 12:00:00							1326.87	16.6478	125.467	1326.87	16.6478	125.467
Kik131	Kikwit	2007-12-06 12:00:00							551.689	10.0494	182.158	551.689	10.0494	182.158
Kik147	Kikwit	2007-12-06 12:00:00							1284.67	11.0235	85.8075	1284.67	11.0235	85.8075
Kik156	Kikwit	2007-12-06 12:00:00							189.795	0	0	189.795	0	0
Kik157	Kikwit	2007-12-06 12:00:00							4043.71	33.0811	81.8089	4043.71	33.0811	81.8089
Kik179	Kikwit	2007-12-06 12:00:00							78.016	0.0171829	2.20248	78.016	0.0171829	2.20248
Kik184	Kikwit	2007-12-06 12:00:00							3563.47	45.2002	126.843	3563.47	45.2002	126.843
Kik191	Kikwit	2007-12-06 12:00:00							432.929	0	0	432.929	0	0
Kik193	Kikwit	2007-12-06 12:00:00							143.339	1.50302	104.858	143.339	1.50302	104.858
Kik202	Kikwit	2007-12-06 12:00:00							819.977	2.02619	24.7103	819.977	2.02619	24.7103
Kik218	Kikwit	2007-12-06 12:00:00							332.567	1.92531	57.8924	332.567	1.92531	57.8924
Kik26	Kikwit	2007-12-06 12:00:00							13174	8.14311	6.1812	13174	8.14311	6.1812
Kik37	Kikwit	2007-12-06 12:00:00							2670.37	17.9538	67.2334	2670.37	17.9538	67.2334
Kik70	Kikwit	2007-12-06 12:00:00							1104.09	3.8874	35.2091	1104.09	3.8874	35.2091
Kik76	Kikwit	2007-12-06 12:00:00							1948.8	0	0	1948.8	0	0
Kik88	Kikwit	2007-12-06 12:00:00							270.702	0	0	270.702	0	0
But10	Butembo	2007-12-17	1569.32	5.27675	33.6245	656.641	1.3137	20.0064				2225.96	6.59045	29.6072
But11	Butembo	2007-12-17	118.414	0.324031	27.3642							118.414	0.324031	27.3642
But12	Butembo	2007-12-17	289.657	0.867831	29.9606	31.898	0.106315	33.3296				321.555	0.974146	30.2948
But13	Butembo	2007-12-17	2465.19	8.65637	35.1144							2465.19	8.65637	35.1144
But14	Butembo	2007-12-17				11.115	0.0249065	22.4081				11.115	0.0249065	22.4081
But15	Butembo	2007-12-17	1160.17	4.82486	41.5875							1160.17	4.82486	41.5875
But16	Butembo	2007-12-17	202.127	1.11125	54.978	565.021	2.7317	48.3469				767.148	3.84295	50.094
But18	Butembo	2007-12-17				148.973	0.669327	44.9294				148.973	0.669327	44.9294
But19	Butembo	2007-12-17	815.434	0.233945	2.86897	179.515	0.0515023	2.86897				994.949	0.285448	2.86897
But2	Butembo	2007-12-17	334.406	0.99513	29.7581	222.462	0.564524	25.3762				556.868	1.55965	28.0076
But20	Butembo	2007-12-17	128.877	0.0379818	2.94714	117.899	0.0695042	5.89524				246.776	0.107486	4.35561
But21	Butembo	2007-12-17	259.357	0.21126	8.14551	878.363	0.290468	3.30693				1137.72	0.501728	4.40994
But22	Butembo	2007-12-17	1572.35	3.72053	23.6623							1572.35	3.72053	23.6623
But23	Butembo	2007-12-17	13.551	0.0375556	27.7143	78.949	0.240552	30.4693				92.5	0.278108	30.0657
But24	Butembo	2007-12-17	58.804	0.226261	38.4771	45.27	0.200975	44.3946				104.074	0.427235	41.0511
But25	Butembo	2007-12-17	18.319	0.0933314	50.9479							18.319	0.0933314	50.9479
But26	Butembo	2007-12-17	202.866	0.893701	44.0537	11.448	0.0518359	45.2794				214.314	0.945536	44.1192
But27	Butembo	2007-12-17	1465.18	8.3546	57.0209	2.244	0.0109534	48.8118				1467.43	8.36555	57.0084
But28	Butembo	2007-12-17	1092.18	2.95934	27.0958							1092.18	2.95934	27.0958
But29	Butembo	2007-12-17	46.159	0.0235854	5.1096	100.722	0.0514649	5.1096				146.881	0.0750504	5.1096
But3	Butembo	2007-12-17	120.724	0.415044	34.3796							120.724	0.415044	34.3796
But30	Butembo	2007-12-17	741.055	2.85056	38.4662							741.055	2.85056	38.4662
But31	Butembo	2007-12-17	275.293	0.769826	27.9639							275.293	0.769826	27.9639
But32	Butembo	2007-12-17	814.802	5.30629	65.1237							814.802	5.30629	65.1237
But33	Butembo	2007-12-17	183.196	1.14001	62.2288	111.515	0.62242	55.815				294.711	1.76243	59.8019
But34	Butembo	2007-12-17	932.472	2.74216	29.4074	89.713	0.264713	29.5066				1022.19	3.00687	29.4161
But35	Butembo	2007-12-17				10.985	0.0510589	46.4805				10.985	0.0510589	46.4805
But4	Butembo	2007-12-17	2395.91	6.82352	28.4799	94.745	0.388106	40.9632				2490.65	7.21163	28.9548
But5	Butembo	2007-12-17	588.609	1.67701	28.4911	120.226	0.48199	40.0903				708.835	2.159	30.4585
But6	Butembo	2007-12-17	95.926	0.309357	32.2495	1.552	0.00659935	42.5216				97.478	0.315956	32.413
But7	Butembo	2007-12-17	500.077	3.48666	69.7226	3.954	0.0173356	43.8432				504.031	3.504	69.5195
But8	Butembo	2007-12-17	181.262	1.28497	70.89	68.576	0.521825	76.0944				249.838	1.80679	72.3185
But9	Butembo	2007-12-17	419.571	1.52549	36.3582	16.559	0.0646189	39.0234				436.13	1.59011	36.4594
But36	Butembo	2007-12-17				188.252	0.754709	40.0903				188.252	0.754709	40.0903
Kik43	Kikwit	2007-12-21 12:00:00				147.165	0	0				147.165	0	0
Kik223	Kikwit	2007-12-21 12:00:00							267.835	0.0503129	1.8785	267.835	0.0503129	1.8785
Kik67	Kikwit	2007-12-22							1142.4	0.0562664	0.492526	1142.4	0.0562664	0.492526
Kin490	Kinshasa	2008-01-11	14872.6	267.456	179.832							14872.6	267.456	179.832
Kin422	Kinshasa	2008-01-11							4868.31	9.1379	18.7702	4868.31	9.1379	18.7702
Kin585	Kinshasa	2008-01-11							404.249	0.00360272	0.0891212	404.249	0.00360272	0.0891212
Kin87	Kinshasa	2008-01-11							1953.21	0.018162	0.0929855	1953.21	0.018162	0.0929855
Mbu1	Mbuji-Mayi	2008-01-14 12:00:00				1742.34	27.1863	156.033				1742.34	27.1863	156.033
Mbu10	Mbuji-Mayi	2008-01-14 12:00:00				1406.33	45.1469	321.026				1406.33	45.1469	321.026
Mbu11	Mbuji-Mayi	2008-01-14 12:00:00				113.249	3.24649	286.668				113.249	3.24649	286.668
Mbu12	Mbuji-Mayi	2008-01-14 12:00:00				37.873	1.15069	303.829				37.873	1.15069	303.829
Mbu3	Mbuji-Mayi	2008-01-14 12:00:00				670.012	17.1213	255.537				670.012	17.1213	255.537
Mbu37	Mbuji-Mayi	2008-01-14 12:00:00				118.882	5.93943	499.608				118.882	5.93943	499.608
Mbu38	Mbuji-Mayi	2008-01-14 12:00:00				169.412	6.40499	378.072				169.412	6.40499	378.072
Mbu7	Mbuji-Mayi	2008-01-14 12:00:00				66.05	2.35258	356.181				66.05	2.35258	356.181
Mbu8	Mbuji-Mayi	2008-01-14 12:00:00				859.361	39.4906	459.535				859.361	39.4906	459.535
Mbu9	Mbuji-Mayi	2008-01-14 12:00:00				458.74	14.8661	324.064				458.74	14.8661	324.064
Mbu31	Mbuji-Mayi	2008-01-14 12:00:00							354.699	0.00146416	0.0412788	354.699	0.00146416	0.0412788
Mbu34	Mbuji-Mayi	2008-01-14 12:00:00							158.703	0	0	158.703	0	0
Tsh15	Tshikapa	2008-01-25 12:00:00				253.195	4.43523	175.171				253.195	4.43523	175.171
Tsh18	Tshikapa	2008-01-25 12:00:00				588.572	0.0136748	0.232339				588.572	0.0136748	0.232339
Tsh29	Tshikapa	2008-01-25 12:00:00				3563.76	65.3971	183.506				3563.76	65.3971	183.506
Tsh4	Tshikapa	2008-01-25 12:00:00				808.391	24.8573	307.491				808.391	24.8573	307.491
Tsh51	Tshikapa	2008-01-25 12:00:00				361.615	3.60434	99.6735				361.615	3.60434	99.6735
Tsh55	Tshikapa	2008-01-25 12:00:00				474.531	6.8815	145.017				474.531	6.8815	145.017
Tsh56	Tshikapa	2008-01-25 12:00:00				244.295	9.67042	395.85				244.295	9.67042	395.85
Tsh6	Tshikapa	2008-01-25 12:00:00				65.671	1.44908	220.657				65.671	1.44908	220.657
Tsh97	Tshikapa	2008-01-25 12:00:00				523.639	8.74179	166.943				523.639	8.74179	166.943
Tsh99	Tshikapa	2008-01-25 12:00:00				173.187	0.00756477	0.436798				173.187	0.00756477	0.436798
Tsh100	Tshikapa	2008-01-25 12:00:00							10455.4	40.1846	38.4344	10455.4	40.1846	38.4344
Tsh20	Tshikapa	2008-01-25 12:00:00							157.115	1.44568	92.0141	157.115	1.44568	92.0141
Tsh22	Tshikapa	2008-01-25 12:00:00							3405.8	78.684	231.029	3405.8	78.684	231.029
Tsh24	Tshikapa	2008-01-25 12:00:00							483.821	0.00217374	0.0449285	483.821	0.00217374	0.0449285
Tsh34	Tshikapa	2008-01-25 12:00:00							247.479	3.40498	137.586	247.479	3.40498	137.586
Tsh38	Tshikapa	2008-01-25 12:00:00							879.431	0.215051	2.44534	879.431	0.215051	2.44534
Tsh40	Tshikapa	2008-01-25 12:00:00							689.455	6.34943	92.0934	689.455	6.34943	92.0934
Tsh44	Tshikapa	2008-01-25 12:00:00							393.768	5.86906	149.049	393.768	5.86906	149.049
Tsh5	Tshikapa	2008-01-25 12:00:00							1555.03	39.9187	256.707	1555.03	39.9187	256.707
Tsh52	Tshikapa	2008-01-25 12:00:00							262.129	0	0	262.129	0	0
Tsh54	Tshikapa	2008-01-25 12:00:00							546.822	0.0320161	0.585495	546.822	0.0320161	0.585495
Tsh58	Tshikapa	2008-01-25 12:00:00							3148.54	114.993	365.227	3148.54	114.993	365.227
Tsh65	Tshikapa	2008-01-25 12:00:00							280.022	0	0	280.022	0	0
Tsh68	Tshikapa	2008-01-25 12:00:00							10748.1	50.8959	47.3532	10748.1	50.8959	47.3532
Tsh72	Tshikapa	2008-01-25 12:00:00							297.542	5.56093	186.896	297.542	5.56093	186.896
Tsh89	Tshikapa	2008-01-25 12:00:00							76.43	0.29087	38.0571	76.43	0.29087	38.0571
Tsh9	Tshikapa	2008-01-25 12:00:00							1228.87	22.4504	182.692	1228.87	22.4504	182.692
Kin670	Kinshasa	2008-02-11	117.466	1.68322	143.294	59.804	0.918588	153.6				177.27	2.60181	146.771
Bkv1	Bukavu	2008-02-15	59.4	0.928845	156.371	6.082	0.116152	190.977				65.482	1.045	159.585
Bkv17	Bukavu	2008-02-15	84.213	1.58285	187.958	141.078	2.8648	203.065				225.291	4.44765	197.418
Bkv18	Bukavu	2008-02-15	42.494	1.46905	345.707	83.773	2.89609	345.707				126.267	4.36514	345.707
Bkv19	Bukavu	2008-02-15	161.735	4.87067	301.152	1166.39	34.8096	298.44				1328.12	39.6802	298.77
Bkv2	Bukavu	2008-02-15	1343.06	26.017	193.714							1343.06	26.017	193.714
Bkv20	Bukavu	2008-02-15				185.449	6.23792	336.369				185.449	6.23792	336.369
Bkv21	Bukavu	2008-02-15	88.056	1.76083	199.967	29.124	1.10032	377.806				117.18	2.86115	244.167
Bkv23	Bukavu	2008-02-15				17.008	0.74693	439.164				17.008	0.74693	439.164
Bkv24	Bukavu	2008-02-15	815.658	5.66478	69.4505	103.609	0.831542	80.2577				919.267	6.49632	70.6685
Bkv26	Bukavu	2008-02-15	3774.91	2.62066	6.9423	75.233	0	0				3850.15	2.62066	6.80665
Bkv27	Bukavu	2008-02-15	743.705	11.5858	155.785							743.705	11.5858	155.785
Bkv28	Bukavu	2008-02-15	882.959	2.02701	22.957							882.959	2.02701	22.957
Bkv29	Bukavu	2008-02-15	185.048	2.58233	139.549	33.604	0.0601029	17.8856				218.652	2.64243	120.851
Bkv3	Bukavu	2008-02-15	278.634	9.80954	352.058	20.133	0.722132	358.681				298.767	10.5317	352.505
Bkv30	Bukavu	2008-02-15	499.176	0.622295	12.4664	20.91	0.00634886	3.03628				520.086	0.628643	12.0873
Bkv31	Bukavu	2008-02-15	114.325	0	0							114.325	0	0
Bkv32	Bukavu	2008-02-15	309.118	3.51766	113.797	36.933	0.531664	143.954				346.051	4.04932	117.015
Bkv33	Bukavu	2008-02-15	358.379	0.0203564	0.568013	19.584	0.056643	28.9231				377.963	0.0769994	2.03722
Bkv34	Bukavu	2008-02-15	815.366	28.0842	344.437	87.334	2.93911	336.537				902.7	31.0233	343.673
Bkv35	Bukavu	2008-02-15	907.636	23.619	260.226	10.542	0.373947	354.721				918.178	23.993	261.311
Bkv37	Bukavu	2008-02-15				47.798	1.51776	317.536				47.798	1.51776	317.536
Bkv38	Bukavu	2008-02-15	660.513	19.4309	294.178	846.045	26.4358	312.463				1506.56	45.8667	304.447
Bkv39	Bukavu	2008-02-15	393.273	1.21448	30.8813	62.123	0.55831	89.8717				455.396	1.77279	38.9285
Bkv4	Bukavu	2008-02-15	422.625	13.2098	312.565	50.903	1.58955	312.27				473.528	14.7993	312.534
Bkv40	Bukavu	2008-02-15	104.001	0.15235	14.6489	54.331	0.0104224	1.91831				158.332	0.162773	10.2805
Bkv41	Bukavu	2008-02-15				11.286	0.158697	140.614				11.286	0.158697	140.614
Bkv42	Bukavu	2008-02-15	807.362	13.5254	167.526	7.754	0.0939761	121.197				815.116	13.6194	167.085
Bkv44	Bukavu	2008-02-15	2031.49	16.3165	80.3178							2031.49	16.3165	80.3178
Bkv47	Bukavu	2008-02-15	821.997	26.5952	323.544	1873.56	43.111	230.102				2695.56	69.7063	258.597
Bkv48	Bukavu	2008-02-15	1095.04	35.4005	323.279	514.496	10.9216	212.277				1609.54	46.322	287.797
Bkv49	Bukavu	2008-02-15	2384	25.9394	108.806	46.723	0.715578	153.153				2430.72	26.655	109.659
Bkv50	Bukavu	2008-02-15	64.404	0.257076	39.9162	329.848	3.44275	104.374				394.252	3.69983	93.8443
Bkv51	Bukavu	2008-02-15	98.031	0	0	9.935	0.00925396	9.31451				107.966	0.00925396	0.857118
Bkv52	Bukavu	2008-02-15	3.807	0	0	50.555	0.812724	160.76				54.362	0.812724	149.502
Bkv53	Bukavu	2008-02-15	1644.32	24.4711	148.822	426.066	4.18444	98.211				2070.39	28.6555	138.407
Bkv54	Bukavu	2008-02-15				318.948	0.533514	16.7273				318.948	0.533514	16.7273
Bkv55	Bukavu	2008-02-15	135.427	6.02089	444.585	139.947	6.22184	444.585				275.374	12.2427	444.585
Bkv56	Bukavu	2008-02-15	117.491	0.000760692	0.0647447	116.89	0.00273275	0.233788				234.381	0.00349344	0.14905
Bkv58	Bukavu	2008-02-15	429.492	0.37836	8.80948	10.481	0.00105057	1.00236				439.973	0.379411	8.6235
Bkv60	Bukavu	2008-02-15	168.423	0	0							168.423	0	0
Bkv61	Bukavu	2008-02-15	95.738	0.473117	49.4179	56.419	0.142422	25.2437				152.157	0.61554	40.4542
Bkv68	Bukavu	2008-02-15	416.899	12.5672	301.446	40.618	0.955191	235.165				457.517	13.5224	295.561
Bkv71	Bukavu	2008-02-15	201.451	2.98789	148.318	0.977	0.00253947	25.9925				202.428	2.99043	147.728
Bkv8	Bukavu	2008-02-15	3237.09	74.3441	229.663	197.163	3.26029	165.36				3434.26	77.6044	225.971
Bkv80	Bukavu	2008-02-15	84.765	0.113678	13.411	633.306	5.40307	85.3154				718.071	5.51675	76.8274
Bkv81	Bukavu	2008-02-15				39.414	0.693122	175.857				39.414	0.693122	175.857
BnB105	Bena-Boya	2008-03-15							183.906	0	0	183.906	0	0
BnB26	Bena-Boya	2008-03-15							7268.91	51.1357	70.3486	7268.91	51.1357	70.3486
BnB7	Bena-Boya	2008-03-15							260.706	0.0197827	0.758813	260.706	0.0197827	0.758813
Tsh47	Tshikapa	2008-03-18				477.651	12.6057	263.909				477.651	12.6057	263.909
Tsh50	Tshikapa	2008-03-18				65.381	1.48564	227.228				65.381	1.48564	227.228
Kin109	Kinshasa	2008-04-28 12:00:00	55.021	0.799374	145.285							55.021	0.799374	145.285
Kin15	Kinshasa	2008-04-28 12:00:00				134.246	1.43444	106.852				134.246	1.43444	106.852
Kin339	Kinshasa	2008-04-28 12:00:00	593.164	12.3533	208.261	48.318	0.999726	206.905				641.482	13.353	208.159
Kin348	Kinshasa	2008-04-28 12:00:00	361.02	5.77555	159.979	80.741	1.25814	155.824				441.761	7.03369	159.219
Kin468	Kinshasa	2008-04-28 12:00:00				89.74	1.84111	205.16				89.74	1.84111	205.16
Kin495	Kinshasa	2008-04-28 12:00:00				57.433	0.623233	108.515				57.433	0.623233	108.515
Kin500	Kinshasa	2008-04-28 12:00:00	58.885	1.05297	178.818	65.223	0.813584	124.739				124.108	1.86656	150.398
Kin714	Kinshasa	2008-04-28 12:00:00	295.917	6.97608	235.745	1.429	0.0331098	231.699				297.346	7.00919	235.725
Kin715	Kinshasa	2008-04-28 12:00:00	1077.85	25.8423	239.759	16.907	0.442418	261.677				1094.75	26.2848	240.098
Kin850	Kinshasa	2008-04-28 12:00:00				2069.56	30.0704	145.298				2069.56	30.0704	145.298
Kin95	Kinshasa	2008-04-28 12:00:00				106.192	1.65472	155.824				106.192	1.65472	155.824
Kin98	Kinshasa	2008-04-28 12:00:00				16.98	0.107575	63.354				16.98	0.107575	63.354
Kin340	Kinshasa	2008-04-28 12:00:00	1046.01	2.67311	25.5554	1322.84	13.0841	98.9089				2368.85	15.7572	66.5184
Kin341	Kinshasa	2008-04-28 12:00:00	805.407	6.09578	75.6857	12.703	0.154635	121.731				818.11	6.25041	76.4006
Kin849	Kinshasa	2008-04-28 12:00:00	443.631	1.98244	44.6867	516.458	5.52741	107.025				960.089	7.50985	78.2204
Kin145	Kinshasa	2008-06-01 12:00:00	72.232	0	0							72.232	0	0
Kin146	Kinshasa	2008-06-01 12:00:00	1359.87	0.00030454	0.00223947	109.528	0	0				1469.4	0.00030454	0.00207255
Kin169	Kinshasa	2008-06-01 12:00:00	4204.44	0	0							4204.44	0	0
Kin218	Kinshasa	2008-06-01 12:00:00	5854.85	20.0499	34.245	115.202	0.920107	79.869				5970.05	20.9701	35.1254
Kin309	Kinshasa	2008-06-01 12:00:00	1473.82	10.0589	68.2502							1473.82	10.0589	68.2502
Kin415	Kinshasa	2008-06-01 12:00:00	3940.94	46.5489	118.116	6576.52	56.5868	86.0437				10517.5	103.136	98.0614
Kin603	Kinshasa	2008-06-01 12:00:00	305.961	0	0							305.961	0	0
Kin306	Kinshasa	2008-06-01 12:00:00				853.78	2.06615	24.2				853.78	2.06615	24.2
Kin420	Kinshasa	2008-06-01 12:00:00				3022.62	15.9443	52.7499				3022.62	15.9443	52.7499
Kin709	Kinshasa	2008-06-01 12:00:00				903.169	0.0666719	0.738199				903.169	0.0666719	0.738199
Kin102	Kinshasa	2008-06-01 12:00:00							735.272	5.75998	78.3381	735.272	5.75998	78.3381
Kin133	Kinshasa	2008-06-01 12:00:00							2032.17	25.2394	124.199	2032.17	25.2394	124.199
Kin305	Kinshasa	2008-06-01 12:00:00							5084.48	8.58588	16.8864	5084.48	8.58588	16.8864
Kin307	Kinshasa	2008-06-01 12:00:00							2392.78	8.07311	33.7395	2392.78	8.07311	33.7395
Kin308	Kinshasa	2008-06-01 12:00:00							564.325	0.0959126	1.6996	564.325	0.0959126	1.6996
Kin352	Kinshasa	2008-06-01 12:00:00							2335.43	24.6141	105.395	2335.43	24.6141	105.395
Kin353	Kinshasa	2008-06-01 12:00:00							812.92	7.50206	92.2853	812.92	7.50206	92.2853
Kin363	Kinshasa	2008-06-01 12:00:00							5126.1	41.2087	80.39	5126.1	41.2087	80.39
Kin417	Kinshasa	2008-06-01 12:00:00							4540.85	49.3309	108.638	4540.85	49.3309	108.638
Kin419	Kinshasa	2008-06-01 12:00:00							19744.8	24.2376	12.2754	19744.8	24.2376	12.2754
Kin421	Kinshasa	2008-06-01 12:00:00							5775.91	30.1248	52.1559	5775.91	30.1248	52.1559
Kin53	Kinshasa	2008-06-01 12:00:00							723.787	9.00198	124.373	723.787	9.00198	124.373
Kin710	Kinshasa	2008-06-01 12:00:00							1439	0.124632	0.866101	1439	0.124632	0.866101
Kin804	Kinshasa	2008-06-01 12:00:00							476.668	0.781512	16.3953	476.668	0.781512	16.3953
Kin813	Kinshasa	2008-06-01 12:00:00							765.339	0.010399	0.135875	765.339	0.010399	0.135875
Kin120	Kinshasa	2008-06-01 12:00:00	12.54	0.0667612	53.2386	3.438	0.0183034	53.2386				15.978	0.0850646	53.2386
Kin472	Kinshasa	2008-06-01 12:00:00	336.707	2.28022	67.7211	1371.11	9.70645	70.7927				1707.82	11.9867	70.1871
Kin804	Kinshasa	2008-06-01 12:00:00	2361.91	0.891379	3.77397	573.276	1.04297	18.1932				2935.19	1.93435	6.5902
Mbu150	Mbuji-Mayi	2008-07-12 12:00:00	189.009	6.37408	337.237	4.172	0.153275	367.39				193.181	6.52735	337.888
Mbu101	Mbuji-Mayi	2008-07-28	708.005	21.0065	296.7	916.928	27.3693	298.489				1624.93	48.3758	297.709
Mbu102	Mbuji-Mayi	2008-07-28	1566.15	61.428	392.222	202.121	6.68742	330.862				1768.27	68.1154	385.209
Mbu103	Mbuji-Mayi	2008-07-28	103.258	3.14881	304.946	5.878	0.230864	392.76				109.136	3.37967	309.675
Mbu104	Mbuji-Mayi	2008-07-28	820.729	26.8893	327.627	654.496	20.8904	319.184				1475.23	47.7797	323.881
Mbu106	Mbuji-Mayi	2008-07-28	1493.41	62.4425	418.121	7.092	0.354872	500.384				1500.5	62.7974	418.51
Mbu107	Mbuji-Mayi	2008-07-28	127.707	4.62322	362.018	265.749	7.9035	297.405				393.456	12.5267	318.377
Mbu108	Mbuji-Mayi	2008-07-28	3648.2	104.626	286.789	78.658	3.36778	428.155				3726.86	107.994	289.772
Mbu110	Mbuji-Mayi	2008-07-28	20007.6	204.887	102.405	1061.9	30.4197	286.463				21069.6	235.307	111.681
Mbu111	Mbuji-Mayi	2008-07-28	1708.18	64.15	375.545	565.196	22.6629	400.974				2273.38	86.8129	381.867
Mbu113	Mbuji-Mayi	2008-07-28	7442.14	222.201	298.572	89.457	3.96346	443.058				7531.6	226.165	300.288
Mbu114	Mbuji-Mayi	2008-07-28	33028.7	926.274	280.445							33028.7	926.274	280.445
Mbu115	Mbuji-Mayi	2008-07-28				43.519	0.000498324	0.114507				43.519	0.000498324	0.114507
Mbu116	Mbuji-Mayi	2008-07-28	69.04	0.818787	118.596	2.281	0.0521507	228.631				71.321	0.870937	122.115
Mbu117	Mbuji-Mayi	2008-07-28	691.893	0	0	0.086	0.000328501	38.1978				691.979	0.000328501	0.00474727
Mbu118	Mbuji-Mayi	2008-07-28				105.34	5.91838	561.836				105.34	5.91838	561.836
Mbu119	Mbuji-Mayi	2008-07-28	66.877	0.739458	110.57							66.877	0.739458	110.57
Mbu120	Mbuji-Mayi	2008-07-28	64.978	1.60772	247.425	119.201	3.13	262.581				184.179	4.73771	257.234
Mbu121	Mbuji-Mayi	2008-07-28				365.273	3.1486	86.1985				365.273	3.1486	86.1985
Mbu122	Mbuji-Mayi	2008-07-28	2381.79	54.1606	227.395	283.932	7.52193	264.92				2665.72	61.6825	231.392
Mbu123	Mbuji-Mayi	2008-07-28	747.447	27.2218	364.197	151.633	8.48595	559.637				899.08	35.7078	397.159
Mbu125	Mbuji-Mayi	2008-07-28	615.558	16.1611	262.544	1947.19	68.0087	349.265				2562.75	84.1698	328.435
Mbu126	Mbuji-Mayi	2008-07-28	454.529	22.6648	498.645	1659.12	59.6444	359.494				2113.65	82.3093	389.417
Mbu128	Mbuji-Mayi	2008-07-28	1679.49	66.4676	395.76							1679.49	66.4676	395.76
Mbu129	Mbuji-Mayi	2008-07-28	573.436	22.3967	390.569	444.363	17.0654	384.043				1017.8	39.4621	387.72
Mbu130	Mbuji-Mayi	2008-07-28	1211.62	43.4017	358.213	163.452	7.13637	436.603				1375.07	50.5381	367.531
Mbu131	Mbuji-Mayi	2008-07-28	1612.34	63.4247	393.371	26.267	0.884816	336.855				1638.61	64.3096	392.465
Mbu132	Mbuji-Mayi	2008-07-28	4005.5	129.64	323.655	9889.45	259.436	262.337				13894.9	389.076	280.013
Mbu133	Mbuji-Mayi	2008-07-28	597.634	21.5054	359.842	49.086	1.72915	352.269				646.72	23.2345	359.267
Mbu134	Mbuji-Mayi	2008-07-28	250.083	9.40062	375.9	744.827	25.0107	335.792				994.91	34.4113	345.874
Mbu135	Mbuji-Mayi	2008-07-28	1454.95	53.398	367.009	11.391	0.522294	458.514				1466.34	53.9203	367.72
Mbu136	Mbuji-Mayi	2008-07-28	573.482	25.4579	443.919	99.053	4.26965	431.047				672.535	29.7276	442.023
Mbu137	Mbuji-Mayi	2008-07-28				37.639	1.50134	398.879				37.639	1.50134	398.879
Mbu138	Mbuji-Mayi	2008-07-28	1366.73	55.7334	407.787	1494.18	32.7482	219.172				2860.91	88.4817	309.278
Mbu139	Mbuji-Mayi	2008-07-28	409.086	9.6138	235.007	37.362	1.45908	390.526				446.448	11.0729	248.022
Mbu14	Mbuji-Mayi	2008-07-28				11.095	0.346087	311.93				11.095	0.346087	311.93
Mbu140	Mbuji-Mayi	2008-07-28				1364.53	0	0				1364.53	0	0
Mbu141	Mbuji-Mayi	2008-07-28				40.928	0	0				40.928	0	0
Mbu143	Mbuji-Mayi	2008-07-28				264.046	0.528432	20.0129				264.046	0.528432	20.0129
Mbu144	Mbuji-Mayi	2008-07-28	646.902	1.3797	21.3277	996.037	1.90471	19.1229				1642.94	3.28441	19.991
Mbu147	Mbuji-Mayi	2008-07-28	960.793	5.90397	61.4489	3132.1	35.4829	113.288				4092.89	41.3869	101.119
Mbu148	Mbuji-Mayi	2008-07-28	290.117	5.42252	186.908							290.117	5.42252	186.908
Mbu149	Mbuji-Mayi	2008-07-28	608.494	0.0644069	1.05846							608.494	0.0644069	1.05846
Mbu151	Mbuji-Mayi	2008-07-28	124.593	4.01341	322.121	574.444	22.9771	399.989				699.037	26.9905	386.11
Mbu153	Mbuji-Mayi	2008-07-28	1207.06	36.4593	302.051	333.931	11.4042	341.514				1540.99	47.8635	310.602
Mbu154	Mbuji-Mayi	2008-07-28	59.994	1.95872	326.485							59.994	1.95872	326.485
Mbu155	Mbuji-Mayi	2008-07-28	148.71	6.09218	409.668	134.695	6.22318	462.02				283.405	12.3154	434.55
Mbu156	Mbuji-Mayi	2008-07-28				78.951	3.21509	407.226				78.951	3.21509	407.226
Mbu157	Mbuji-Mayi	2008-07-28	147.985	6.0463	408.575	60.832	2.81143	462.164				208.817	8.85773	424.186
Mbu158	Mbuji-Mayi	2008-07-28	311.987	13.3955	429.362	11.268	0.424268	376.525				323.255	13.8198	427.52
Mbu159	Mbuji-Mayi	2008-07-28	104.825	3.20844	306.076	2035.47	67.9555	333.856				2140.3	71.1639	332.495
Mbu160	Mbuji-Mayi	2008-07-28	77.626	2.59265	333.992	267.87	8.94664	333.992				345.496	11.5393	333.992
Mbu161	Mbuji-Mayi	2008-07-28	556.254	26.596	478.126	101.128	4.21096	416.399				657.382	30.8069	468.631
Mbu162	Mbuji-Mayi	2008-07-28	47.495	1.82243	383.71	121.201	4.73099	390.342				168.696	6.55342	388.475
Mbu164	Mbuji-Mayi	2008-07-28	1416.13	56.084	396.036	346.211	16.3984	473.654				1762.34	72.4824	411.284
Mbu165	Mbuji-Mayi	2008-07-28	99.359	3.52971	355.248	264.493	10.3774	392.352				363.852	13.9072	382.22
Mbu166	Mbuji-Mayi	2008-07-28	2700.26	111.205	411.831							2700.26	111.205	411.831
Mbu167	Mbuji-Mayi	2008-07-28	389.048	10.8476	278.823	33.202	1.4742	444.008				422.25	12.3218	291.812
Mbu169	Mbuji-Mayi	2008-07-28				154.346	4.16923	270.122				154.346	4.16923	270.122
Mbu170	Mbuji-Mayi	2008-07-28	84.117	6.88071	817.993	0.002	5.40245e-05	270.122				84.119	6.88076	817.98
Mbu171	Mbuji-Mayi	2008-07-28	213.95	5.22805	244.358	67.42	1.64746	244.358				281.37	6.87551	244.358
Mbu173	Mbuji-Mayi	2008-07-28				99.864	3.18863	319.297				99.864	3.18863	319.297
Mbu174	Mbuji-Mayi	2008-07-28	1574.19	53.0635	337.086	35.513	1.08621	305.861				1609.7	54.1497	336.397
Mbu176	Mbuji-Mayi	2008-07-28				54.698	1.4781	270.23				54.698	1.4781	270.23
Mbu177	Mbuji-Mayi	2008-07-28	511.163	17.1365	335.246	476.307	22.8224	479.153				987.47	39.9589	404.66
Mbu179	Mbuji-Mayi	2008-07-28	1794.76	72.0154	401.253	172.274	7.88999	457.991				1967.04	79.9054	406.222
Mbu181	Mbuji-Mayi	2008-07-28	2491.04	91.6571	367.947	59.618	2.2126	371.129				2550.66	93.8697	368.021
Mbu183	Mbuji-Mayi	2008-07-28	217.238	0.0897585	4.1318	2186.5	0.127876	0.584844				2403.74	0.217635	0.905401
Mbu184	Mbuji-Mayi	2008-07-28	986.817	34.7325	351.964	36.739	0.906723	246.801				1023.56	35.6392	348.19
Mbu185	Mbuji-Mayi	2008-07-28				4178.3	128.768	308.182				4178.3	128.768	308.182
Mbu186	Mbuji-Mayi	2008-07-28	3458.64	85.5796	247.437	195.285	10.4593	535.593				3653.93	96.0389	262.838
Mbu188	Mbuji-Mayi	2008-07-28	553.97	11.6182	209.727	0.118	0.00128588	108.973				554.088	11.6195	209.705
Mbu189	Mbuji-Mayi	2008-07-28	6.2	0.243629	392.95	169.302	6.65273	392.95				175.502	6.89636	392.95
Mbu190	Mbuji-Mayi	2008-07-28				16.555	0.00192622	1.16353				16.555	0.00192622	1.16353
Mbu191	Mbuji-Mayi	2008-07-28				4003.39	87.2345	217.901				4003.39	87.2345	217.901
Mbu20	Mbuji-Mayi	2008-07-28	17.206	1.10595	642.768	36.138	1.68644	466.668				53.344	2.79239	523.468
Mbu24	Mbuji-Mayi	2008-07-28	1014.17	17.994	177.426	50.854	0.979906	192.69				1065.02	18.9739	178.155
Mbu28	Mbuji-Mayi	2008-07-28				133.763	0	0				133.763	0	0
Mbu39	Mbuji-Mayi	2008-07-28	6160.86	0	0							6160.86	0	0
Mbu41	Mbuji-Mayi	2008-07-28	375.874	13.9531	371.216							375.874	13.9531	371.216
Mbu43	Mbuji-Mayi	2008-07-28	72.389	2.24541	310.187							72.389	2.24541	310.187
Mbu44	Mbuji-Mayi	2008-07-28	1951.67	56.5187	289.592	611.494	22.7352	371.797				2563.16	79.2538	309.203
Mbu45	Mbuji-Mayi	2008-07-28	98.446	3.23992	329.106	135.697	4.46587	329.106				234.143	7.70579	329.106
Mbu46	Mbuji-Mayi	2008-07-28	1513.17	43.1168	284.944	1803.42	49.8744	276.554				3316.59	92.9911	280.382
Mbu47	Mbuji-Mayi	2008-07-28	125.961	2.54918	202.379	308.84	8.69233	281.451				434.801	11.2415	258.544
Mbu48	Mbuji-Mayi	2008-07-28	160.85	5.99398	372.644	1.28	0.0575235	449.402				162.13	6.05151	373.25
Mbu50	Mbuji-Mayi	2008-07-28				26.475	1.02932	388.79				26.475	1.02932	388.79
Mbu51	Mbuji-Mayi	2008-07-28	18366.5	242.943	132.275	763.277	19.4013	254.184				19129.8	262.344	137.139
Mbu52	Mbuji-Mayi	2008-07-28	2234.04	106.916	478.574	792.691	50.3784	635.536				3026.73	157.294	519.682
Mbu54	Mbuji-Mayi	2008-07-28				582.7	1.29514	22.2266				582.7	1.29514	22.2266
Mbu55	Mbuji-Mayi	2008-07-28	133.222	0	0	130.86	0	0				264.082	0	0
Mbu57	Mbuji-Mayi	2008-07-28				57.243	1.6909	295.39				57.243	1.6909	295.39
Mbu59	Mbuji-Mayi	2008-07-28	802.261	28.94	360.731	6804.42	202.861	298.13				7606.68	231.801	304.733
Mbu6	Mbuji-Mayi	2008-07-28	617.525	0.642154	10.3988	128.646	0.236185	18.3593				746.171	0.878339	11.7713
Mbu60	Mbuji-Mayi	2008-07-28	61.311	0.00856487	1.39695	900.249	0.263845	2.9308				961.56	0.27241	2.833
Mbu61	Mbuji-Mayi	2008-07-28				228.326	0.483682	21.1838				228.326	0.483682	21.1838
Mbu62	Mbuji-Mayi	2008-07-28	310.219	2.94081	94.798	2853.04	48.4579	169.847				3163.26	51.3987	162.487
Mbu63	Mbuji-Mayi	2008-07-28	1969.94	83.2741	422.723	3371.98	117.483	348.41				5341.93	200.757	375.815
Mbu65	Mbuji-Mayi	2008-07-28	1449.75	31.3451	216.211	3830.7	102.858	268.51				5280.45	134.203	254.151
Mbu66	Mbuji-Mayi	2008-07-28	837.975	29.649	353.818	70.834	2.78987	393.86				908.809	32.4389	356.939
Mbu67	Mbuji-Mayi	2008-07-28	1691.41	28.917	170.964	776.643	30.3371	390.618				2468.05	59.2541	240.085
Mbu68	Mbuji-Mayi	2008-07-28	2078.41	21.2873	102.421	219.473	1.97852	90.1484				2297.89	23.2658	101.249
Mbu69	Mbuji-Mayi	2008-07-28				224.139	6.92427	308.928				224.139	6.92427	308.928
Mbu70	Mbuji-Mayi	2008-07-28	930.998	24.9755	268.266	382.858	9.12115	238.239				1313.86	34.0966	259.516
Mbu71	Mbuji-Mayi	2008-07-28	8569.57	140.816	164.321	2111.75	48.507	229.7				10681.3	189.323	177.247
Mbu73	Mbuji-Mayi	2008-07-28	1184.56	36.5044	308.169	3707.91	134.593	362.989				4892.46	171.097	349.716
Mbu74	Mbuji-Mayi	2008-07-28				18.925	0.232115	122.65				18.925	0.232115	122.65
Mbu75	Mbuji-Mayi	2008-07-28	54.416	0	0							54.416	0	0
Mbu76	Mbuji-Mayi	2008-07-28				17.283	0.720872	417.099				17.283	0.720872	417.099
Mbu77	Mbuji-Mayi	2008-07-28				30.149	1.15874	384.337				30.149	1.15874	384.337
Mbu78	Mbuji-Mayi	2008-07-28	1282.21	19.8697	154.964							1282.21	19.8697	154.964
Mbu79	Mbuji-Mayi	2008-07-28	415.595	6.40667	154.157	686.132	13.5869	198.021				1101.73	19.9935	181.474
Mbu82	Mbuji-Mayi	2008-07-28	147.47	1.30622	88.5751	346.857	7.76144	223.765				494.327	9.06766	183.434
Mbu83	Mbuji-Mayi	2008-07-28	868.162	28.9488	333.449	4374.61	123.158	281.529				5242.77	152.107	290.127
Mbu84	Mbuji-Mayi	2008-07-28				70.354	2.6183	372.161				70.354	2.6183	372.161
Mbu85	Mbuji-Mayi	2008-07-28				53.203	1.29112	242.679				53.203	1.29112	242.679
Mbu86	Mbuji-Mayi	2008-07-28	144.866	4.32463	298.526	3953.76	146.1	369.521				4098.62	150.424	367.012
Mbu87	Mbuji-Mayi	2008-07-28	910.014	19.571	215.062	160.411	4.57941	285.48				1070.43	24.1504	225.615
Mbu88	Mbuji-Mayi	2008-07-28	140.51	3.48137	247.767	974.996	24.1967	248.173				1115.51	27.6781	248.122
Mbu89	Mbuji-Mayi	2008-07-28	932.462	22.6063	242.436	294.481	4.89355	166.175				1226.94	27.4998	224.133
Mbu90	Mbuji-Mayi	2008-07-28	6048.73	186.328	308.044	811.577	36.8692	454.291				6860.3	223.197	325.346
Mbu92	Mbuji-Mayi	2008-07-28	1126.84	35.9574	319.098							1126.84	35.9574	319.098
Mbu93	Mbuji-Mayi	2008-07-28	263.776	14.6407	555.042	1310.99	52.9811	404.129				1574.77	67.6218	429.407
Mbu94	Mbuji-Mayi	2008-07-28	405.145	10.0747	248.668							405.145	10.0747	248.668
Mbu95	Mbuji-Mayi	2008-07-28	404.494	7.10209	175.58	1484.81	30.4655	205.182				1889.3	37.5676	198.844
Mbu96	Mbuji-Mayi	2008-07-28	240.946	9.9518	413.03	420.548	21.7944	518.237				661.494	31.7462	479.916
Mbu97	Mbuji-Mayi	2008-07-28				1344.05	49.8168	370.648				1344.05	49.8168	370.648
Mbu98	Mbuji-Mayi	2008-07-28				286.731	0.368456	12.8502				286.731	0.368456	12.8502
Mbu99	Mbuji-Mayi	2008-07-28	95.481	0.480942	50.3704	1777.45	13.9146	78.2837				1872.93	14.3955	76.8607
Mbu19	Mbuji-Mayi	2008-07-28				1117.03	45.8048	410.059				1117.03	45.8048	410.059
Mbu27	Mbuji-Mayi	2008-07-28				148.385	3.93863	265.433				148.385	3.93863	265.433
Mbu35	Mbuji-Mayi	2008-07-28				51.28	0.724531	141.289				51.28	0.724531	141.289
Mbu5	Mbuji-Mayi	2008-07-28				178.295	5.34719	299.907				178.295	5.34719	299.907
Mbu53	Mbuji-Mayi	2008-07-28	5.049	0	0	153.433	0	0				158.482	0	0
Kin540	Kinshasa	2008-08-01 12:00:00							1020.15	0	0	1020.15	0	0
Dem30	Demba	2008-09-08 12:00:00				98.263	0	0				98.263	0	0
Dem47	Demba	2008-09-08 12:00:00				308.804	15.9571	516.739				308.804	15.9571	516.739
Dem22	Demba	2008-09-08 12:00:00							272.328	0	0	272.328	0	0
Dem23	Demba	2008-09-08 12:00:00							446.655	0.00396026	0.0886648	446.655	0.00396026	0.0886648
Dem24	Demba	2008-09-08 12:00:00							1847.62	0.0178052	0.0963685	1847.62	0.0178052	0.0963685
Dem29	Demba	2008-09-08 12:00:00							225.607	0	0	225.607	0	0
Dem38	Demba	2008-09-08 12:00:00							2625.32	101.302	385.866	2625.32	101.302	385.866
Dem43	Demba	2008-09-08 12:00:00							82.736	0	0	82.736	0	0
Dem46	Demba	2008-09-08 12:00:00							423.392	0	0	423.392	0	0
Dem48	Demba	2008-09-08 12:00:00							778.151	0.0554182	0.712178	778.151	0.0554182	0.712178
Uvi1	Uvira	2008-11-19	673.634	19.8138	294.134	1.407	0.0282607	200.858				675.041	19.8421	293.939
Uvi10	Uvira	2008-11-19	1643.65	45.3064	275.646							1643.65	45.3064	275.646
Uvi12	Uvira	2008-11-19	193.907	7.29248	376.081							193.907	7.29248	376.081
Uvi2	Uvira	2008-11-19	232.024	5.36068	231.04	12.208	0.323175	264.724				244.232	5.68385	232.723
Uvi3	Uvira	2008-11-19	497.99	15.8393	318.065	2.708	0.0782921	289.114				500.698	15.9176	317.909
Uvi5	Uvira	2008-11-19				201.743	3.38151	167.615				201.743	3.38151	167.615
Uvi6	Uvira	2008-11-19	666.459	17.5057	262.667							666.459	17.5057	262.667
Uvi7	Uvira	2008-11-19	34.092	0	0	728.601	20.0177	274.741				762.693	20.0177	262.46
Uvi8	Uvira	2008-11-19	270.347	5.99669	221.815	182.769	4.91891	269.132				453.116	10.9156	240.901
Uvi9	Uvira	2008-11-19	82.036	1.48454	180.963							82.036	1.48454	180.963
Lis35	Lisala	2008-12-05				135.308	1.47566	109.059				135.308	1.47566	109.059
Lis40	Lisala	2008-12-05				621.708	0.00287512	0.0462456				621.708	0.00287512	0.0462456
Lis22	Lisala	2008-12-05							438.774	0.00725958	0.165451	438.774	0.00725958	0.165451
Lis24	Lisala	2008-12-05							71.207	0.009028	1.26785	71.207	0.009028	1.26785
Lis7	Lisala	2008-12-05							5147.72	13.3156	25.867	5147.72	13.3156	25.867
MwD15	Mwene-Ditu	2008-12-25				23.626	0.225993	95.6545				23.626	0.225993	95.6545
MwD24	Mwene-Ditu	2008-12-25				88.211	0.619313	70.2082				88.211	0.619313	70.2082
MwD30	Mwene-Ditu	2008-12-25				122.132	0.720181	58.9674				122.132	0.720181	58.9674
MwD49	Mwene-Ditu	2008-12-25				277.09	2.86889	103.536				277.09	2.86889	103.536
MwD57	Mwene-Ditu	2008-12-25				64.668	0.563042	87.0666				64.668	0.563042	87.0666
MwD68	Mwene-Ditu	2008-12-25				47.088	0.40066	85.0874				47.088	0.40066	85.0874
MwD69	Mwene-Ditu	2008-12-25				53.929	0.51725	95.9131				53.929	0.51725	95.9131
MwD16	Mwene-Ditu	2008-12-25							296.991	0.515916	17.3714	296.991	0.515916	17.3714
MwD25	Mwene-Ditu	2008-12-25							156.81	0.69706	44.4525	156.81	0.69706	44.4525
MwD35	Mwene-Ditu	2008-12-25							254.03	1.63358	64.3064	254.03	1.63358	64.3064
MwD38	Mwene-Ditu	2008-12-25							305.634	0.230448	7.54001	305.634	0.230448	7.54001
MwD52	Mwene-Ditu	2008-12-25							905.154	4.05594	44.8094	905.154	4.05594	44.8094
MwD7	Mwene-Ditu	2008-12-25							271.448	1.54483	56.9107	271.448	1.54483	56.9107
Kin385	Kinshasa	2009-01-01 12:00:00				230.938	2.38454	103.255				230.938	2.38454	103.255
Kin478	Kinshasa	2009-01-01 12:00:00				28502.3	314.929	110.493				28502.3	314.929	110.493
Kin332	Kinshasa	2009-01-01 12:00:00							510.798	1.23801	24.2368	510.798	1.23801	24.2368
Kin652	Kinshasa	2009-01-01 12:00:00							509.563	0.295799	5.80496	509.563	0.295799	5.80496
Kin659	Kinshasa	2009-01-01 12:00:00							865.445	0.122836	1.41933	865.445	0.122836	1.41933
Kin347	Kinshasa	2009-07-06				266.879	0.832195	31.1825				266.879	0.832195	31.1825
Kin505	Kinshasa	2009-07-06 12:00:00				116.784	1.28458	109.996				116.784	1.28458	109.996
Kin782	Kinshasa	2009-07-06 12:00:00	87.087	2.53936	291.588	2.711	0.0769223	283.741				89.798	2.61628	291.352
Kin783	Kinshasa	2009-07-06 12:00:00	184.026	4.54267	246.849	686.883	16.8979	246.008				870.909	21.4406	246.186
Kin20	Kinshasa	2009-07-06 12:00:00				419.268	4.29067	102.337				419.268	4.29067	102.337
Kin41	Kinshasa	2009-07-06 12:00:00							276.15	0.624021	22.5972	276.15	0.624021	22.5972
Kin636	Kinshasa	2009-07-06 12:00:00							51.185	0	0	51.185	0	0
Kin719	Kinshasa	2009-07-06 12:00:00							295.931	2.77581	93.7993	295.931	2.77581	93.7993
Kin725	Kinshasa	2009-07-06 12:00:00							643.284	8.08814	125.732	643.284	8.08814	125.732
Kin135	Kinshasa	2009-07-06 12:00:00	807.577	11.7722	145.772	746.376	14.0398	188.107				1553.95	25.8121	166.106
Kin336	Kinshasa	2009-07-06 12:00:00				414.602	3.85827	93.0595				414.602	3.85827	93.0595
Kin343	Kinshasa	2009-07-06 12:00:00	89.89	1.1575	128.769	544.884	7.60336	139.541				634.774	8.76086	138.015
Kin355	Kinshasa	2009-07-06 12:00:00	65.672	0.207703	31.6273	35.771	0.0693812	19.3959				101.443	0.277084	27.3143
Kin356	Kinshasa	2009-07-06 12:00:00				326.502	0.697629	21.3668				326.502	0.697629	21.3668
Kin695	Kinshasa	2009-07-22	99.791	0.395191	39.6019	182.165	0.721408	39.6019				281.956	1.1166	39.6019
Kin320	Kinshasa	2009-07-29 12:00:00	502.066	45.4377	905.014	164.136	12.9982	791.918				666.202	58.4359	877.15
Kin106	Kinshasa	2009-08-06 12:00:00				41.648	0.245418	58.9268				41.648	0.245418	58.9268
Kin170	Kinshasa	2009-08-06 12:00:00	3902.87	22.5881	57.8757	1193.95	17.3463	145.285				5096.82	39.9344	78.3517
Kin180	Kinshasa	2009-08-06 12:00:00	1195.61	71.2804	596.185	1.072	0.0242916	226.601				1196.68	71.3047	595.854
Kin181	Kinshasa	2009-08-06 12:00:00	689.606	32.7925	475.525							689.606	32.7925	475.525
Kin183	Kinshasa	2009-08-06 12:00:00				93.578	2.81096	300.387				93.578	2.81096	300.387
Kin21	Kinshasa	2009-08-06 12:00:00	154.673	4.88871	316.067	72.061	2.27761	316.067				226.734	7.16632	316.067
Kin29	Kinshasa	2009-08-06 12:00:00				11.973	0.298242	249.095				11.973	0.298242	249.095
Kin369	Kinshasa	2009-08-06 12:00:00	199.386	5.51402	276.55	9.724	0.220093	226.34				209.11	5.73411	274.215
Kin376	Kinshasa	2009-08-06 12:00:00	476.168	6.94561	145.865							476.168	6.94561	145.865
Kin379	Kinshasa	2009-08-06 12:00:00	738.244	21.0378	284.971	174.776	4.84285	277.089				913.02	25.8807	283.462
Kin380	Kinshasa	2009-08-06 12:00:00				296.516	6.94085	234.08				296.516	6.94085	234.08
Kin383	Kinshasa	2009-08-06 12:00:00	2564.02	80.0697	312.282	5451.73	72.9844	133.874				8015.76	153.054	190.942
Kin39	Kinshasa	2009-08-06 12:00:00				11.049	0.295467	267.415				11.049	0.295467	267.415
Kin404	Kinshasa	2009-08-06 12:00:00	775.843	12.5077	161.214							775.843	12.5077	161.214
Kin442	Kinshasa	2009-08-06 12:00:00	420.836	9.18382	218.228	205.075	3.99966	195.034				625.911	13.1835	210.629
Kin445	Kinshasa	2009-08-06 12:00:00	674.437	23.1622	343.431	161.929	4.18779	258.619				836.366	27.35	327.01
Kin446	Kinshasa	2009-08-06 12:00:00	1166.46	29.3666	251.758	4.707	0.108677	230.884				1171.17	29.4753	251.674
Kin453	Kinshasa	2009-08-06 12:00:00	1248.34	30.1164	241.25	33.92	0.717983	211.669				1282.26	30.8343	240.468
Kin455	Kinshasa	2009-08-06 12:00:00				427.345	9.09289	212.776				427.345	9.09289	212.776
Kin457	Kinshasa	2009-08-06 12:00:00	26.635	0.997564	374.531	25.3	0.904831	357.641				51.935	1.9024	366.303
Kin459	Kinshasa	2009-08-06 12:00:00	415.768	13.7437	330.561	246.474	8.81492	357.641				662.242	22.5586	340.639
Kin465	Kinshasa	2009-08-06 12:00:00	737.874	4.00294	54.2497							737.874	4.00294	54.2497
Kin470	Kinshasa	2009-08-06 12:00:00	4210	115.121	273.447							4210	115.121	273.447
Kin492	Kinshasa	2009-08-06 12:00:00				202.47	1.69212	83.5741				202.47	1.69212	83.5741
Kin504	Kinshasa	2009-08-06 12:00:00	426.724	5.24695	122.959	795.567	18.2186	229.002				1222.29	23.4656	191.98
Kin506	Kinshasa	2009-08-06 12:00:00	2875.49	64.3463	223.775							2875.49	64.3463	223.775
Kin513	Kinshasa	2009-08-06 12:00:00	615.049	15.6769	254.889							615.049	15.6769	254.889
Kin665	Kinshasa	2009-08-06 12:00:00	716.722	9.45087	131.862	227.067	2.83082	124.669				943.789	12.2817	130.132
Kin666	Kinshasa	2009-08-06 12:00:00	936.086	9.65415	103.133	70.905	1.01141	142.643				1006.99	10.6656	105.915
Kin667	Kinshasa	2009-08-06 12:00:00	1607.55	19.5747	121.768	294.356	3.57613	121.49				1901.9	23.1508	121.725
Kin93	Kinshasa	2009-08-06 12:00:00	1242.3	28.8973	232.612	2.367	0.0685441	289.582				1244.66	28.9659	232.721
Kin134	Kinshasa	2009-08-06 12:00:00	200.865	1.06148	52.8455	10.953	0.184043	168.03				211.818	1.24552	58.8016
Kin222	Kinshasa	2009-08-06 12:00:00	3365.24	24.7528	73.5544	3066.66	24.2594	79.1071				6431.9	49.0123	76.2019
Kin548	Kinshasa	2009-08-06 12:00:00	56.019	0	0	23.284	0	0				79.303	0	0
Kin550	Kinshasa	2009-08-06 12:00:00	660.79	0.374078	5.66107	34.504	0.0259279	7.51447				695.294	0.400006	5.75305
Kin657	Kinshasa	2009-08-06 12:00:00	722.524	2.04217	28.2644	1678.43	1.08908	6.48869				2400.95	3.13125	13.0417
Dem16	Demba	2009-08-30 12:00:00	40.277	0.00387857	0.962974	165.83	0.015969	0.962974				206.107	0.0198476	0.962974
Dem26	Demba	2009-08-30 12:00:00	187.08	0	0	8.77	0	0				195.85	0	0
Dem4	Demba	2009-08-30 12:00:00				585.141	0	0				585.141	0	0
Dem5	Demba	2009-08-30 12:00:00				2166.53	0	0				2166.53	0	0
Dem15	Demba	2009-08-30 12:00:00							241.049	0.00118254	0.0490582	241.049	0.00118254	0.0490582
BnB1	Bena-Boya	2009-09-19				3645.17	2.37123	6.50514				3645.17	2.37123	6.50514
BnB12	Bena-Boya	2009-09-19							14214.1	9.94987	6.99998	14214.1	9.94987	6.99998
BnB13	Bena-Boya	2009-09-19							2450.46	2.22285	9.07115	2450.46	2.22285	9.07115
BnB14	Bena-Boya	2009-09-19							604.772	0.448189	7.41088	604.772	0.448189	7.41088
Lis1	Lisala	2009-09-21 12:00:00	260.421	1.27523	48.968							260.421	1.27523	48.968
Lis12	Lisala	2009-09-21 12:00:00	167.515	1.94751	116.259	168.772	2.56064	151.722				336.287	4.50815	134.057
Lis2	Lisala	2009-09-21 12:00:00	525.934	1.53844	29.2516	121.333	1.32249	108.996				647.267	2.86093	44.2001
Lis25	Lisala	2009-09-21 12:00:00	504.196	0.153235	3.03919	6007.23	29.5548	49.1986				6511.43	29.708	45.6244
Lis28	Lisala	2009-09-21 12:00:00	738.661	12.906	174.721	581.328	9.73289	167.425				1319.99	22.6388	171.508
Lis29	Lisala	2009-09-21 12:00:00	33.383	0.564397	169.067	17.108	0.119105	69.6195				50.491	0.683502	135.371
Lis30	Lisala	2009-09-21 12:00:00				1281.27	28.3507	221.271				1281.27	28.3507	221.271
Lis32	Lisala	2009-09-21 12:00:00	2685.69	12.1115	45.0965	3696.05	80.9681	219.067				6381.74	93.0797	145.853
Lis8	Lisala	2009-09-21 12:00:00	721.21	6.75625	93.6794	4245	51.3747	121.024				4966.21	58.1309	117.053
Kin405	Kinshasa	2009-09-30 18:00:00							222.494	2.57984	115.951	222.494	2.57984	115.951
BnB10	Bena-Boya	2009-11-07	1230.55	5.87977	47.7815	1115.47	8.51805	76.3628				2346.02	14.3978	61.3712
BnB101	Bena-Boya	2009-11-07	67.955	1.36893	201.446	119.668	0.509588	42.5835				187.623	1.87851	100.122
BnB102	Bena-Boya	2009-11-07	82.783	0.352519	42.5835							82.783	0.352519	42.5835
BnB103	Bena-Boya	2009-11-07	125.837	0.535858	42.5835	0.918	0.00390916	42.5835				126.755	0.539767	42.5835
BnB106	Bena-Boya	2009-11-07	73.762	0.112937	15.311	169.852	0.389503	22.9319				243.614	0.50244	20.6244
BnB107	Bena-Boya	2009-11-07	359.442	0	0	0.256	4.31313e-05	1.68482				359.698	4.31313e-05	0.0011991
BnB11	Bena-Boya	2009-11-07	92.169	3.63489	394.372	46.564	1.0716	230.134				138.733	4.70648	339.248
BnB125	Bena-Boya	2009-11-07	91.703	0.0102334	1.11593							91.703	0.0102334	1.11593
BnB126	Bena-Boya	2009-11-07	528.941	0.0657969	1.24394	67.702	0.0103245	1.52499				596.643	0.0761214	1.27583
BnB127	Bena-Boya	2009-11-07	36.522	0.00340498	0.93231	164.402	0.0153274	0.93231				200.924	0.0187323	0.93231
BnB128	Bena-Boya	2009-11-07	466.42	0	0	83.512	0	0				549.932	0	0
BnB129	Bena-Boya	2009-11-07				53.076	0.0581014	10.9468				53.076	0.0581014	10.9468
BnB133	Bena-Boya	2009-11-07	2187.11	37.2319	170.234	297.519	10.6255	357.137				2484.62	47.8574	192.614
BnB17	Bena-Boya	2009-11-07	3675.91	0.0199598	0.0542989	2124.37	0	0				5800.28	0.0199598	0.0344117
BnB19	Bena-Boya	2009-11-07	3366.52	17.647	52.4191	198.903	3.32512	167.173				3565.42	20.9721	58.8209
BnB2	Bena-Boya	2009-11-07	546.613	0	0	154.475	0	0				701.088	0	0
BnB20	Bena-Boya	2009-11-07	1296.78	0	0	119.843	0	0				1416.62	0	0
BnB23	Bena-Boya	2009-11-07	10907.5	130.92	120.027	3147.28	137.947	438.306				14054.8	268.867	191.299
BnB27	Bena-Boya	2009-11-07	92.643	0.473661	51.1276							92.643	0.473661	51.1276
BnB31	Bena-Boya	2009-11-07				15.962	4.25187e-05	0.0266374				15.962	4.25187e-05	0.0266374
BnB39	Bena-Boya	2009-11-07	1406.83	1.38614	9.85292	274.922	0.307651	11.1905				1681.76	1.69379	10.0716
BnB42	Bena-Boya	2009-11-07	3582.61	5.94221	16.5863	3407.41	25.2643	74.1454				6990.02	31.2065	44.6444
BnB43	Bena-Boya	2009-11-07	857.564	2.45488	28.6262	91.841	0.579065	63.0508				949.405	3.03395	31.9563
BnB44	Bena-Boya	2009-11-07	2042.05	8.1092	39.711	2542.11	16.0749	63.2345				4584.16	24.1841	52.7558
BnB46	Bena-Boya	2009-11-07	131.271	0	0	3372.29	101.222	300.157				3503.56	101.222	288.911
BnB47	Bena-Boya	2009-11-07	74.153	0.149097	20.1067	885.548	2.807	31.6978				959.701	2.95609	30.8022
BnB48	Bena-Boya	2009-11-07	180.6	1.5243	84.4022	691.47	6.82562	98.7117				872.07	8.34992	95.7483
BnB49	Bena-Boya	2009-11-07	1613.28	17.8217	110.469	124.134	1.97231	158.886				1737.41	19.794	113.928
BnB5	Bena-Boya	2009-11-07	1029.15	4.72666	45.9278	302.208	9.11547	301.629				1331.36	13.8421	103.97
BnB50	Bena-Boya	2009-11-07				239.452	2.49618	104.246				239.452	2.49618	104.246
BnB51	Bena-Boya	2009-11-07				253.363	2.45948	97.0736				253.363	2.45948	97.0736
BnB52	Bena-Boya	2009-11-07	159.89	0.186952	11.6925	3042.94	8.87474	29.165				3202.83	9.06169	28.2927
BnB53	Bena-Boya	2009-11-07	159.887	1.42229	88.9557	7.269	0.0646619	88.9557				167.156	1.48695	88.9557
BnB54	Bena-Boya	2009-11-07				22.828	0.29013	127.094				22.828	0.29013	127.094
BnB55	Bena-Boya	2009-11-07	1435.02	17.7089	123.405	123.285	1.56688	127.094				1558.31	19.2758	123.697
BnB56	Bena-Boya	2009-11-07	184.629	1.32046	71.5195							184.629	1.32046	71.5195
BnB57	Bena-Boya	2009-11-07				331.66	0.708999	21.3773				331.66	0.708999	21.3773
BnB6	Bena-Boya	2009-11-07				1019.55	30.7525	301.629				1019.55	30.7525	301.629
BnB61	Bena-Boya	2009-11-07				309.477	0	0				309.477	0	0
BnB62	Bena-Boya	2009-11-07	1511.17	6.08985	40.2989	351.488	4.7926	136.352				1862.66	10.8825	58.4243
BnB64	Bena-Boya	2009-11-07				543.667	0.225381	4.14557				543.667	0.225381	4.14557
BnB65	Bena-Boya	2009-11-07	1621.5	9.9272	61.2222	88.188	2.20434	249.959				1709.69	12.1315	70.9575
BnB66	Bena-Boya	2009-11-07	413.269	1.26643	30.6442							413.269	1.26643	30.6442
BnB67	Bena-Boya	2009-11-07	56.988	0.00236701	0.415352	37.942	0.0058725	1.54776				94.93	0.00823951	0.867957
BnB69	Bena-Boya	2009-11-07	512.415	0	0	28.599	0	0				541.014	0	0
BnB70	Bena-Boya	2009-11-07	78.853	0	0	2304.43	0.0170582	0.0740235				2383.28	0.0170582	0.0715743
BnB71	Bena-Boya	2009-11-07	726.634	0.427573	5.8843	176.398	0.433992	24.603				903.032	0.861565	9.54081
BnB72	Bena-Boya	2009-11-07	1937.05	1.76897	9.13233	3186.64	11.7793	36.9647				5123.69	13.5483	26.4425
BnB73	Bena-Boya	2009-11-07	50.364	0.0525395	10.432	378.896	0.395263	10.432				429.26	0.447802	10.432
BnB75	Bena-Boya	2009-11-07	147.23	0.162096	11.0097	136.876	0.052047	3.80249				284.106	0.214143	7.53745
BnB76	Bena-Boya	2009-11-07	1275.59	0	0	506.281	0	0				1781.87	0	0
BnB80	Bena-Boya	2009-11-07	579.651	28.7144	495.373	148.664	5.43751	365.759				728.315	34.1519	468.916
BnB81	Bena-Boya	2009-11-07	285.869	11.779	412.043	427.757	15.6456	365.759				713.626	27.4246	384.299
BnB86	Bena-Boya	2009-11-07	50.317	0	0	146.213	0.0180784	1.23644				196.53	0.0180784	0.919881
BnB88	Bena-Boya	2009-11-07	1938.41	6.01182	31.0142	1881.96	28.1495	149.576				3820.37	34.1614	89.419
BnB9	Bena-Boya	2009-11-07	245.313	0.76785	31.3008	1705.62	11.6588	68.3552				1950.93	12.4266	63.6959
BnB93	Bena-Boya	2009-11-07				282.645	0	0				282.645	0	0
BnB94	Bena-Boya	2009-11-07				42.822	0.022186	5.18098				42.822	0.022186	5.18098
BnB95	Bena-Boya	2009-11-07	373.929	0	0	118.418	0	0				492.347	0	0
BnB96	Bena-Boya	2009-11-07				425.945	0	0				425.945	0	0
BnB99	Bena-Boya	2009-11-07	70.129	1.29629	184.844	1776.03	53.2737	299.96				1846.16	54.57	295.587
BnB134	Bena-Boya	2009-11-07				688.41	4.34048	63.0508				688.41	4.34048	63.0508
BnB91	Bena-Boya	2009-11-07				132.767	0.0365289	2.75135				132.767	0.0365289	2.75135
BnB100	Bena-Boya	2009-11-07							768.699	3.13058	40.7257	768.699	3.13058	40.7257
BnB110	Bena-Boya	2009-11-07							247.002	0	0	247.002	0	0
BnB112	Bena-Boya	2009-11-07							279.959	0	0	279.959	0	0
BnB138	Bena-Boya	2009-11-07							130.675	0	0	130.675	0	0
BnB16	Bena-Boya	2009-11-07							3096.55	0	0	3096.55	0	0
BnB29	Bena-Boya	2009-11-07							573.779	0.732049	12.7584	573.779	0.732049	12.7584
BnB30	Bena-Boya	2009-11-07							48.248	0.0251415	5.21089	48.248	0.0251415	5.21089
BnB32	Bena-Boya	2009-11-07							1901.07	0.721256	3.79395	1901.07	0.721256	3.79395
BnB33	Bena-Boya	2009-11-07							1424.89	0.266617	1.87114	1424.89	0.266617	1.87114
BnB35	Bena-Boya	2009-11-07							5442.99	32.4841	59.6806	5442.99	32.4841	59.6806
BnB36	Bena-Boya	2009-11-07							3439.98	14.6766	42.6648	3439.98	14.6766	42.6648
BnB38	Bena-Boya	2009-11-07							174.829	0.0741887	4.2435	174.829	0.0741887	4.2435
BnB40	Bena-Boya	2009-11-07							4727.97	13.5331	28.6234	4727.97	13.5331	28.6234
BnB41	Bena-Boya	2009-11-07							877.697	0.417253	4.75395	877.697	0.417253	4.75395
BnB59	Bena-Boya	2009-11-07							836.687	0	0	836.687	0	0
BnB74	Bena-Boya	2009-11-07							821.419	0.856901	10.432	821.419	0.856901	10.432
BnB82	Bena-Boya	2009-11-07							1574.83	0.701681	4.45559	1574.83	0.701681	4.45559
BnB83	Bena-Boya	2009-11-07							415.471	0.0577806	1.39072	415.471	0.0577806	1.39072
BnB84	Bena-Boya	2009-11-07							766.47	0	0	766.47	0	0
BnB85	Bena-Boya	2009-11-07							316.484	0	0	316.484	0	0
BnB89	Bena-Boya	2009-11-07							947.312	0	0	947.312	0	0
BnB90	Bena-Boya	2009-11-07							249.81	0.581044	23.2594	249.81	0.581044	23.2594
BnB92	Bena-Boya	2009-11-07							2258.37	0.601241	2.66227	2258.37	0.601241	2.66227
BnB97	Bena-Boya	2009-11-07							147.339	0	0	147.339	0	0
BnB98	Bena-Boya	2009-11-07							170.167	3.55993	209.202	170.167	3.55993	209.202
Kin179	Kinshasa	2009-11-25				239.006	0.0308268	1.28979				239.006	0.0308268	1.28979
Kin196	Kinshasa	2009-11-25	9189.85	149.919	163.135							9189.85	149.919	163.135
Kin204	Kinshasa	2009-11-25	460.641	1.13365	24.6103	26.93	0.0326865	12.1376				487.571	1.16634	23.9214
Kin321	Kinshasa	2009-11-25	464.208	0.000493026	0.0106208	683.326	0.000725747	0.0106208				1147.53	0.00121877	0.0106208
Kin469	Kinshasa	2009-11-25				68.68	1.2656	184.274				68.68	1.2656	184.274
Kin103	Kinshasa	2009-11-25							2203.45	27.4113	124.402	2203.45	27.4113	124.402
Kin314	Kinshasa	2009-11-25							850.912	11.3073	132.884	850.912	11.3073	132.884
Kin333	Kinshasa	2009-11-25							490.873	4.46078	90.8745	490.873	4.46078	90.8745
Kin406	Kinshasa	2009-11-25							8194.72	81.0879	98.9515	8194.72	81.0879	98.9515
Kin7	Kinshasa	2009-11-25							144.596	0.00340168	0.235254	144.596	0.00340168	0.235254
Kin332	Kinshasa	2009-11-25	322.693	0.276625	8.5724	218.969	0	0				541.662	0.276625	5.10697
Kin385	Kinshasa	2009-11-25	165.707	1.711	103.255	52.042	0.537358	103.255				217.749	2.24836	103.255
Kin478	Kinshasa	2009-11-25	17233.9	89.3522	51.8466	7178.55	66.7525	92.9888				24412.5	156.105	63.9446
Kin534	Kinshasa	2009-11-25	650.264	5.79121	89.0594	1.486	0.0107072	72.0537				651.75	5.80192	89.0206
Kin652	Kinshasa	2009-11-25	353.777	0.313308	8.85609							353.777	0.313308	8.85609
Kin793	Kinshasa	2009-11-25	1450.4	0.00390818	0.0269455	46.942	0	0				1497.34	0.00390818	0.0261007
Dem21	Demba	2009-12-26	51.607	0	0	1.528	0	0				53.135	0	0
Dem27	Demba	2009-12-26	155.826	0.149134	9.57056	2.022	0.00193517	9.57056				157.848	0.151069	9.57056
Dem28	Demba	2009-12-26				73.251	0.0701053	9.57056				73.251	0.0701053	9.57056
Dem7	Demba	2009-12-26	936.608	0	0							936.608	0	0
Ken69	Kenge	2010-01-04 12:00:00				18.939	0	0				18.939	0	0
Ken41	Kenge	2010-01-04 12:00:00							918.326	0	0	918.326	0	0
Ken44	Kenge	2010-01-04 12:00:00							238.789	0.0795433	3.33111	238.789	0.0795433	3.33111
Ken57	Kenge	2010-01-04 12:00:00							2172.49	0.745212	3.43022	2172.49	0.745212	3.43022
Ken65	Kenge	2010-01-04 12:00:00							154.971	0	0	154.971	0	0
Kin61	Kinshasa	2010-01-11 12:00:00							1198.93	0.162351	1.35414	1198.93	0.162351	1.35414
Kin303	Kinshasa	2010-01-12							1191.95	2.37693	19.9414	1191.95	2.37693	19.9414
Kin304	Kinshasa	2010-01-12							821.929	0.0508319	0.618446	821.929	0.0508319	0.618446
Kin345	Kinshasa	2010-01-12							490.766	0.00994611	0.202665	490.766	0.00994611	0.202665
Kin66	Kinshasa	2010-01-12							494.435	2.28206	46.1549	494.435	2.28206	46.1549
Kin67	Kinshasa	2010-01-12							1186.87	0.244872	2.06318	1186.87	0.244872	2.06318
Kin88	Kinshasa	2010-01-12							766.485	0.453952	5.92252	766.485	0.453952	5.92252
Kin493	Kinshasa	2010-01-12	94.665	0.117288	12.3898	299.721	0.851924	28.4239				394.386	0.969212	24.5752
Kin66	Kinshasa	2010-01-12	155.847	1.04833	67.2664	47.112	0.217338	46.1323				202.959	1.26566	62.3606
Mwk10	Mweka	2010-02-06	389.179	0.38686	9.94042	44.848	0.0451814	10.0743				434.027	0.432042	9.95426
Mwk11	Mweka	2010-02-06	376.122	0.385258	10.2429	1.076	0.00131813	12.2503				377.198	0.386576	10.2486
Mwk13	Mweka	2010-02-06	185.835	0.162849	8.76311	165.292	0.166521	10.0743				351.127	0.32937	9.38037
Mwk14	Mweka	2010-02-06	119.996	0.113935	9.49487	63.151	0.0814006	12.8898				183.147	0.195335	10.6655
Mwk15	Mweka	2010-02-06	1429.05	3.53008	24.7022	1310.95	12.7355	97.1467				2740.01	16.2655	59.3632
Mwk16	Mweka	2010-02-06	691.978	0.0127663	0.18449	109.855	0.00255466	0.232549				801.833	0.015321	0.191074
Mwk18	Mweka	2010-02-06	554.149	0	0	458.554	1.40988	30.7462				1012.7	1.40988	13.922
Mwk19	Mweka	2010-02-06	1015.32	0.0820619	0.808233	67.979	0.0149051	2.1926				1083.3	0.0969669	0.895105
Mwk2	Mweka	2010-02-06	119.624	0.00036039	0.0301269	31.612	0.000131274	0.0415265				151.236	0.000491663	0.0325097
Mwk21	Mweka	2010-02-06				227.011	0.590176	25.9977				227.011	0.590176	25.9977
Mwk23	Mweka	2010-02-06	3180.47	60.4171	189.963	11.493	0.0862798	75.0716				3191.96	60.5034	189.549
Mwk25	Mweka	2010-02-06	136.141	0	0	59.595	0.129831	21.7856				195.736	0.129831	6.63297
Mwk29	Mweka	2010-02-06				176.961	3.59492	203.148				176.961	3.59492	203.148
Mwk31	Mweka	2010-02-06	1498.59	0	0	0.001	0	0				1498.59	0	0
Mwk4	Mweka	2010-02-06				150.46	0.184318	12.2503				150.46	0.184318	12.2503
Mwk46	Mweka	2010-02-06	168.942	0.0891817	5.27884	256.524	0.258431	10.0743				425.466	0.347613	8.17016
Mwk47	Mweka	2010-02-06	827.11	0	0	54.426	0	0				881.536	0	0
Mwk48	Mweka	2010-02-06	389.686	0	0	17.329	0	0				407.015	0	0
Mwk7	Mweka	2010-02-06	1905.7	5.22981	27.443	5899.14	106.045	179.764				7804.84	111.275	142.572
Mwk9	Mweka	2010-02-06	757.249	3.95164	52.1842	1152.27	27.0277	234.56				1909.52	30.9793	162.236
Mwk17	Mweka	2010-02-06				481.136	0.0100969	0.209856				481.136	0.0100969	0.209856
Mwk22	Mweka	2010-02-06				480.94	12.6075	262.144				480.94	12.6075	262.144
Mwk33	Mweka	2010-02-06				436.263	9.87724	226.406				436.263	9.87724	226.406
Mwk38	Mweka	2010-02-06				1365.44	25.9099	189.754				1365.44	25.9099	189.754
Mwk40	Mweka	2010-02-06				170.157	3.81368	224.127				170.157	3.81368	224.127
Mwk27	Mweka	2010-02-06							1485.65	34.265	230.64	1485.65	34.265	230.64
Mwk28	Mweka	2010-02-06							403.464	7.61906	188.841	403.464	7.61906	188.841
Mwk30	Mweka	2010-02-06							1934.3	18.7035	96.6942	1934.3	18.7035	96.6942
Mwk36	Mweka	2010-02-06							451.33	0	0	451.33	0	0
Mwk43	Mweka	2010-02-06							701.539	0	0	701.539	0	0
Kin671	Kinshasa	2010-02-12	231.249	3.30508	142.923							231.249	3.30508	142.923
Kin660	Kinshasa	2010-02-12				185.921	4.6534e-05	0.00250289				185.921	4.6534e-05	0.00250289
Kin727	Kinshasa	2010-03-14 12:00:00							353.852	0	0	353.852	0	0
Kin643	Kinshasa	2010-03-17 12:00:00	43.558	0	0	181.474	0	0				225.032	0	0
Ken24	Kenge	2010-03-30	378.877	3.05814	80.7159							378.877	3.05814	80.7159
Ken25	Kenge	2010-03-30	916.401	3.58151	39.0823	1085.9	9.70026	89.3294				2002.3	13.2818	66.3326
Ken30	Kenge	2010-03-30	1558.91	0.830974	5.33048	240.797	0.314735	13.0706				1799.71	1.14571	6.36608
Ken33	Kenge	2010-03-30	5644.05	42.0882	74.571	5955.87	68.4454	114.921				11599.9	110.534	95.2883
Ken36	Kenge	2010-03-30	473.686	0.746143	15.7519	100.268	0.360456	35.9493				573.954	1.1066	19.2803
Ken38	Kenge	2010-03-30	3392.94	0.494532	1.45753	2673.07	11.3795	42.5711				6066.01	11.8741	19.5748
Ken40	Kenge	2010-03-30	1301.87	4.1783	32.0946	97.533	2.99081	306.646				1399.4	7.16911	51.2298
Ken43	Kenge	2010-03-30	56.495	0	0	241.308	0	0				297.803	0	0
Ken45	Kenge	2010-03-30	2053.88	6.57159	31.996	1685.45	3.64698	21.638				3739.33	10.2186	27.3273
Ken46	Kenge	2010-03-30				453.662	16.7385	368.965				453.662	16.7385	368.965
Ken56	Kenge	2010-03-30	6.986	0	0	684.187	0.00572333	0.0836516				691.173	0.00572333	0.0828061
Ken58	Kenge	2010-03-30				4442.46	22.7737	51.2637				4442.46	22.7737	51.2637
Ken59	Kenge	2010-03-30	19292.5	17.2463	8.9394	147.759	1.62893	110.242				19440.3	18.8753	9.70937
Ken60	Kenge	2010-03-30	314.732	0	0	345.855	0.00233251	0.0674418				660.587	0.00233251	0.0353097
Ken61	Kenge	2010-03-30	1645.79	0.444313	2.69969	106.733	0.494367	46.3181				1752.53	0.93868	5.35616
Ken62	Kenge	2010-03-30	3934.66	4.85248	12.3327							3934.66	4.85248	12.3327
Ken63	Kenge	2010-03-30	95.011	0	0	3.062	0	0				98.073	0	0
Ken66	Kenge	2010-03-30	293.446	0.00196801	0.0670657	22.063	0.000207631	0.094108				315.509	0.00217565	0.0689567
Ken67	Kenge	2010-03-30	260.869	0.000461503	0.017691	233.57	0.00219808	0.094108				494.439	0.00265958	0.0537899
Ken68	Kenge	2010-03-30	100.608	0	0	277.137	0.0485328	1.75122				377.745	0.0485328	1.2848
Ken21	Kenge	2010-03-30							404.364	1.86835	46.2046	404.364	1.86835	46.2046
Ken23	Kenge	2010-03-30							205.273	0	0	205.273	0	0
Ken27	Kenge	2010-03-30							664.346	0.341449	5.13962	664.346	0.341449	5.13962
Ken6	Kenge	2010-03-30							412.789	0	0	412.789	0	0
Mua14	Muanda	2010-05-27	230.139	0	0	44.786	0.390593	87.2131				274.925	0.390593	14.2072
Lik10	Likasi	2010-07-26	216.738	2.33154	107.574							216.738	2.33154	107.574
Lik11	Likasi	2010-07-26	115.352	1.30472	113.107	258.333	2.89973	112.248				373.685	4.20445	112.513
Lik12	Likasi	2010-07-26	10034.8	34.4007	34.2814	1039.62	11.0148	105.951				11074.4	45.4155	41.0094
Lik13	Likasi	2010-07-26				3818.82	32.5696	85.2871				3818.82	32.5696	85.2871
Lik14	Likasi	2010-07-26	1595.34	13.4789	84.4897							1595.34	13.4789	84.4897
Lik15	Likasi	2010-07-26	2128.41	4.21017	19.7808							2128.41	4.21017	19.7808
Lik16	Likasi	2010-07-26	350.615	4.7705	136.061	555.432	6.56966	118.28				906.047	11.3402	125.161
Lik17	Likasi	2010-07-26	153.563	1.0024	65.2761	3.387	0.022109	65.2761				156.95	1.02451	65.2761
Lik18	Likasi	2010-07-26	1360.77	14.6467	107.635	1893.88	19.6221	103.608				3254.66	34.2688	105.292
Lik19	Likasi	2010-07-26	627.522	10.5966	168.865	3.041	0.0468489	154.058				630.563	10.6435	168.794
Lik20	Likasi	2010-07-26	65.92	1.61255	244.622							65.92	1.61255	244.622
Lik21	Likasi	2010-07-26				96.021	1.32368	137.853				96.021	1.32368	137.853
Lik22	Likasi	2010-07-26	17107.6	164.421	96.1096	1488.43	12.1638	81.7222				18596.1	176.585	94.9581
Lik23	Likasi	2010-07-26	223.478	0	0							223.478	0	0
Lik24	Likasi	2010-07-26				380.903	6.71332	176.248				380.903	6.71332	176.248
Lik25	Likasi	2010-07-26	206.957	3.7439	180.902							206.957	3.7439	180.902
Lik26	Likasi	2010-07-26	598.668	10.3351	172.634							598.668	10.3351	172.634
Lik27	Likasi	2010-07-26	266.957	3.53944	132.584	20.808	0.254534	122.325				287.765	3.79397	131.843
Lik28	Likasi	2010-07-26	45.72	0.213688	46.7384	43.776	0.204602	46.7384				89.496	0.41829	46.7384
Lik29	Likasi	2010-07-26	619.462	9.37947	151.413	2026.07	21.8545	107.866				2645.53	31.2339	118.063
Lik8	Likasi	2010-07-26	4269.37	65.6196	153.699	1146.9	16.464	143.552				5416.26	82.0836	151.55
Lik9	Likasi	2010-07-26	433.627	4.71469	108.727							433.627	4.71469	108.727
Mua15	Muanda	2010-08-04 12:00:00	448.499	1.04196	23.2321	7.977	0.0767265	96.1847				456.476	1.11868	24.5069
Mua31	Muanda	2010-08-04 12:00:00				268.851	0.0568846	2.11584				268.851	0.0568846	2.11584
Mua12	Muanda	2010-08-04 12:00:00							253.439	0.368309	14.5325	253.439	0.368309	14.5325
Mua19	Muanda	2010-08-04 12:00:00							2705.43	10.2783	37.9913	2705.43	10.2783	37.9913
Mua20	Muanda	2010-08-04 12:00:00							236.457	0.377073	15.9468	236.457	0.377073	15.9468
Mua23	Muanda	2010-08-04 12:00:00							99.855	0.372618	37.3159	99.855	0.372618	37.3159
Mua25	Muanda	2010-08-04 12:00:00							176.327	0.0552188	3.13161	176.327	0.0552188	3.13161
Mua26	Muanda	2010-08-04 12:00:00							400.791	0.541617	13.5137	400.791	0.541617	13.5137
MbN13	Mbanza-Ngungu	2010-08-19 12:00:00	438.112	1.56581	35.7399	547.004	2.8708	52.4823				985.116	4.43661	45.0364
MbN14	Mbanza-Ngungu	2010-08-19 12:00:00	338.761	4.19928	123.96	54.506	1.40307	257.416				393.267	5.60236	142.457
MbN16	Mbanza-Ngungu	2010-08-19 12:00:00	109.924	2.38393	216.871	11.735	0.315942	269.23				121.659	2.69987	221.921
MbN2	Mbanza-Ngungu	2010-08-19 12:00:00	4260.88	0	0							4260.88	0	0
MbN4	Mbanza-Ngungu	2010-08-19 12:00:00	485.938	7.38197	151.912							485.938	7.38197	151.912
MbN6	Mbanza-Ngungu	2010-08-19 12:00:00				10.091	0.298659	295.966				10.091	0.298659	295.966
MbN7	Mbanza-Ngungu	2010-08-19 12:00:00	205.876	5.81869	282.631	32.329	0.956436	295.845				238.205	6.77512	284.424
MbN9	Mbanza-Ngungu	2010-08-19 12:00:00	294.401	2.97345	101							294.401	2.97345	101
MbN11	Mbanza-Ngungu	2010-08-19 12:00:00							113.879	0	0	113.879	0	0
Mua16	Muanda	2010-09-04 12:00:00				20.23	0.149838	74.0671				20.23	0.149838	74.0671
Mua7	Muanda	2010-09-04 12:00:00	22.163	0.299938	135.333	5.851	0.0320407	54.7611				28.014	0.331979	118.505
Mua8	Muanda	2010-09-04 12:00:00	310.486	0.844496	27.1992	239.113	1.99247	83.3276				549.599	2.83697	51.6189
Kin74	Kinshasa	2010-10-23	460.144	2.42871	52.7815	366.362	2.11482	57.7248				826.506	4.54353	54.9727
Mua18	Muanda	2010-11-05	1748.51	3.8781	22.1795	219.224	1.68568	76.8932				1967.73	5.56378	28.2751
Mua29	Muanda	2010-11-05	266.297	0.892318	33.5084	1193.2	4.94056	41.406				1459.49	5.83287	39.965
Mua30	Muanda	2010-11-05	56.98	0.358018	62.8322							56.98	0.358018	62.8322
Mua4	Muanda	2010-11-05	623.616	2.06291	33.0798							623.616	2.06291	33.0798
Mua5	Muanda	2010-11-05	224.042	0.935433	41.7526	284.631	1.79159	62.9444				508.673	2.72703	53.6106
Mua11	Muanda	2010-11-13	582.06	0.80425	13.8173	842.12	2.64851	31.4505				1424.18	3.45276	24.2438
Mua17	Muanda	2010-11-13	514.711	2.75655	53.5553	2.348	0.017391	74.0671				517.059	2.77394	53.6485
Mua10	Muanda	2010-11-13				59.131	0	0				59.131	0	0
Mua13	Muanda	2010-11-13				199.744	0.577415	28.9077				199.744	0.577415	28.9077
Mua9	Muanda	2010-11-13				527.805	1.72108	32.6083				527.805	1.72108	32.6083
Mbu16	Mbuji-Mayi	2010-12-18 12:00:00	117.181	2.66926	227.789	129.687	4.08338	314.865				246.868	6.75264	273.532
Kin70	Kinshasa	2010-12-29 12:00:00							1602.4	0.0338631	0.211327	1602.4	0.0338631	0.211327
Kin73	Kinshasa	2010-12-29 12:00:00							1281.18	16.7329	130.605	1281.18	16.7329	130.605
Kin76	Kinshasa	2010-12-29 12:00:00							2443.44	1.07458	4.39783	2443.44	1.07458	4.39783
Kin78	Kinshasa	2010-12-29 12:00:00							845.576	0.304911	3.60595	845.576	0.304911	3.60595
Kin18	Kinshasa	2011-01-05 12:00:00				402.983	0.845314	20.9764				402.983	0.845314	20.9764
Kin47	Kinshasa	2011-01-05 12:00:00							1987.17	3.84233	19.3357	1987.17	3.84233	19.3357
Kin48	Kinshasa	2011-01-05 12:00:00							894.653	0.0461448	0.515784	894.653	0.0461448	0.515784
Kin49	Kinshasa	2011-01-05 12:00:00							1089.48	1.7245	15.8287	1089.48	1.7245	15.8287
Kin496	Kinshasa	2011-01-05 12:00:00							482.48	5.92905	122.887	482.48	5.92905	122.887
Kin535	Kinshasa	2011-01-05 12:00:00							744.981	0.60239	8.08597	744.981	0.60239	8.08597
Kin541	Kinshasa	2011-01-05 12:00:00							195.072	0.00180589	0.0925758	195.072	0.00180589	0.0925758
Kin558	Kinshasa	2011-01-05 12:00:00							330.842	0	0	330.842	0	0
Kin562	Kinshasa	2011-01-05 12:00:00							695.071	0	0	695.071	0	0
Kin568	Kinshasa	2011-01-05 12:00:00							326.505	0.167635	5.13422	326.505	0.167635	5.13422
Kin658	Kinshasa	2011-01-05 12:00:00							305.555	1.54315	50.5031	305.555	1.54315	50.5031
Kin68	Kinshasa	2011-01-05 12:00:00							1801.6	3.14346	17.4481	1801.6	3.14346	17.4481
Kin794	Kinshasa	2011-01-05 12:00:00							1036.07	0.0131363	0.12679	1036.07	0.0131363	0.12679
Kin81	Kinshasa	2011-01-05 12:00:00							1503.66	2.96637	19.7277	1503.66	2.96637	19.7277
Kin83	Kinshasa	2011-01-05 12:00:00							531.718	0.168567	3.17023	531.718	0.168567	3.17023
Kin832	Kinshasa	2011-01-05 12:00:00							159.657	0	0	159.657	0	0
Kin41	Kinshasa	2011-01-05 12:00:00				443.061	3.2001	72.2271				443.061	3.2001	72.2271
Kal1	Kalemi	2011-01-12							798.692	38.4089	480.898	798.692	38.4089	480.898
Mua1	Muanda	2011-01-13 12:00:00	9.441	0.0419692	44.4542	58.641	0.260684	44.4542				68.082	0.302653	44.4542
Mua2	Muanda	2011-01-13 12:00:00	2505.66	11.5229	45.9875	1060.06	6.1832	58.3289				3565.72	17.7061	49.6565
Mua3	Muanda	2011-01-13 12:00:00	5461.57	30.6672	56.1508	224.224	1.81362	80.8845				5685.8	32.4808	57.1262
Mua6	Muanda	2011-01-13 12:00:00	2931.59	10.9173	37.2403	80.103	0.555923	69.4011				3011.7	11.4733	38.0957
Mua21	Muanda	2011-01-13 12:00:00							649.656	3.47077	53.4248	649.656	3.47077	53.4248
Lik5	Likasi	2011-01-20 12:00:00				137.578	2.11991	154.088				137.578	2.11991	154.088
Bkv65	Bukavu	2011-01-22							139.776	6.34884	454.215	139.776	6.34884	454.215
Bkv14	Bukavu	2011-01-22	104.362	3.28187	314.47	7.524	0.236607	314.47				111.886	3.51848	314.47
Bkv16	Bukavu	2011-01-22	49.029	1.37334	280.107	0.259	0.00725477	280.107				49.288	1.38059	280.107
Bkv6	Bukavu	2011-01-22	8.529	0.0409425	48.0039	23.155	0.111153	48.0039				31.684	0.152096	48.0039
Bkv74	Bukavu	2011-01-22	23.836	0	0	19.532	0	0				43.368	0	0
Bkv79	Bukavu	2011-01-22	26.896	0.128729	47.8616	0.798	0.00214244	26.8476				27.694	0.130871	47.2561
Bkv82	Bukavu	2011-01-22	20.449	0.110684	54.1269	6.436	0.0172791	26.8476				26.885	0.127963	47.5965
Kin58	Kinshasa	2011-01-29							4409.86	24.9413	56.558	4409.86	24.9413	56.558
Kin824	Kinshasa	2011-01-29							135.561	0.227453	16.7786	135.561	0.227453	16.7786
Mbu168	Mbuji-Mayi	2011-02-15 12:00:00				190.516	5.58836	293.328				190.516	5.58836	293.328
Mbu18	Mbuji-Mayi	2011-02-15 12:00:00				420.851	9.05897	215.254				420.851	9.05897	215.254
Mbu1	Mbuji-Mayi	2011-02-15 12:00:00	351.245	6.04971	172.236	31.935	0.854456	267.561				383.18	6.90417	180.181
Mbu10	Mbuji-Mayi	2011-02-15 12:00:00	100.991	3.47267	343.86	61.656	2.12049	343.922				162.647	5.59316	343.883
Mbu11	Mbuji-Mayi	2011-02-15 12:00:00	111.894	3.47217	310.309	112.347	3.4918	310.805				224.241	6.96397	310.558
Mbu12	Mbuji-Mayi	2011-02-15 12:00:00	47.609	1.54455	324.425	194.504	6.35029	326.486				242.113	7.89484	326.081
Mbu38	Mbuji-Mayi	2011-02-15 12:00:00	103.937	4.20259	404.34							103.937	4.20259	404.34
Mbu7	Mbuji-Mayi	2011-02-15 12:00:00	93.802	3.62807	386.779	39.08	1.51153	386.779				132.882	5.1396	386.779
MwD21	Mwene-Ditu	2011-03-09				79.987	1.48931	186.195				79.987	1.48931	186.195
MwD26	Mwene-Ditu	2011-03-09	155.469	1.00557	64.6796	2357.42	21.5816	91.5474				2512.89	22.5871	89.8851
MwD27	Mwene-Ditu	2011-03-09	182.835	3.19796	174.91							182.835	3.19796	174.91
MwD28	Mwene-Ditu	2011-03-09	956.255	8.82825	92.3211	377.513	3.87779	102.719				1333.77	12.706	95.2642
MwD29	Mwene-Ditu	2011-03-09				122.967	0.898882	73.0994				122.967	0.898882	73.0994
MwD31	Mwene-Ditu	2011-03-09	177.226	0.212442	11.987	37.815	0.221298	58.5212				215.041	0.433739	20.1701
MwD34	Mwene-Ditu	2011-03-09	121.789	0.813426	66.7898	152.203	1.01656	66.7898				273.992	1.82999	66.7898
MwD4	Mwene-Ditu	2011-03-09				252.063	1.76532	70.0347				252.063	1.76532	70.0347
MwD44	Mwene-Ditu	2011-03-09	75.441	0.746405	98.9389	15.828	0.160588	101.458				91.269	0.906993	99.3758
MwD45	Mwene-Ditu	2011-03-09				76.662	0	0				76.662	0	0
MwD47	Mwene-Ditu	2011-03-09	258.185	1.02331	39.6348	336.416	1.96875	58.5212				594.601	2.99206	50.3204
MwD48	Mwene-Ditu	2011-03-09	2895.5	28.0836	96.9906							2895.5	28.0836	96.9906
MwD5	Mwene-Ditu	2011-03-09				248.26	0.788231	31.7502				248.26	0.788231	31.7502
MwD53	Mwene-Ditu	2011-03-09	2106.37	22.8646	108.55	0.263	0.00271858	103.368				2106.64	22.8673	108.549
MwD56	Mwene-Ditu	2011-03-09	226.031	2.82461	124.965	257.638	3.22107	125.023				483.669	6.04568	124.996
MwD60	Mwene-Ditu	2011-03-09	386.929	2.05196	53.0319	5.952	0.0577328	96.9974				392.881	2.10969	53.6979
MwD61	Mwene-Ditu	2011-03-09	1310.11	4.25431	32.4728	242.892	2.50596	103.172				1553.01	6.76027	43.5302
MwD63	Mwene-Ditu	2011-03-09	159.662	0	0	1355.9	5.80066	42.7808				1515.56	5.80066	38.2739
MwD65	Mwene-Ditu	2011-03-09	997.845	3.34508	33.523	662.327	5.29551	79.9531				1660.17	8.64059	52.0464
MwD66	Mwene-Ditu	2011-03-09	736.601	3.29618	44.7485	0.46	0.00460905	100.197				737.061	3.30079	44.7831
MwD67	Mwene-Ditu	2011-03-09	959.81	8.31011	86.5808	1441.06	14.1043	97.8747				2400.87	22.4144	93.3597
MwD70	Mwene-Ditu	2011-03-09	154.571	1.92583	124.592	0.378	0.00470958	124.592				154.949	1.93054	124.592
MwD71	Mwene-Ditu	2011-03-09	402.011	9.68519	240.919	166.569	1.71299	102.839				568.58	11.3982	200.467
MwD72	Mwene-Ditu	2011-03-09	499.872	6.47935	129.62	199.064	2.08493	104.736				698.936	8.56427	122.533
MwD73	Mwene-Ditu	2011-03-09	2827.06	30.859	109.156	25.915	0.255706	98.6711				2852.98	31.1147	109.06
MwD74	Mwene-Ditu	2011-03-09				934.497	11.4513	122.54				934.497	11.4513	122.54
MwD75	Mwene-Ditu	2011-03-09				106.054	0.918539	86.6105				106.054	0.918539	86.6105
MwD76	Mwene-Ditu	2011-03-09	841.162	6.16247	73.2614	238.446	1.75732	73.6987				1079.61	7.91979	73.358
MwD77	Mwene-Ditu	2011-03-09	904.561	8.58494	94.9072	1139.06	12.1192	106.396				2043.62	20.7041	101.311
MwD79	Mwene-Ditu	2011-03-09	448.943	1.46176	32.56	16.5	0.053724	32.56				465.443	1.51548	32.56
MwD80	Mwene-Ditu	2011-03-09	922.271	8.0198	86.9571	156.04	1.97511	126.577				1078.31	9.99492	92.6905
MwD81	Mwene-Ditu	2011-03-09	339.462	5.06527	149.215	90.917	1.37811	151.578				430.379	6.44338	149.714
MwD83	Mwene-Ditu	2011-03-09				225.542	0.255655	11.3351				225.542	0.255655	11.3351
MwD84	Mwene-Ditu	2011-03-09	266.524	0.9982	37.4526	9.896	0.122688	123.978				276.42	1.12089	40.5502
MwD85	Mwene-Ditu	2011-03-09				491.011	3.05287	62.1752				491.011	3.05287	62.1752
MwD9	Mwene-Ditu	2011-03-09	48.435	0.344909	71.2106	1.195	0.00815658	68.2559				49.63	0.353065	71.1395
Kan176	Kananga	2011-04-28				97.165	1.95577	201.283				97.165	1.95577	201.283
Kan253	Kananga	2011-04-28				84.645	2.03503	240.419				84.645	2.03503	240.419
Kan331	Kananga	2011-04-28				275.083	3.25977	118.501				275.083	3.25977	118.501
Kan137	Kananga	2011-04-28							214.171	0	0	214.171	0	0
Kan197	Kananga	2011-04-28							58.103	0	0	58.103	0	0
Kan21	Kananga	2011-04-28							89.382	0.079776	8.92529	89.382	0.079776	8.92529
Kan214	Kananga	2011-04-28							367.089	0.0340735	0.928209	367.089	0.0340735	0.928209
Kan262	Kananga	2011-04-28							205.462	0	0	205.462	0	0
Kan304	Kananga	2011-04-28							74.137	0.719327	97.0268	74.137	0.719327	97.0268
Kan307	Kananga	2011-04-28							792.546	0.00441029	0.0556471	792.546	0.00441029	0.0556471
Kan314	Kananga	2011-04-28							108.313	1.2085	111.575	108.313	1.2085	111.575
Kan321	Kananga	2011-04-28							190.387	6.63109	348.295	190.387	6.63109	348.295
Kan334	Kananga	2011-04-28							64.502	0.000534373	0.082846	64.502	0.000534373	0.082846
Kam11	Kamonia	2011-05-01 12:00:00	690.774	13.4883	195.263	95.073	1.85833	195.463				785.847	15.3466	195.287
MwD58	Mwene-Ditu	2011-05-19				32.909	0.330766	100.509				32.909	0.330766	100.509
MwD42	Mwene-Ditu	2011-05-24 12:00:00							35.078	0.37105	105.779	35.078	0.37105	105.779
Kin423	Kinshasa	2011-05-31							1933.81	0.000164564	0.000850983	1933.81	0.000164564	0.000850983
Kik146	Kikwit	2011-06-05 12:00:00				789.688	0.369493	4.67898				789.688	0.369493	4.67898
Kik133	Kikwit	2011-06-05 12:00:00							523.001	6.44613	123.253	523.001	6.44613	123.253
Kik145	Kikwit	2011-06-05 12:00:00							5546.73	2.0802	3.75031	5546.73	2.0802	3.75031
Kin71	Kinshasa	2011-06-05 12:00:00	190.812	0.063059	3.30477	117.16	0.0387187	3.30477				307.972	0.101778	3.30477
Kin72	Kinshasa	2011-06-05 12:00:00	34.304	0.0113367	3.30477	96.67	0.0319472	3.30477				130.974	0.0432839	3.30477
Tsh10	Tshikapa	2011-06-19							261.471	2.29733	87.8618	261.471	2.29733	87.8618
Kab5	Kabinda	2011-07-02							638.652	2.76898	43.3567	638.652	2.76898	43.3567
Kin354	Kinshasa	2011-07-06 12:00:00	282.81	0.744631	26.3297	640.146	3.48101	54.3784				922.956	4.22565	45.7838
Kin651	Kinshasa	2011-07-31 12:00:00	1085.77	0.104818	0.965384	467.547	0.220481	4.71571				1553.32	0.3253	2.09423
Kam10	Kamonia	2011-08-29	397.04	1.78712	45.011	5.654	0.0279169	49.3755				402.694	1.81504	45.0723
Kam12	Kamonia	2011-08-29	459.91	0	0	26.741	0.25712	96.1519				486.651	0.25712	5.28346
Kam13	Kamonia	2011-08-29	297.454	0.190665	6.40991	1122.51	2.06289	18.3775				1419.97	2.25356	15.8705
Kam14	Kamonia	2011-08-29	187.91	0	0	4.889	1.13588e-05	0.0232334				192.799	1.13588e-05	0.000589154
Kam2	Kamonia	2011-08-29	764.842	0.600022	7.84504	155.102	0.209861	13.5305				919.944	0.809883	8.80361
Kam20	Kamonia	2011-08-29				84.816	0.0951652	11.2202				84.816	0.0951652	11.2202
Kam23	Kamonia	2011-08-29	210.136	2.82491e-05	0.00134433	223.407	1.5642e-07	7.00155e-06				433.543	2.84056e-05	0.000655196
Kam24	Kamonia	2011-08-29	44.834	0	0	0.206	0	0				45.04	0	0
Kam25	Kamonia	2011-08-29				21.658	0.136198	62.8856				21.658	0.136198	62.8856
Kam27	Kamonia	2011-08-29				632.551	3.12325	49.3755				632.551	3.12325	49.3755
Kam28	Kamonia	2011-08-29	944	0.888193	9.40883	19.995	0.0282408	14.1239				963.995	0.916434	9.50663
Kam29	Kamonia	2011-08-29	150.269	0.377662	25.1324							150.269	0.377662	25.1324
Kam30	Kamonia	2011-08-29	22.642	0.0679693	30.0191	0.571	0.00153546	26.8906				23.213	0.0695048	29.9422
Kam32	Kamonia	2011-08-29	6591.16	38.1017	57.8073	1037.56	13.7217	132.249				7628.72	51.8234	67.932
Kam4	Kamonia	2011-08-29	158.609	0.192503	12.1369	58.904	0.184932	31.3956				217.513	0.377435	17.3523
Kam8	Kamonia	2011-08-29	746.116	0.97615	13.0831	1346.73	28.4099	210.955				2092.85	29.3861	140.412
Kam9	Kamonia	2011-08-29	716.141	2.2319	31.1656	3513.01	12.1921	34.7056				4229.15	14.424	34.1062
Kam1	Kamonia	2011-08-29							2385.84	3.51173	14.719	2385.84	3.51173	14.719
Kam15	Kamonia	2011-08-29							1301.97	1.91979	14.7452	1301.97	1.91979	14.7452
Kam16	Kamonia	2011-08-29							1186.72	0.859072	7.23902	1186.72	0.859072	7.23902
Kam18	Kamonia	2011-08-29							615.895	16.244	263.747	615.895	16.244	263.747
Kam3	Kamonia	2011-08-29							802.782	0.163973	2.04256	802.782	0.163973	2.04256
Kam5	Kamonia	2011-08-29							66.128	0.00174738	0.264242	66.128	0.00174738	0.264242
Kam7	Kamonia	2011-08-29							3475.75	14.266	41.0445	3475.75	14.266	41.0445
Kam17	Kamonia	2011-08-29	550.497	0.13904	2.52571	86.706	0.148818	17.1635				637.203	0.287858	4.51752
Kol10	Kolwezi	2011-09-04	1106.72	4.04102	36.5134							1106.72	4.04102	36.5134
Kol113	Kolwezi	2011-09-04	858.012	0	0	34.25	0.206238	60.2154				892.262	0.206238	2.3114
Kol13	Kolwezi	2011-09-04	1069.39	1.71197	16.0088							1069.39	1.71197	16.0088
Kol14	Kolwezi	2011-09-04	577.115	0.621824	10.7747	6.447	0.000105548	0.163717				583.562	0.621929	10.6575
Kol15	Kolwezi	2011-09-04				67.333	0.154913	23.007				67.333	0.154913	23.007
Kol16	Kolwezi	2011-09-04	4618.57	16.7657	36.3006	298.096	0.47853	16.0529				4916.66	17.2442	35.073
Kol18	Kolwezi	2011-09-04	168.205	0.0141259	0.839804	11.797	0.00461055	3.90824				180.002	0.0187365	1.0409
Kol22	Kolwezi	2011-09-04	716.199	1.82704	25.5102	134.13	0.201579	15.0286				850.329	2.02862	23.8569
Kol24	Kolwezi	2011-09-04	566.053	0.746137	13.1814	71.575	0.05884	8.22075				637.628	0.804977	12.6245
Kol25	Kolwezi	2011-09-04	198.347	0.0338067	1.70442	261.083	0.0451828	1.73059				459.43	0.0789895	1.71929
Kol27	Kolwezi	2011-09-04	7.843	0.00149021	1.90005	135.965	0.0258341	1.90005				143.808	0.0273243	1.90005
Kol29	Kolwezi	2011-09-04	793.892	0	0	356.431	0.00537242	0.150728				1150.32	0.00537242	0.0467036
Kol36	Kolwezi	2011-09-04				694.33	1.04907	15.1091				694.33	1.04907	15.1091
Kol37	Kolwezi	2011-09-04	77.64	0.00343281	0.442144	958.749	0.211161	2.20247				1036.39	0.214594	2.07059
Kol39	Kolwezi	2011-09-04	435.57	0.988454	22.6933	939.559	2.39218	25.4607				1375.13	3.38063	24.5841
Kol48	Kolwezi	2011-09-04	329.482	0.0600863	1.82366	249.618	0.100933	4.04351				579.1	0.161019	2.78051
Kol77	Kolwezi	2011-09-04	40.489	0.000410461	0.101376	16.073	0.000162942	0.101376				56.562	0.000573403	0.101376
Kol8	Kolwezi	2011-09-04	440.741	0.377373	8.56225	5.771	0.0198525	34.4004				446.512	0.397226	8.89619
Kol9	Kolwezi	2011-09-04	467.963	0.0275024	0.587705							467.963	0.0275024	0.587705
Kol96	Kolwezi	2011-09-04	1504.3	0	0	358.537	1.4626	40.7935				1862.83	1.4626	7.85147
Kol100	Kolwezi	2011-09-04				252.688	0.681241	26.9598				252.688	0.681241	26.9598
Kol101	Kolwezi	2011-09-04				117.449	0.188775	16.0729				117.449	0.188775	16.0729
Kol102	Kolwezi	2011-09-04				923.507	0.544181	5.89255				923.507	0.544181	5.89255
Kol103	Kolwezi	2011-09-04				167.004	0.0309739	1.85468				167.004	0.0309739	1.85468
Kol104	Kolwezi	2011-09-04				42.577	0.0684337	16.0729				42.577	0.0684337	16.0729
Kol106	Kolwezi	2011-09-04				159.243	0.600073	37.6829				159.243	0.600073	37.6829
Kol107	Kolwezi	2011-09-04				258.435	0.0948163	3.66887				258.435	0.0948163	3.66887
Kol110	Kolwezi	2011-09-04				31.769	0.000327341	0.103038				31.769	0.000327341	0.103038
Kol111	Kolwezi	2011-09-04				2802.82	0.110297	0.393521				2802.82	0.110297	0.393521
Kol112	Kolwezi	2011-09-04				1125	5.57579	49.5628				1125	5.57579	49.5628
Kol121	Kolwezi	2011-09-04				331.087	0.28342	8.56027				331.087	0.28342	8.56027
Kol126	Kolwezi	2011-09-04				1616.01	0.182484	1.12923				1616.01	0.182484	1.12923
Kol47	Kolwezi	2011-09-04				1413.99	1.72447	12.1958				1413.99	1.72447	12.1958
Kol49	Kolwezi	2011-09-04				115.432	0.585379	50.7121				115.432	0.585379	50.7121
Kol93	Kolwezi	2011-09-04				249.515	1.35563	54.3305				249.515	1.35563	54.3305
Kol98	Kolwezi	2011-09-04				899.453	0.297104	3.30316				899.453	0.297104	3.30316
Kol115	Kolwezi	2011-09-04							291.695	1.39296	47.7541	291.695	1.39296	47.7541
Kol28	Kolwezi	2011-09-04							2688.13	0.382672	1.42356	2688.13	0.382672	1.42356
Kol34	Kolwezi	2011-09-04							36.626	0.0608651	16.618	36.626	0.0608651	16.618
Kol40	Kolwezi	2011-09-04							117.764	0.016753	1.42259	117.764	0.016753	1.42259
Kol42	Kolwezi	2011-09-04							198.985	0.016711	0.839814	198.985	0.016711	0.839814
Kol43	Kolwezi	2011-09-04							416.132	0.0183806	0.441702	416.132	0.0183806	0.441702
Kol111	Kolwezi	2011-09-04	1006.53	0.101809	1.01148	9974.27	8.32797	8.34945				10980.8	8.42978	7.67683
Kol46	Kolwezi	2011-09-04	47.837	0.0352068	7.35974	1020.34	1.81115	17.7504				1068.18	1.84636	17.2851
Tsh30	Tshikapa	2011-09-06				158.695	3.12898	197.17				158.695	3.12898	197.17
Kin644	Kinshasa	2011-09-16 12:00:00							189.689	0.0186616	0.983797	189.689	0.0186616	0.983797
Kin69	Kinshasa	2011-09-16 12:00:00							160.134	0	0	160.134	0	0
Kab4	Kabinda	2011-09-26				94.777	1.41468	149.264				94.777	1.41468	149.264
Kab9	Kabinda	2011-09-26				175.543	4.18368	238.328				175.543	4.18368	238.328
Kab13	Kabinda	2011-09-26							1205.52	17.6979	146.807	1205.52	17.6979	146.807
Kin365	Kinshasa	2011-10-25	713.832	12.6712	177.509	207.896	2.74947	132.252				921.728	15.4206	167.301
Kin659	Kinshasa	2011-10-25	2145.44	0.245625	1.14487							2145.44	0.245625	1.14487
Kin434	Kinshasa	2011-11-25 12:00:00							483.747	0.588465	12.1647	483.747	0.588465	12.1647
Kin498	Kinshasa	2011-11-25 12:00:00							1002.25	19.3596	193.161	1002.25	19.3596	193.161
Kin690	Kinshasa	2011-12-06 12:00:00				108.57	0.0877894	8.08597				108.57	0.0877894	8.08597
Kin82	Kinshasa	2011-12-06 12:00:00							193.501	0.141715	7.32372	193.501	0.141715	7.32372
Kin85	Kinshasa	2011-12-06 12:00:00							467.318	1.69299	36.2278	467.318	1.69299	36.2278
Kin658	Kinshasa	2011-12-06 12:00:00	430.014	2.17737	50.6348	761.141	2.69563	35.4157				1191.15	4.873	40.9099
Kin7	Kinshasa	2011-12-06 12:00:00	315.999	0.00793528	0.251117	240.088	0.0151056	0.629169				556.087	0.0230409	0.414339
Kik119	Kikwit	2012-01-01							3026.94	46.4301	153.39	3026.94	46.4301	153.39
Kik73	Kikwit	2012-01-01							103.431	0.834558	80.6874	103.431	0.834558	80.6874
Kin603	Kinshasa	2012-01-18 12:00:00	2011.69	0.00858149	0.0426581	32.405	0.000469197	0.144791				2044.1	0.00905069	0.0442772
Kin707	Kinshasa	2012-01-18 12:00:00				56.771	0	0				56.771	0	0
Kik106	Kikwit	2012-01-31 12:00:00							522.946	0	0	522.946	0	0
Kik163	Kikwit	2012-01-31 12:00:00							395.706	0	0	395.706	0	0
Kik91	Kikwit	2012-01-31 12:00:00							783.879	2.01977	25.7663	783.879	2.01977	25.7663
Kin62	Kinshasa	2012-02-05 12:00:00				40.312	0.284435	70.5584				40.312	0.284435	70.5584
BnB8	Bena-Boya	2012-02-08							399.606	1.45575	36.4297	399.606	1.45575	36.4297
Kin6	Kinshasa	2012-02-09							216.701	0.179392	8.27831	216.701	0.179392	8.27831
Kin650	Kinshasa	2012-02-09							484.424	0.381556	7.87649	484.424	0.381556	7.87649
Kin655	Kinshasa	2012-02-09							1050.03	2.32141	22.1081	1050.03	2.32141	22.1081
Kin786	Kinshasa	2012-02-09							62.919	0.00308496	0.490306	62.919	0.00308496	0.490306
Kin792	Kinshasa	2012-02-09							480.074	0	0	480.074	0	0
KsL1	Kasongo-Lunda	2012-02-15				40.66	1.11472	274.157				40.66	1.11472	274.157
KsL4	Kasongo-Lunda	2012-02-15							510.873	0.184541	3.61226	510.873	0.184541	3.61226
Kin500	Kinshasa	2012-02-22 12:00:00	342.914	4.48258	130.72	145.036	2.12761	146.695				487.95	6.61019	135.469
Kik39	Kikwit	2012-03-25							360.217	0.752351	20.8861	360.217	0.752351	20.8861
BnB105	Bena-Boya	2012-03-28	171.242	0	0	27.977	0	0				199.219	0	0
BnB26	Bena-Boya	2012-03-28	503.171	3.90518	77.6114	114.332	1.49148	130.452				617.503	5.39666	87.3949
BnB7	Bena-Boya	2012-03-28	104.717	0.00885505	0.845618	339.069	0.0310839	0.916741				443.786	0.0399389	0.899959
BnB8	Bena-Boya	2012-03-28	33.052	0.107705	32.5865							33.052	0.107705	32.5865
Kin493	Kinshasa	2012-04-22							1597.11	2.70018	16.9067	1597.11	2.70018	16.9067
Mbu193	Mbuji-Mayi	2012-04-25				374.097	8.06574	215.605				374.097	8.06574	215.605
Mbu36	Mbuji-Mayi	2012-04-25				236.208	6.38992	270.521				236.208	6.38992	270.521
Kan165	Kananga	2012-05-26							70.946	0.871267	122.807	70.946	0.871267	122.807
Kin1	Kinshasa	2012-05-29	22.324	0.0682901	30.5905	75.836	0.337621	44.5199				98.16	0.405911	41.352
Kin101	Kinshasa	2012-05-29	16.715	0.0149497	8.9439							16.715	0.0149497	8.9439
Kin104	Kinshasa	2012-05-29	95.815	0.669801	69.9056							95.815	0.669801	69.9056
Kin105	Kinshasa	2012-05-29	1086.88	11.8979	109.468							1086.88	11.8979	109.468
Kin106	Kinshasa	2012-05-29				227.333	1.45933	64.1934				227.333	1.45933	64.1934
Kin107	Kinshasa	2012-05-29	109.341	0	0	74.331	0.55616	74.822				183.672	0.55616	30.2801
Kin110	Kinshasa	2012-05-29	322.109	5.70803	177.208	389.855	8.02057	205.732				711.964	13.7286	192.827
Kin112	Kinshasa	2012-05-29	25.573	1.18788	464.506							25.573	1.18788	464.506
Kin113	Kinshasa	2012-05-29	1354.82	10.6668	78.7323	21.124	0.317958	150.52				1375.94	10.9848	79.8345
Kin114	Kinshasa	2012-05-29	726.926	9.70867	133.558							726.926	9.70867	133.558
Kin115	Kinshasa	2012-05-29	683.448	15.1846	222.176							683.448	15.1846	222.176
Kin118	Kinshasa	2012-05-29	239.167	4.48389	187.479							239.167	4.48389	187.479
Kin119	Kinshasa	2012-05-29	309.724	5.68444	183.532							309.724	5.68444	183.532
Kin121	Kinshasa	2012-05-29	53.862	0.340164	63.1548							53.862	0.340164	63.1548
Kin123	Kinshasa	2012-05-29	1917.26	15.4367	80.5143	426.681	3.57251	83.728				2343.94	19.0092	81.0993
Kin124	Kinshasa	2012-05-29	401.097	2.69968	67.3075							401.097	2.69968	67.3075
Kin125	Kinshasa	2012-05-29				71.812	0.717153	99.8653				71.812	0.717153	99.8653
Kin130	Kinshasa	2012-05-29	251.745	4.47135	177.614	253.629	6.589	259.789				505.374	11.0603	218.855
Kin131	Kinshasa	2012-05-29	157.731	3.8335	243.04	548.704	13.6696	249.125				706.435	17.5031	247.766
Kin136	Kinshasa	2012-05-29	1127.49	4.24057	37.6105	139.847	0.752789	53.8295				1267.34	4.99336	39.4002
Kin137	Kinshasa	2012-05-29	7.428	0.141219	190.117	44.758	0.404013	90.2661				52.186	0.545232	104.479
Kin138	Kinshasa	2012-05-29	1336.6	34.6874	259.519	511.927	14.7379	287.89				1848.53	49.4252	267.376
Kin139	Kinshasa	2012-05-29	755.271	5.53709	73.3127	116.155	0.858085	73.8742				871.426	6.39518	73.3875
Kin140	Kinshasa	2012-05-29	1101.93	7.71707	70.0326	106.819	2.15981	202.194				1208.74	9.87688	81.7119
Kin141	Kinshasa	2012-05-29	684.545	3.16688	46.2625	317.291	1.54494	48.6915				1001.84	4.71181	47.0318
Kin142	Kinshasa	2012-05-29	386.577	5.90858	152.844	51.088	0.831072	162.675				437.665	6.73965	153.991
Kin143	Kinshasa	2012-05-29	653.68	37.3931	572.039							653.68	37.3931	572.039
Kin144	Kinshasa	2012-05-29	1095.75	20.8122	189.936							1095.75	20.8122	189.936
Kin145	Kinshasa	2012-05-29	1454.69	0.0386531	0.265714	18.592	0.0676723	36.3986				1473.28	0.106325	0.721691
Kin146	Kinshasa	2012-05-29				157.589	0.435045	27.6063				157.589	0.435045	27.6063
Kin147	Kinshasa	2012-05-29	92.613	0	0							92.613	0	0
Kin148	Kinshasa	2012-05-29	677.06	0.000666876	0.00984958							677.06	0.000666876	0.00984958
Kin15	Kinshasa	2012-05-29	946.758	11.4804	121.26	90.873	0.870432	95.7856				1037.63	12.3509	119.029
Kin150	Kinshasa	2012-05-29	1199.57	0.641796	5.35021	655.829	0.00215505	0.03286				1855.4	0.643951	3.47069
Kin156	Kinshasa	2012-05-29	20.039	0.0435988	21.757							20.039	0.0435988	21.757
Kin158	Kinshasa	2012-05-29	1009.34	9.76016	96.6982	1233.48	12.8696	104.335				2242.82	22.6297	100.898
Kin159	Kinshasa	2012-05-29				1071.14	14.4501	134.905				1071.14	14.4501	134.905
Kin16	Kinshasa	2012-05-29	382.922	5.73618	149.8	392.735	5.88318	149.8				775.657	11.6194	149.8
Kin160	Kinshasa	2012-05-29				815.307	10.9989	134.905				815.307	10.9989	134.905
Kin161	Kinshasa	2012-05-29	744.025	7.76909	104.42	75.554	1.31814	174.464				819.579	9.08724	110.877
Kin162	Kinshasa	2012-05-29	989.482	9.37572	94.7538							989.482	9.37572	94.7538
Kin163	Kinshasa	2012-05-29	6885.49	85.3716	123.988							6885.49	85.3716	123.988
Kin164	Kinshasa	2012-05-29	3509.04	171.132	487.69							3509.04	171.132	487.69
Kin165	Kinshasa	2012-05-29	1113.52	31.5941	283.731	78.043	1.44102	184.645				1191.56	33.0351	277.241
Kin166	Kinshasa	2012-05-29	1726.18	21.1536	122.546	1737.44	24.2266	139.439				3463.62	45.3803	131.02
Kin168	Kinshasa	2012-05-29	2524.25	36.1308	143.135							2524.25	36.1308	143.135
Kin169	Kinshasa	2012-05-29	522.574	2.86862	54.894							522.574	2.86862	54.894
Kin170	Kinshasa	2012-05-29	336.864	3.4625	102.786	0.304	0.00496685	163.383				337.168	3.46747	102.841
Kin171	Kinshasa	2012-05-29	119.943	1.58908	132.486	191.526	3.69485	192.916				311.469	5.28393	169.645
Kin172	Kinshasa	2012-05-29	22.081	1.69575	767.967	5.549	0.0938735	169.172				27.63	1.78962	647.71
Kin176	Kinshasa	2012-05-29	1021.9	14.3953	140.868							1021.9	14.3953	140.868
Kin178	Kinshasa	2012-05-29	163.899	3.12425	190.62							163.899	3.12425	190.62
Kin179	Kinshasa	2012-05-29	833.014	0.0290006	0.348141	428.371	0.610516	14.252				1261.38	0.639517	5.06996
Kin180	Kinshasa	2012-05-29	508.947	18.7043	367.51							508.947	18.7043	367.51
Kin181	Kinshasa	2012-05-29	214.613	6.97139	324.835	0.306	0.00781547	255.408				214.919	6.9792	324.736
Kin182	Kinshasa	2012-05-29	2097.65	86.8573	414.069	0.595	0.0149656	251.523				2098.25	86.8723	414.023
Kin183	Kinshasa	2012-05-29	677.717	16.7346	246.926	104.975	3.50941	334.309				782.692	20.244	258.646
Kin184	Kinshasa	2012-05-29	262.535	3.2096	122.254							262.535	3.2096	122.254
Kin185	Kinshasa	2012-05-29	390.112	6.07752	155.789	7.26	0.110301	151.929				397.372	6.18782	155.719
Kin186	Kinshasa	2012-05-29	74.23	1.28824	173.547	34.623	0.600873	173.547				108.853	1.88912	173.547
Kin187	Kinshasa	2012-05-29	13.715	0.236158	172.19	1.446	0.0212142	146.71				15.161	0.257373	169.76
Kin188	Kinshasa	2012-05-29	357.589	5.7664	161.258	25.677	0.376706	146.71				383.266	6.1431	160.283
Kin189	Kinshasa	2012-05-29	25.8	0.585972	227.121	51.614	0.783427	151.786				77.414	1.3694	176.893
Kin190	Kinshasa	2012-05-29	50.558	0.999723	197.738							50.558	0.999723	197.738
Kin191	Kinshasa	2012-05-29	189.589	3.43436	181.148	0.172	0.00311574	181.148				189.761	3.43748	181.148
Kin192	Kinshasa	2012-05-29	412.337	7.35374	178.343	45.741	0.67459	147.48				458.078	8.02833	175.261
Kin193	Kinshasa	2012-05-29	106.49	1.57052	147.48	388.556	5.73044	147.48				495.046	7.30096	147.48
Kin194	Kinshasa	2012-05-29	551.91	13.9835	253.365	292.811	7.28484	248.79				844.721	21.2683	251.779
Kin195	Kinshasa	2012-05-29	436.215	0	0							436.215	0	0
Kin196	Kinshasa	2012-05-29	825.784	8.44535	102.271							825.784	8.44535	102.271
Kin197	Kinshasa	2012-05-29	34.509	0.041542	12.038	687.093	0.827125	12.038				721.602	0.868667	12.038
Kin199	Kinshasa	2012-05-29	141.247	0	0	20.816	0.0250584	12.038				162.063	0.0250584	1.54621
Kin200	Kinshasa	2012-05-29	523.464	0.00120744	0.0230664	157.059	0.000942229	0.059992				680.523	0.00214967	0.0315885
Kin201	Kinshasa	2012-05-29	297.104	1.06662	35.9004	364.411	0.746618	20.4884				661.515	1.81323	27.4103
Kin203	Kinshasa	2012-05-29	849.072	3.53376	41.6191	33.779	0.136583	40.4344				882.851	3.67035	41.5738
Kin204	Kinshasa	2012-05-29	524.149	2.03907	38.9025	26.225	0.0139199	5.30786				550.374	2.05299	37.3018
Kin205	Kinshasa	2012-05-29	500.902	0.336687	6.72161	1198.95	0.206963	1.7262				1699.85	0.54365	3.19822
Kin206	Kinshasa	2012-05-29	1022.75	0	0	14.13	0	0				1036.88	0	0
Kin207	Kinshasa	2012-05-29	497.314	0	0	31.972	0	0				529.286	0	0
Kin208	Kinshasa	2012-05-29	1455.19	13.8151	94.9368							1455.19	13.8151	94.9368
Kin209	Kinshasa	2012-05-29	124.112	2.3727	191.174	847.05	19.2163	226.861				971.162	21.589	222.3
Kin21	Kinshasa	2012-05-29				271.931	9.50231	349.438				271.931	9.50231	349.438
Kin210	Kinshasa	2012-05-29	560.605	10.1839	181.659	909.474	18.3783	202.076				1470.08	28.5622	194.29
Kin211	Kinshasa	2012-05-29	601.963	11.1126	184.606	13.06	0.245375	187.883				615.023	11.358	184.676
Kin212	Kinshasa	2012-05-29	572.581	10.8624	189.709	13.977	0.309212	221.229				586.558	11.1716	190.46
Kin213	Kinshasa	2012-05-29	845.313	15.5051	183.424							845.313	15.5051	183.424
Kin214	Kinshasa	2012-05-29	830.881	9.82945	118.302	39.229	0.712631	181.659				870.11	10.5421	121.158
Kin215	Kinshasa	2012-05-29	945.578	19.5248	206.486	3543	32.586	91.9728				4488.58	52.1108	116.096
Kin216	Kinshasa	2012-05-29	1148.05	9.48829	82.647	23.506	0.325518	138.483				1171.56	9.81381	83.7673
Kin217	Kinshasa	2012-05-29	2327.25	30.9863	133.146	407.952	5.26726	129.115				2735.2	36.2535	132.544
Kin218	Kinshasa	2012-05-29	9840.99	65.8525	66.9166							9840.99	65.8525	66.9166
Kin219	Kinshasa	2012-05-29	1137.53	7.66836	67.4126							1137.53	7.66836	67.4126
Kin22	Kinshasa	2012-05-29	206.306	1.86224	90.2661	243.793	2.20063	90.2661				450.099	4.06287	90.2661
Kin220	Kinshasa	2012-05-29	718.735	10.224	142.25							718.735	10.224	142.25
Kin221	Kinshasa	2012-05-29	1945.89	0.119688	0.615083	15.737	0.00444554	2.8249				1961.62	0.124134	0.632811
Kin223	Kinshasa	2012-05-29	1722.49	21.2911	123.606							1722.49	21.2911	123.606
Kin224	Kinshasa	2012-05-29	991.975	15.1507	152.733	50.067	0.71591	142.99				1042.04	15.8666	152.265
Kin225	Kinshasa	2012-05-29	1322.48	18.6743	141.207	180.665	2.92317	161.8				1503.14	21.5975	143.682
Kin226	Kinshasa	2012-05-29	88.029	0.387089	43.9729							88.029	0.387089	43.9729
Kin227	Kinshasa	2012-05-29	777.592	11.0978	142.72	171.406	3.9075	227.967				948.998	15.0053	158.117
Kin228	Kinshasa	2012-05-29	464.042	10.4058	224.242	111.687	2.5461	227.967				575.729	12.9519	224.965
Kin229	Kinshasa	2012-05-29	150.55	2.76057	183.366	162.756	2.66357	163.654				313.306	5.42413	173.126
Kin23	Kinshasa	2012-05-29	355.737	6.32558	177.816							355.737	6.32558	177.816
Kin230	Kinshasa	2012-05-29	143.221	3.50613	244.805							143.221	3.50613	244.805
Kin231	Kinshasa	2012-05-29	415.732	8.24634	198.357	584.072	11.9902	205.286				999.804	20.2365	202.405
Kin232	Kinshasa	2012-05-29	1010.13	18.1784	179.961	1066.02	21.8839	205.286				2076.15	40.0622	192.964
Kin233	Kinshasa	2012-05-29	647.201	5.76462	89.0699	1037.35	15.0569	145.148				1684.55	20.8215	123.603
Kin234	Kinshasa	2012-05-29	1091.7	23.8914	218.845	106.368	2.63773	247.981				1198.07	26.5291	221.432
Kin235	Kinshasa	2012-05-29	1438.04	28.9843	201.554	47.698	1.18282	247.981				1485.73	30.1671	203.045
Kin236	Kinshasa	2012-05-29	780.523	12.4626	159.67	211.368	4.21009	199.183				991.891	16.6727	168.09
Kin237	Kinshasa	2012-05-29	97.154	1.33844	137.764							97.154	1.33844	137.764
Kin238	Kinshasa	2012-05-29	449.85	9.22177	204.997							449.85	9.22177	204.997
Kin239	Kinshasa	2012-05-29	158.284	3.21059	202.838	142.793	2.89638	202.838				301.077	6.10697	202.838
Kin240	Kinshasa	2012-05-29	167.264	3.39067	202.714	147.903	3.00003	202.838				315.167	6.3907	202.772
Kin241	Kinshasa	2012-05-29	794.523	51.1106	643.286	2.142	0.04954	231.279				796.665	51.1601	642.179
Kin242	Kinshasa	2012-05-29	257.533	5.7194	222.084	36.382	1.03599	284.754				293.915	6.75539	229.842
Kin243	Kinshasa	2012-05-29	643.443	13.3556	207.565							643.443	13.3556	207.565
Kin244	Kinshasa	2012-05-29	895.191	14.7865	165.177	299.071	5.71597	191.124				1194.26	20.5025	171.675
Kin245	Kinshasa	2012-05-29	1377.16	24.5372	178.173	10.891	0.198727	182.469				1388.05	24.7359	178.206
Kin246	Kinshasa	2012-05-29	691.593	11.7183	169.439	36.331	0.607444	167.197				727.924	12.3257	169.327
Kin247	Kinshasa	2012-05-29	887.152	14.9742	168.79							887.152	14.9742	168.79
Kin248	Kinshasa	2012-05-29	731.045	11.8152	161.621	236.216	4.43875	187.911				967.261	16.2539	168.041
Kin249	Kinshasa	2012-05-29				10.81	0.223395	206.656				10.81	0.223395	206.656
Kin25	Kinshasa	2012-05-29	4116.84	4.71958	11.4641							4116.84	4.71958	11.4641
Kin250	Kinshasa	2012-05-29	346.171	14.6986	424.606							346.171	14.6986	424.606
Kin251	Kinshasa	2012-05-29	7006.81	148.487	211.918	108.764	2.26226	207.997				7115.58	150.749	211.858
Kin253	Kinshasa	2012-05-29	263.499	4.32533	164.15	195.11	2.50671	128.477				458.609	6.83204	148.973
Kin255	Kinshasa	2012-05-29	478.332	12.0202	251.295							478.332	12.0202	251.295
Kin256	Kinshasa	2012-05-29	30.356	0.294426	96.991	343.988	6.08173	176.801				374.344	6.37616	170.329
Kin257	Kinshasa	2012-05-29	930.708	14.5643	156.487	52.491	0.917538	174.799				983.199	15.4819	157.464
Kin259	Kinshasa	2012-05-29	468.644	8.179	174.525							468.644	8.179	174.525
Kin26	Kinshasa	2012-05-29	6970.7	93.6722	134.38	530.922	8.17797	154.033				7501.62	101.85	135.771
Kin261	Kinshasa	2012-05-29	1373.49	19.252	140.168							1373.49	19.252	140.168
Kin262	Kinshasa	2012-05-29	1783.65	9.95517	55.8134							1783.65	9.95517	55.8134
Kin263	Kinshasa	2012-05-29	3649.7	88.0924	241.369	331.298	9.38612	283.314				3980.99	97.4785	244.86
Kin264	Kinshasa	2012-05-29	317.217	6.67321	210.367							317.217	6.67321	210.367
Kin265	Kinshasa	2012-05-29	295.818	0.0600364	2.02951	18.143	0.0432363	23.8308				313.961	0.103273	3.28935
Kin266	Kinshasa	2012-05-29	4520.43	0.158195	0.349956	2438.01	0	0				6958.44	0.158195	0.227343
Kin267	Kinshasa	2012-05-29	2375.67	15.9904	67.3088	871.081	4.04727	46.4627				3246.75	20.0377	61.716
Kin268	Kinshasa	2012-05-29	2080	6.88589	33.1052	132.746	0.403172	30.3717				2212.75	7.28906	32.9412
Kin269	Kinshasa	2012-05-29	3595.78	2.25231	6.26377	481.528	1.1431	23.7389				4077.31	3.39541	8.32758
Kin27	Kinshasa	2012-05-29	3647.16	32.5401	89.2205	228.938	4.80832	210.027				3876.1	37.3485	96.3558
Kin270	Kinshasa	2012-05-29	1698.47	5.59965	32.9689	1658.73	8.88911	53.5898				3357.2	14.4888	43.1573
Kin271	Kinshasa	2012-05-29	2080.89	32.3968	155.687	32.693	0.532964	163.021				2113.58	32.9298	155.801
Kin272	Kinshasa	2012-05-29	3843.39	60.6141	157.71	212.775	3.76779	177.079				4056.16	64.3818	158.726
Kin273	Kinshasa	2012-05-29	281.69	5.95189	211.292	527.822	8.79261	166.583				809.512	14.7445	182.141
Kin274	Kinshasa	2012-05-29	1089.22	17.9932	165.194	0.735	0.0131031	178.273				1089.95	18.0063	165.203
Kin275	Kinshasa	2012-05-29	925.827	15.7148	169.738	638.451	14.2203	222.732				1564.28	29.9352	191.367
Kin276	Kinshasa	2012-05-29	2281.32	2.4213	10.6136	2983.61	18.0507	60.4994				5264.93	20.472	38.8836
Kin277	Kinshasa	2012-05-29	1690.4	2.49029	14.7319	1.092	0.0070296	64.3736				1691.49	2.49732	14.764
Kin279	Kinshasa	2012-05-29	553.867	1.52416	27.5184	1246.31	4.43052	35.5491				1800.18	5.95468	33.0782
Kin28	Kinshasa	2012-05-29	233.333	6.51747	279.32	175.847	4.58534	260.757				409.18	11.1028	271.343
Kin281	Kinshasa	2012-05-29	787.925	34.2045	434.108	19.512	1.04833	537.276				807.437	35.2528	436.601
Kin282	Kinshasa	2012-05-29	268.33	12.9902	484.112	131.158	7.19747	548.764				399.488	20.1877	505.338
Kin283	Kinshasa	2012-05-29	895.048	45.405	507.292	1408.89	67.1838	476.857				2303.94	112.589	488.68
Kin284	Kinshasa	2012-05-29	1214.81	56.4108	464.361	38.15	2.40052	629.232				1252.96	58.8113	469.381
Kin285	Kinshasa	2012-05-29	1856	107.945	581.601							1856	107.945	581.601
Kin286	Kinshasa	2012-05-29				105.5	6.24396	591.844				105.5	6.24396	591.844
Kin287	Kinshasa	2012-05-29	1790.59	31.7181	177.138							1790.59	31.7181	177.138
Kin288	Kinshasa	2012-05-29	5556.68	94.8828	170.755	2260.22	38.6355	170.937				7816.9	133.518	170.807
Kin289	Kinshasa	2012-05-29	8947.36	29.5706	33.0495	1113.52	6.2744	56.3473				10060.9	35.845	35.6281
Kin29	Kinshasa	2012-05-29	720.86	18.1818	252.224	17.941	0.416728	232.277				738.801	18.5986	251.74
Kin292	Kinshasa	2012-05-29	1912.89	17.2578	90.2185							1912.89	17.2578	90.2185
Kin293	Kinshasa	2012-05-29	653.805	6.50723	99.5286							653.805	6.50723	99.5286
Kin294	Kinshasa	2012-05-29	909.025	20.346	223.823							909.025	20.346	223.823
Kin295	Kinshasa	2012-05-29	2546.11	47.8816	188.058	316.549	4.71453	148.935				2862.66	52.5961	183.732
Kin297	Kinshasa	2012-05-29	1346.53	19.6267	145.757	36.456	0.60007	164.601				1382.99	20.2268	146.254
Kin298	Kinshasa	2012-05-29	1096.86	17.7267	161.613	166.706	2.744	164.601				1263.57	20.4707	162.007
Kin299	Kinshasa	2012-05-29	6201.11	116.784	188.328	92.905	1.57576	169.61				6294.01	118.36	188.052
Kin30	Kinshasa	2012-05-29	372.813	5.47998	146.99	31.317	0.441721	141.048				404.13	5.9217	146.529
Kin300	Kinshasa	2012-05-29	4962.64	69.7176	140.485	114.798	1.56333	136.181				5077.44	71.2809	140.388
Kin301	Kinshasa	2012-05-29	172.983	1.19227	68.9239	436.728	7.30404	167.245				609.711	8.4963	139.35
Kin302	Kinshasa	2012-05-29	2552.66	38.6317	151.339	496.17	7.75851	156.368				3048.83	46.3902	152.157
Kin31	Kinshasa	2012-05-29	4487.98	0	0	1943.37	4.66372	23.9982				6431.34	4.66372	7.25155
Kin310	Kinshasa	2012-05-29				72.802	1.50161	206.26				72.802	1.50161	206.26
Kin311	Kinshasa	2012-05-29				13.64	0.295532	216.666				13.64	0.295532	216.666
Kin312	Kinshasa	2012-05-29	786.212	17.4569	222.039							786.212	17.4569	222.039
Kin315	Kinshasa	2012-05-29	1202.24	59.4761	494.712	0.373	0.00599767	160.795				1202.61	59.4821	494.608
Kin316	Kinshasa	2012-05-29	1227.72	81.8914	667.022							1227.72	81.8914	667.022
Kin319	Kinshasa	2012-05-29	925.355	56.8779	614.66							925.355	56.8779	614.66
Kin32	Kinshasa	2012-05-29	2208.48	3.72054	16.8466	53.565	0.849865	158.66				2262.04	4.5704	20.2047
Kin321	Kinshasa	2012-05-29	1043	0.00124574	0.0119438	242.574	0.0915732	3.77506				1285.57	0.0928189	0.722004
Kin322	Kinshasa	2012-05-29	903.878	17.3972	192.473	10.404	0.220915	212.337				914.282	17.6181	192.699
Kin323	Kinshasa	2012-05-29	944.995	14.5537	154.009	426.368	7.04878	165.321				1371.36	21.6025	157.526
Kin324	Kinshasa	2012-05-29	48.821	0.137901	28.2463							48.821	0.137901	28.2463
Kin325	Kinshasa	2012-05-29	1422.23	26.3071	184.971							1422.23	26.3071	184.971
Kin326	Kinshasa	2012-05-29	1622.99	28.4139	175.071	8.489	0.180437	212.554				1631.48	28.5943	175.266
Kin327	Kinshasa	2012-05-29	1783.53	14.826	83.1275	82.295	1.5356	186.598				1865.82	16.3616	87.6912
Kin328	Kinshasa	2012-05-29	699.399	23.3739	334.2							699.399	23.3739	334.2
Kin329	Kinshasa	2012-05-29	953.903	1.76304	18.4824							953.903	1.76304	18.4824
Kin33	Kinshasa	2012-05-29	466.48	2.11301	45.2969							466.48	2.11301	45.2969
Kin330	Kinshasa	2012-05-29	522.246	9.10389	174.322	1378.11	17.9373	130.159				1900.35	27.0412	142.296
Kin331	Kinshasa	2012-05-29	1396.36	23.4079	167.635	564.203	10.3013	182.581				1960.56	33.7092	171.936
Kin34	Kinshasa	2012-05-29	568.635	2.84594	50.0486	683.741	3.2776	47.9363				1252.38	6.12354	48.8954
Kin344	Kinshasa	2012-05-29				24.978	1.11269	445.468				24.978	1.11269	445.468
Kin346	Kinshasa	2012-05-29	81.001	0	0	559.471	0.0278777	0.498287				640.472	0.0278777	0.435268
Kin348	Kinshasa	2012-05-29	621.426	8.29419	133.47	11.513	0.204162	177.332				632.939	8.49835	134.268
Kin35	Kinshasa	2012-05-29	2343.16	19.9125	84.9812	1073.43	4.27274	39.8044				3416.59	24.1852	70.7875
Kin351	Kinshasa	2012-05-29	349.128	1.22731	35.1536	14.175	0.0711696	50.2078				363.303	1.29848	35.741
Kin357	Kinshasa	2012-05-29	304.614	3.22597	105.903	2031.43	28.1338	138.493				2336.04	31.3598	134.243
Kin358	Kinshasa	2012-05-29	484.222	2.49651	51.5571	566.406	3.88326	68.5596				1050.63	6.37976	60.7233
Kin359	Kinshasa	2012-05-29	2879.89	34.4845	119.743							2879.89	34.4845	119.743
Kin361	Kinshasa	2012-05-29	3188.65	24.0769	75.5082	1215.34	15.2437	125.428				4403.98	39.3206	89.2841
Kin362	Kinshasa	2012-05-29	371.805	4.25454	114.429	47.544	0.547752	115.21				419.349	4.8023	114.518
Kin368	Kinshasa	2012-05-29				84.921	2.52625	297.482				84.921	2.52625	297.482
Kin369	Kinshasa	2012-05-29	205.323	6.37493	310.483							205.323	6.37493	310.483
Kin37	Kinshasa	2012-05-29	2409.6	54.9251	227.943							2409.6	54.9251	227.943
Kin371	Kinshasa	2012-05-29	294.936	4.66622	158.211	6.468	0.0268454	41.505				301.404	4.69306	155.707
Kin372	Kinshasa	2012-05-29	2545.22	50.9952	200.357	6.239	0.13889	222.616				2551.46	51.1341	200.411
Kin373	Kinshasa	2012-05-29	27.572	1.82494	661.88	611.732	19.0063	310.697				639.304	20.8313	325.843
Kin374	Kinshasa	2012-05-29	859.401	17.0288	198.147	1033.93	23.2399	224.772				1893.34	40.2687	212.687
Kin375	Kinshasa	2012-05-29	1948.1	40.2839	206.786	342.743	7.3272	213.781				2290.84	47.6111	207.832
Kin376	Kinshasa	2012-05-29	2633.17	43.3295	164.553	21.781	0.330728	151.843				2654.95	43.6603	164.449
Kin378	Kinshasa	2012-05-29	616.378	0	0							616.378	0	0
Kin379	Kinshasa	2012-05-29	337.601	8.17906	242.27							337.601	8.17906	242.27
Kin38	Kinshasa	2012-05-29	954.352	17.4791	183.152							954.352	17.4791	183.152
Kin380	Kinshasa	2012-05-29	726.987	11.7409	161.501							726.987	11.7409	161.501
Kin381	Kinshasa	2012-05-29	553.587	11.3452	204.94	131.82	2.36899	179.714				685.407	13.7142	200.089
Kin382	Kinshasa	2012-05-29				365.821	4.21902	115.33				365.821	4.21902	115.33
Kin386	Kinshasa	2012-05-29	1115.76	20.9585	187.84	0.743	0.0175485	236.185				1116.51	20.9761	187.872
Kin387	Kinshasa	2012-05-29	367.769	8.51112	231.426	45.215	0.603223	133.412				412.984	9.11434	220.695
Kin388	Kinshasa	2012-05-29	230.899	2.81272	121.816							230.899	2.81272	121.816
Kin389	Kinshasa	2012-05-29	496.014	7.45809	150.36	118.13	1.70002	143.911				614.144	9.1581	149.12
Kin390	Kinshasa	2012-05-29	12.109	1.80294	1488.93	30.131	0.580365	192.614				42.24	2.3833	564.229
Kin391	Kinshasa	2012-05-29	70.29	2.48835	354.012							70.29	2.48835	354.012
Kin393	Kinshasa	2012-05-29	226.405	3.83548	169.408							226.405	3.83548	169.408
Kin394	Kinshasa	2012-05-29	954.836	15.7868	165.335	0.111	0.00195554	176.175				954.947	15.7887	165.336
Kin395	Kinshasa	2012-05-29	720.001	11.8592	164.711	46.06	0.953836	207.086				766.061	12.8131	167.259
Kin396	Kinshasa	2012-05-29	589.456	10.3114	174.931	24.935	0.328623	131.792				614.391	10.64	173.18
Kin397	Kinshasa	2012-05-29	102.276	2.00459	195.998	27.466	0.513287	186.881				129.742	2.51788	194.068
Kin398	Kinshasa	2012-05-29	468.331	5.57277	118.992	443.569	7.45892	168.157				911.9	13.0317	142.907
Kin399	Kinshasa	2012-05-29	299.713	3.56428	118.923							299.713	3.56428	118.923
Kin400	Kinshasa	2012-05-29	664.181	9.5974	144.5	95.488	1.73275	181.462				759.669	11.3301	149.146
Kin402	Kinshasa	2012-05-29	808.839	12.9034	159.53	2799.36	58.9776	210.683				3608.19	71.881	199.216
Kin403	Kinshasa	2012-05-29				53.431	0.955637	178.854				53.431	0.955637	178.854
Kin407	Kinshasa	2012-05-29	1288.99	8.97492	69.6277	3852.27	61.0871	158.574				5141.26	70.062	136.274
Kin408	Kinshasa	2012-05-29	2573.36	48.2849	187.634							2573.36	48.2849	187.634
Kin409	Kinshasa	2012-05-29	6072.98	44.6342	73.4964	72.172	1.00568	139.344				6145.15	45.6399	74.2698
Kin410	Kinshasa	2012-05-29	1831.22	20.0492	109.485	301.017	6.00535	199.502				2132.24	26.0545	122.193
Kin411	Kinshasa	2012-05-29	519.486	4.45023	85.6661	66.484	1.09507	164.711				585.97	5.5453	94.6345
Kin412	Kinshasa	2012-05-29	1174.18	16.0664	136.831	457.778	7.19082	157.081				1631.95	23.2572	142.511
Kin414	Kinshasa	2012-05-29	594.598	6.2963	105.892	43.568	1.03314	237.133				638.166	7.32945	114.852
Kin424	Kinshasa	2012-05-29	4269.8	0.615402	1.44129	43.791	0.0921633	21.0462				4313.6	0.707565	1.64031
Kin425	Kinshasa	2012-05-29	34.902	0	0	102.071	0.243244	23.8308				136.973	0.243244	17.7585
Kin427	Kinshasa	2012-05-29	187.021	1.29978	69.4993	152.608	1.06363	69.6967				339.629	2.36341	69.588
Kin428	Kinshasa	2012-05-29	1249.93	14.0894	112.721	88.89	0.87074	97.9571				1338.82	14.9601	111.741
Kin429	Kinshasa	2012-05-29	700.579	2.83979	40.535	31.288	0.126312	40.3706				731.867	2.96611	40.5279
Kin431	Kinshasa	2012-05-29	662.843	0.492613	7.43182							662.843	0.492613	7.43182
Kin432	Kinshasa	2012-05-29	247.337	0.729087	29.4775	447.434	3.37553	75.4419				694.771	4.10461	59.0786
Kin433	Kinshasa	2012-05-29	111.4	0.330731	29.6886							111.4	0.330731	29.6886
Kin435	Kinshasa	2012-05-29	738.056	18.1606	246.06							738.056	18.1606	246.06
Kin438	Kinshasa	2012-05-29				311.502	8.17327	262.383				311.502	8.17327	262.383
Kin439	Kinshasa	2012-05-29	1020.02	40.3154	395.24							1020.02	40.3154	395.24
Kin441	Kinshasa	2012-05-29	1124.82	14.2432	126.626	14.771	0.186421	126.208				1139.59	14.4296	126.621
Kin442	Kinshasa	2012-05-29	2700.5	50.5838	187.313	1039.53	19.6332	188.867				3740.03	70.217	187.745
Kin443	Kinshasa	2012-05-29	1834.91	80.1299	436.698	13.933	0.39431	283.005				1848.84	80.5242	435.54
Kin444	Kinshasa	2012-05-29	293.346	3.65367	124.551	411.443	11.3733	276.425				704.789	15.027	213.212
Kin446	Kinshasa	2012-05-29	521.816	59.6967	1144.02	21.211	0.551536	260.024				543.027	60.2483	1109.49
Kin447	Kinshasa	2012-05-29	765.099	38.5539	503.907	79.331	3.14612	396.581				844.43	41.7	493.824
Kin448	Kinshasa	2012-05-29				490.153	15.0857	307.775				490.153	15.0857	307.775
Kin449	Kinshasa	2012-05-29	725.408	23.0223	317.37	405.465	12.1044	298.532				1130.87	35.1267	310.616
Kin450	Kinshasa	2012-05-29	3870.37	98.506	254.513							3870.37	98.506	254.513
Kin452	Kinshasa	2012-05-29	184.397	3.66992	199.023	50.063	1.6545	330.483				234.46	5.32442	227.093
Kin454	Kinshasa	2012-05-29	1359.1	60.2443	443.265	137.949	4.8436	351.115				1497.05	65.0879	434.774
Kin455	Kinshasa	2012-05-29	2199.44	82.688	375.95							2199.44	82.688	375.95
Kin456	Kinshasa	2012-05-29	1730.35	61.6045	356.024	389.142	12.0577	309.853				2119.49	73.6621	347.547
Kin457	Kinshasa	2012-05-29	315.548	12.6894	402.137							315.548	12.6894	402.137
Kin458	Kinshasa	2012-05-29	1011.7	31.0728	307.136	2.394	0.0745462	311.388				1014.09	31.1474	307.146
Kin459	Kinshasa	2012-05-29	231.822	10.5484	455.022	605.825	21.157	349.226				837.647	31.7054	378.506
Kin460	Kinshasa	2012-05-29	780.421	17.7521	227.468	2.329	0.0554143	237.932				782.75	17.8075	227.499
Kin461	Kinshasa	2012-05-29	8544.2	102.418	119.868							8544.2	102.418	119.868
Kin462	Kinshasa	2012-05-29	680.911	10.7585	158.002	592.574	13.9289	235.058				1273.48	24.6875	193.858
Kin463	Kinshasa	2012-05-29	60.293	0.406051	67.3462							60.293	0.406051	67.3462
Kin464	Kinshasa	2012-05-29	1178.89	8.57863	72.7685	1949.31	18.6362	95.6041				3128.2	27.2148	86.9983
Kin466	Kinshasa	2012-05-29	1006.73	22.8773	227.244	320.431	6.77811	211.531				1327.16	29.6554	223.45
Kin467	Kinshasa	2012-05-29	3221.82	97.7422	303.376							3221.82	97.7422	303.376
Kin469	Kinshasa	2012-05-29	5907.5	2.83882	4.80545	8.62	0.178631	207.229				5916.12	3.01745	5.10039
Kin470	Kinshasa	2012-05-29	3608.21	23.6349	65.5031	555.171	6.1814	111.342				4163.38	29.8163	71.6156
Kin471	Kinshasa	2012-05-29	1765.69	73.574	416.687	47.754	0.410558	85.9736				1813.44	73.9845	407.978
Kin474	Kinshasa	2012-05-29	4704.96	40.0813	85.1896	1411.63	18.2957	129.607				6116.59	58.3771	95.4405
Kin475	Kinshasa	2012-05-29	1641.42	11.8164	71.9891	8.364	0.0913067	109.166				1649.78	11.9077	72.1776
Kin476	Kinshasa	2012-05-29	551.457	4.43874	80.4911	54.336	0.882075	162.337				605.793	5.32081	87.8322
Kin479	Kinshasa	2012-05-29	1046.76	0	0							1046.76	0	0
Kin480	Kinshasa	2012-05-29	1652.73	18.0139	108.995	235.038	7.35281	312.835				1887.77	25.3667	134.374
Kin481	Kinshasa	2012-05-29	2825.86	35.6413	126.126	256.284	7.54993	294.592				3082.14	43.1912	140.134
Kin482	Kinshasa	2012-05-29	607.624	11.104	182.745	0.238	0.00478033	200.854				607.862	11.1088	182.752
Kin483	Kinshasa	2012-05-29	1869.65	0	0	317.081	6.73815	212.505				2186.73	6.73815	30.8138
Kin484	Kinshasa	2012-05-29	333.063	4.91708	147.632	52.871	0.659735	124.782				385.934	5.57682	144.502
Kin485	Kinshasa	2012-05-29	2073.03	21.5962	104.177	423.166	4.11978	97.3562				2496.2	25.716	103.021
[truncated: 6,162 more rows]

## Sheet: Fig 4b
Gully_ID	City	Estimated Date of Event	Cumulative area of Total expansion (m²)	Total cumulative persons displaced	Lower limit confidence interval of total cumulative displacement	Upper limit confidence interval of total cumulative displacement	Sidewall_cumulative area of expansion (m²)	Sidewall_cumulative persons displaced	Lower limit confidence interval of cumulative displacement due to SW expansion	Upper limit confidence interval of cumulative displacement due to SW expansion	Headcut_Cumulative area of expansion (m²)	Headcut_cumulative persons displaced	Lower limit confidence interval of cumulative displacement due to GH expansion	Upper limit confidence interval of cumulative displacement due to GH expansion	New gullies_Cumulative area (m²)	New Gullies_cumulative persons displaced	Lower limit confidence interval of cumulative displacement due to New Gully formation	Upper limit confidence interval of cumulative displacement due to New Gully Formation
Mbu53	Mbuji-Mayi	2004-02-09	58.608	0	0	0	0	0	0	0	0	0	0	0	58.608	0	0	0
Kin340	Kinshasa	2004-03-17	714.179	1.79243	1.07546	2.5094	0	0	0	0	0	0	0	0	714.179	1.79243	1.07546	2.5094
Kin849	Kinshasa	2004-03-17	1062.29	3.35676	2.01406	4.69947	0	0	0	0	0	0	0	0	1062.29	3.35676	2.01406	4.69947
Kin355	Kinshasa	2005-05-25	1530.4	3.38043	2.02826	4.7326	0	0	0	0	0	0	0	0	1530.4	3.38043	2.02826	4.7326
Kin356	Kinshasa	2005-05-25	1884.84	3.80971	2.28583	5.3336	0	0	0	0	0	0	0	0	1884.84	3.80971	2.28583	5.3336
Kin472	Kinshasa	2005-07-08	4217.64	8.59217	5.1553	12.029	0	0	0	0	0	0	0	0	4217.64	8.59217	5.1553	12.029
Kin120	Kinshasa	2005-12-13 12:00:00	5222.62	14.2863	8.57176	20.0008	0	0	0	0	0	0	0	0	5222.62	14.2863	8.57176	20.0008
Kal10	Kalemi	2005-12-16	8365.53	65.3862	39.2317	91.5407	3142.24	51.0856	30.6513	71.5198	0.668	0.0143857	0.00863141	0.02014	5222.62	14.2863	8.57176	20.0008
Kal11	Kalemi	2005-12-16	10083.8	89.2475	53.5485	124.947	4860.52	74.9468	44.9681	104.925	0.682	0.0145157	0.0087094	0.0203219	5222.62	14.2863	8.57176	20.0008
Kal12	Kalemi	2005-12-16	10814.3	94.2204	56.5323	131.909	5590.98	79.9197	47.9518	111.888	0.682	0.0145157	0.0087094	0.0203219	5222.62	14.2863	8.57176	20.0008
Kal13	Kalemi	2005-12-16	10861.1	95.1707	57.1024	133.239	5592.26	80.0421	48.0252	112.059	46.189	0.842364	0.505418	1.17931	5222.62	14.2863	8.57176	20.0008
Kal15	Kalemi	2005-12-16	17133.5	248.889	149.334	348.445	11864.7	233.761	140.256	327.265	46.189	0.842364	0.505418	1.17931	5222.62	14.2863	8.57176	20.0008
Kal16	Kalemi	2005-12-16	17290.9	251.461	150.877	352.046	11936.5	234.896	140.937	328.854	131.738	2.27963	1.36778	3.19148	5222.62	14.2863	8.57176	20.0008
Kal17	Kalemi	2005-12-16	18255.9	259.078	155.447	362.709	12901.5	242.512	145.507	339.517	131.738	2.27963	1.36778	3.19148	5222.62	14.2863	8.57176	20.0008
Kal18	Kalemi	2005-12-16	24803.6	259.078	155.447	362.709	19449.2	242.512	145.507	339.517	131.738	2.27963	1.36778	3.19148	5222.62	14.2863	8.57176	20.0008
Kal19	Kalemi	2005-12-16	25102.2	260.298	156.179	364.418	19643.7	243.423	146.054	340.792	235.857	2.58925	1.55355	3.62495	5222.62	14.2863	8.57176	20.0008
Kal2	Kalemi	2005-12-16	25240.7	260.298	156.179	364.418	19643.7	243.423	146.054	340.792	374.389	2.58925	1.55355	3.62495	5222.62	14.2863	8.57176	20.0008
Kal20	Kalemi	2005-12-16	25417.3	263.784	158.271	369.298	19650.2	243.423	146.054	340.792	544.483	6.07513	3.64508	8.50519	5222.62	14.2863	8.57176	20.0008
Kal21	Kalemi	2005-12-16	27193.3	297.041	178.224	415.857	21409.8	276.359	165.815	386.902	560.84	6.39549	3.83729	8.95368	5222.62	14.2863	8.57176	20.0008
Kal24	Kalemi	2005-12-16	27367.8	297.041	178.224	415.857	21543.3	276.359	165.815	386.902	601.921	6.39552	3.83731	8.95373	5222.62	14.2863	8.57176	20.0008
Kal25	Kalemi	2005-12-16	27689.9	302.954	181.772	424.135	21865.3	282.272	169.363	395.18	601.921	6.39552	3.83731	8.95373	5222.62	14.2863	8.57176	20.0008
Kal26	Kalemi	2005-12-16	27923.3	304.655	182.793	426.516	21865.3	282.272	169.363	395.18	835.374	8.09659	4.85795	11.3352	5222.62	14.2863	8.57176	20.0008
Kal29	Kalemi	2005-12-16	28165.9	308.099	184.859	431.338	22107.9	285.716	171.43	400.002	835.374	8.09659	4.85795	11.3352	5222.62	14.2863	8.57176	20.0008
Kal31	Kalemi	2005-12-16	28489.4	313.024	187.814	438.233	22406.6	290.326	174.196	406.456	860.247	8.41147	5.04688	11.7761	5222.62	14.2863	8.57176	20.0008
Kal7	Kalemi	2005-12-16	31472	331.196	198.717	463.674	25389.1	308.498	185.099	431.897	860.247	8.41147	5.04688	11.7761	5222.62	14.2863	8.57176	20.0008
Kal9	Kalemi	2005-12-16	33796.7	366.996	220.198	513.795	27713.8	344.298	206.579	482.018	860.247	8.41147	5.04688	11.7761	5222.62	14.2863	8.57176	20.0008
Kin201	Kinshasa	2006-05-18 12:00:00	38225.6	374.695	224.817	524.573	31746.1	351.302	210.781	491.823	1256.82	9.10667	5.464	12.7493	5222.62	14.2863	8.57176	20.0008
Kin202	Kinshasa	2006-05-18 12:00:00	38421.2	375.212	225.127	525.297	31899.2	351.658	210.995	492.321	1299.37	9.26861	5.56116	12.976	5222.62	14.2863	8.57176	20.0008
Kin277	Kinshasa	2006-05-18 12:00:00	38431.2	375.267	225.16	525.374	31899.2	351.658	210.995	492.321	1309.45	9.32347	5.59408	13.0529	5222.62	14.2863	8.57176	20.0008
Kin335	Kinshasa	2006-05-18 12:00:00	38562.4	375.267	225.16	525.374	32030.3	351.658	210.995	492.321	1309.45	9.32347	5.59408	13.0529	5222.62	14.2863	8.57176	20.0008
Kin351	Kinshasa	2006-05-18 12:00:00	38703.8	375.772	225.463	526.08	32030.3	351.658	210.995	492.321	1450.84	9.82773	5.89664	13.7588	5222.62	14.2863	8.57176	20.0008
Kin357	Kinshasa	2006-05-18 12:00:00	40088.7	387.875	232.725	543.025	32075.6	351.658	210.995	492.321	2790.44	21.931	13.1586	30.7035	5222.62	14.2863	8.57176	20.0008
Kin428	Kinshasa	2006-05-18 12:00:00	47775.7	441.487	264.892	618.082	32075.6	351.658	210.995	492.321	10477.4	75.5432	45.3259	105.76	5222.62	14.2863	8.57176	20.0008
Kin429	Kinshasa	2006-05-18 12:00:00	47962.9	442.157	265.294	619.02	32075.6	351.658	210.995	492.321	10664.6	76.2132	45.7279	106.699	5222.62	14.2863	8.57176	20.0008
Kin430	Kinshasa	2006-05-18 12:00:00	48634.7	446.481	267.889	625.074	32742.2	355.937	213.562	498.311	10669.8	76.2585	45.7551	106.762	5222.62	14.2863	8.57176	20.0008
Kin435	Kinshasa	2006-05-18 12:00:00	55742	601.305	360.783	841.827	39436.4	501.84	301.104	702.576	11083	85.1793	51.1076	119.251	5222.62	14.2863	8.57176	20.0008
Kin447	Kinshasa	2006-05-18 12:00:00	61075.6	727.771	436.663	1018.88	44489.6	619.263	371.558	866.968	11363.4	94.2221	56.5332	131.911	5222.62	14.2863	8.57176	20.0008
Kin449	Kinshasa	2006-05-18 12:00:00	61730.9	746.147	447.688	1044.61	45144.9	637.639	382.583	892.695	11363.4	94.2221	56.5332	131.911	5222.62	14.2863	8.57176	20.0008
Kin450	Kinshasa	2006-05-18 12:00:00	62052	757.583	454.55	1060.62	45144.9	637.639	382.583	892.695	11684.5	105.658	63.3947	147.921	5222.62	14.2863	8.57176	20.0008
Kin451	Kinshasa	2006-05-18 12:00:00	63530.8	797.072	478.243	1115.9	46602	676.455	405.873	947.037	11706.2	106.331	63.7987	148.864	5222.62	14.2863	8.57176	20.0008
Kin452	Kinshasa	2006-05-18 12:00:00	64586.1	822.668	493.601	1151.73	47634.2	701.413	420.848	981.978	11729.3	106.968	64.181	149.756	5222.62	14.2863	8.57176	20.0008
Kin503	Kinshasa	2006-05-18 12:00:00	64844.2	824.66	494.796	1154.52	47880.5	703.342	422.005	984.679	11741.1	107.032	64.2192	149.845	5222.62	14.2863	8.57176	20.0008
Kin507	Kinshasa	2006-05-18 12:00:00	65220.6	835.478	501.287	1169.67	48238.5	713.683	428.21	999.156	11759.5	107.509	64.5056	150.513	5222.62	14.2863	8.57176	20.0008
Kin717	Kinshasa	2006-05-18 12:00:00	66469.6	847.773	508.664	1186.88	49379.1	724.791	434.874	1014.71	11867.9	108.696	65.2175	152.174	5222.62	14.2863	8.57176	20.0008
Kin847	Kinshasa	2006-05-18 12:00:00	66670.6	848.8	509.28	1188.32	49497.6	725.216	435.13	1015.3	11950.3	109.298	65.5785	153.017	5222.62	14.2863	8.57176	20.0008
Kin89	Kinshasa	2006-05-18 12:00:00	67758.4	851.538	510.923	1192.15	50428.8	727.239	436.343	1018.13	12107.1	110.013	66.0078	154.018	5222.62	14.2863	8.57176	20.0008
Kin152	Kinshasa	2006-05-18 12:00:00	67997.6	851.583	510.95	1192.22	50428.8	727.239	436.343	1018.13	12346.2	110.058	66.0348	154.081	5222.62	14.2863	8.57176	20.0008
Kin157	Kinshasa	2006-05-18 12:00:00	68147.1	851.604	510.962	1192.25	50428.8	727.239	436.343	1018.13	12495.8	110.079	66.0475	154.111	5222.62	14.2863	8.57176	20.0008
Kin278	Kinshasa	2006-05-18 12:00:00	69691.3	854.632	512.779	1196.48	50428.8	727.239	436.343	1018.13	14039.9	113.107	67.8641	158.35	5222.62	14.2863	8.57176	20.0008
Kin384	Kinshasa	2006-05-18 12:00:00	71244.3	892.09	535.254	1248.93	50428.8	727.239	436.343	1018.13	15592.9	150.565	90.3391	210.791	5222.62	14.2863	8.57176	20.0008
Kin436	Kinshasa	2006-05-18 12:00:00	71266.1	892.619	535.571	1249.67	50428.8	727.239	436.343	1018.13	15614.7	151.094	90.6562	211.531	5222.62	14.2863	8.57176	20.0008
Kin57	Kinshasa	2006-05-18 12:00:00	71656.1	892.704	535.622	1249.79	50428.8	727.239	436.343	1018.13	16004.7	151.179	90.7074	211.651	5222.62	14.2863	8.57176	20.0008
Kin842	Kinshasa	2006-05-18 12:00:00	71707.1	892.704	535.622	1249.79	50428.8	727.239	436.343	1018.13	16055.7	151.179	90.7075	211.651	5222.62	14.2863	8.57176	20.0008
Kin843	Kinshasa	2006-05-18 12:00:00	71750.8	892.704	535.623	1249.79	50428.8	727.239	436.343	1018.13	16099.5	151.179	90.7075	211.651	5222.62	14.2863	8.57176	20.0008
Kin844	Kinshasa	2006-05-18 12:00:00	71829.1	892.704	535.623	1249.79	50428.8	727.239	436.343	1018.13	16177.7	151.179	90.7076	211.651	5222.62	14.2863	8.57176	20.0008
Kin855	Kinshasa	2006-05-18 12:00:00	72949.7	892.773	535.664	1249.88	50428.8	727.239	436.343	1018.13	17298.3	151.248	90.7486	211.747	5222.62	14.2863	8.57176	20.0008
Kin108	Kinshasa	2006-05-18 12:00:00	73909.7	898.592	539.155	1258.03	50428.8	727.239	436.343	1018.13	17298.3	151.248	90.7486	211.747	6182.65	20.1057	12.0634	28.1479
Kin122	Kinshasa	2006-05-18 12:00:00	75080.2	906.627	543.976	1269.28	50428.8	727.239	436.343	1018.13	17298.3	151.248	90.7486	211.747	7353.13	28.1402	16.8841	39.3963
Kin126	Kinshasa	2006-05-18 12:00:00	75406.7	907.506	544.504	1270.51	50428.8	727.239	436.343	1018.13	17298.3	151.248	90.7486	211.747	7679.62	29.0197	17.4118	40.6276
Kin127	Kinshasa	2006-05-18 12:00:00	75809.4	908.739	545.243	1272.23	50428.8	727.239	436.343	1018.13	17298.3	151.248	90.7486	211.747	8082.34	30.2525	18.1515	42.3535
Kin128	Kinshasa	2006-05-18 12:00:00	76699.9	911.892	547.135	1276.65	50428.8	727.239	436.343	1018.13	17298.3	151.248	90.7486	211.747	8972.8	33.4052	20.0431	46.7673
Kin129	Kinshasa	2006-05-18 12:00:00	79405	936.28	561.768	1310.79	50428.8	727.239	436.343	1018.13	17298.3	151.248	90.7486	211.747	11677.9	57.794	34.6764	80.9116
Kin132	Kinshasa	2006-05-18 12:00:00	80330.8	943.341	566.005	1320.68	50428.8	727.239	436.343	1018.13	17298.3	151.248	90.7486	211.747	12603.8	64.8545	38.9127	90.7963
Kin151	Kinshasa	2006-05-18 12:00:00	81029.8	943.47	566.082	1320.86	50428.8	727.239	436.343	1018.13	17298.3	151.248	90.7486	211.747	13302.7	64.9834	38.99	90.9767
Kin153	Kinshasa	2006-05-18 12:00:00	83052.9	958.507	575.104	1341.91	50428.8	727.239	436.343	1018.13	17298.3	151.248	90.7486	211.747	15325.8	80.0204	48.0122	112.029
Kin154	Kinshasa	2006-05-18 12:00:00	85496.6	978.918	587.351	1370.49	50428.8	727.239	436.343	1018.13	17298.3	151.248	90.7486	211.747	17769.5	100.432	60.2591	140.605
Kin173	Kinshasa	2006-05-18 12:00:00	88418.7	1002.12	601.27	1402.96	50428.8	727.239	436.343	1018.13	17298.3	151.248	90.7486	211.747	20691.6	123.63	74.1782	173.083
Kin174	Kinshasa	2006-05-18 12:00:00	89382.8	1006.13	603.679	1408.58	50428.8	727.239	436.343	1018.13	17298.3	151.248	90.7486	211.747	21655.7	127.645	76.5872	178.703
Kin175	Kinshasa	2006-05-18 12:00:00	90167.1	1006.16	603.693	1408.62	50428.8	727.239	436.343	1018.13	17298.3	151.248	90.7486	211.747	22440.1	127.669	76.6014	178.737
Kin24	Kinshasa	2006-05-18 12:00:00	92560.7	1020.41	612.248	1428.58	50428.8	727.239	436.343	1018.13	17298.3	151.248	90.7486	211.747	24833.6	141.926	85.1557	198.697
Kin280	Kinshasa	2006-05-18 12:00:00	94152.6	1025.14	615.086	1435.2	50428.8	727.239	436.343	1018.13	17298.3	151.248	90.7486	211.747	26425.6	146.658	87.9946	205.321
Kin349	Kinshasa	2006-05-18 12:00:00	97725.7	1039.98	623.988	1455.97	50428.8	727.239	436.343	1018.13	17298.3	151.248	90.7486	211.747	29998.7	161.494	96.8963	226.091
Kin426	Kinshasa	2006-05-18 12:00:00	104431	1108.74	665.245	1552.24	50428.8	727.239	436.343	1018.13	17298.3	151.248	90.7486	211.747	36704	230.255	138.153	322.356
Kin55	Kinshasa	2006-05-18 12:00:00	104736	1110.75	666.452	1555.06	50428.8	727.239	436.343	1018.13	17298.3	151.248	90.7486	211.747	37009.4	232.268	139.361	325.175
Kin577	Kinshasa	2006-05-18 12:00:00	105639	1110.75	666.452	1555.06	50428.8	727.239	436.343	1018.13	17298.3	151.248	90.7486	211.747	37911.9	232.268	139.361	325.175
Kin722	Kinshasa	2006-05-18 12:00:00	106415	1111.43	666.858	1556	50428.8	727.239	436.343	1018.13	17298.3	151.248	90.7486	211.747	38687.8	232.943	139.766	326.12
Kin767	Kinshasa	2006-05-18 12:00:00	106727	1111.48	666.89	1556.08	50428.8	727.239	436.343	1018.13	17298.3	151.248	90.7486	211.747	39000	232.997	139.798	326.196
Kin821	Kinshasa	2006-05-18 12:00:00	107297	1111.81	667.085	1556.53	50428.8	727.239	436.343	1018.13	17298.3	151.248	90.7486	211.747	39569.5	233.321	139.993	326.65
Kin833	Kinshasa	2006-05-18 12:00:00	107842	1113.83	668.297	1559.36	50428.8	727.239	436.343	1018.13	17298.3	151.248	90.7486	211.747	40115.1	235.342	141.205	329.478
Kin834	Kinshasa	2006-05-18 12:00:00	108728	1113.96	668.379	1559.55	50428.8	727.239	436.343	1018.13	17298.3	151.248	90.7486	211.747	41001.3	235.478	141.287	329.67
Kin845	Kinshasa	2006-05-18 12:00:00	109022	1113.97	668.38	1559.55	50428.8	727.239	436.343	1018.13	17298.3	151.248	90.7486	211.747	41294.6	235.48	141.288	329.672
Kin848	Kinshasa	2006-05-18 12:00:00	109208	1113.97	668.38	1559.55	50428.8	727.239	436.343	1018.13	17298.3	151.248	90.7486	211.747	41480.7	235.48	141.288	329.672
Kab100	Kabinda	2006-06-14	109220	1113.97	668.38	1559.55	50428.8	727.239	436.343	1018.13	17310.4	151.248	90.7491	211.748	41480.7	235.48	141.288	329.672
Kab102	Kabinda	2006-06-14	109298	1113.97	668.38	1559.55	50505.3	727.239	436.343	1018.13	17311.7	151.248	90.7491	211.748	41480.7	235.48	141.288	329.672
Kab103	Kabinda	2006-06-14	109491	1114.54	668.724	1560.36	50584.6	727.443	436.466	1018.42	17425.2	151.617	90.97	212.263	41480.7	235.48	141.288	329.672
Kab20	Kabinda	2006-06-14	109877	1117.61	670.568	1564.66	50584.6	727.443	436.466	1018.42	17812	154.69	92.8137	216.565	41480.7	235.48	141.288	329.672
Kab21	Kabinda	2006-06-14	112107	1117.61	670.568	1564.66	52708.3	727.443	436.466	1018.42	17918.3	154.69	92.8137	216.565	41480.7	235.48	141.288	329.672
Kab22	Kabinda	2006-06-14	112735	1136.37	681.822	1590.92	53108.9	740.139	444.083	1036.19	18145.5	160.751	96.4503	225.051	41480.7	235.48	141.288	329.672
Kab23	Kabinda	2006-06-14	112758	1136.86	682.117	1591.61	53108.9	740.139	444.083	1036.19	18168.6	161.242	96.7453	225.739	41480.7	235.48	141.288	329.672
Kab24	Kabinda	2006-06-14	112774	1137.19	682.316	1592.07	53108.9	740.139	444.083	1036.19	18184.2	161.574	96.9444	226.204	41480.7	235.48	141.288	329.672
Kab25	Kabinda	2006-06-14	112867	1137.19	682.316	1592.07	53200.9	740.139	444.083	1036.19	18185.6	161.574	96.9444	226.204	41480.7	235.48	141.288	329.672
Kab26	Kabinda	2006-06-14	113320	1137.19	682.316	1592.07	53256	740.139	444.083	1036.19	18583.6	161.574	96.9444	226.204	41480.7	235.48	141.288	329.672
Kab27	Kabinda	2006-06-14	113884	1143.07	685.842	1600.3	53819.4	746.016	447.61	1044.42	18583.6	161.574	96.9444	226.204	41480.7	235.48	141.288	329.672
Kab29	Kabinda	2006-06-14	117163	1186.32	711.793	1660.85	56946.1	787.095	472.257	1101.93	18735.9	163.746	98.2477	229.245	41480.7	235.48	141.288	329.672
Kab30	Kabinda	2006-06-14	117186	1186.82	712.094	1661.55	56946.1	787.095	472.257	1101.93	18759.2	164.247	98.5483	229.946	41480.7	235.48	141.288	329.672
Kab32	Kabinda	2006-06-14	118213	1188.38	713.027	1663.73	57292.7	787.484	472.49	1102.48	19439.6	165.415	99.2487	231.58	41480.7	235.48	141.288	329.672
Kab33	Kabinda	2006-06-14	119064	1188.46	713.075	1663.84	58137.9	787.56	472.536	1102.58	19445.3	165.418	99.2511	231.586	41480.7	235.48	141.288	329.672
Kab34	Kabinda	2006-06-14	121952	1192.86	715.718	1670.01	60927.7	791.795	475.077	1108.51	19544	165.587	99.3525	231.822	41480.7	235.48	141.288	329.672
Kab35	Kabinda	2006-06-14	122920	1199.14	719.483	1678.79	61437.2	797.352	478.411	1116.29	20002.5	166.306	99.7835	232.828	41480.7	235.48	141.288	329.672
Kab36	Kabinda	2006-06-14	123146	1200.73	720.44	1681.03	61463.2	797.359	478.415	1116.3	20202.3	167.893	100.736	235.051	41480.7	235.48	141.288	329.672
Kab37	Kabinda	2006-06-14	125826	1202.52	721.51	1683.52	63787.1	798.895	479.337	1118.45	20558.5	168.141	100.885	235.398	41480.7	235.48	141.288	329.672
Kab38	Kabinda	2006-06-14	126278	1206.11	723.665	1688.55	63787.1	798.895	479.337	1118.45	21010.5	171.733	103.04	240.426	41480.7	235.48	141.288	329.672
Kab39	Kabinda	2006-06-14	126510	1206.11	723.667	1688.56	63787.1	798.895	479.337	1118.45	21241.8	171.736	103.042	240.43	41480.7	235.48	141.288	329.672
Kab40	Kabinda	2006-06-14	127453	1214.52	728.709	1700.32	63840.3	800.226	480.136	1120.32	22132.1	178.809	107.286	250.333	41480.7	235.48	141.288	329.672
Kab41	Kabinda	2006-06-14	133809	1214.64	728.782	1700.49	70146.9	800.226	480.136	1120.32	22181.6	178.93	107.358	250.502	41480.7	235.48	141.288	329.672
Kab43	Kabinda	2006-06-14	135249	1214.64	728.782	1700.49	71345.7	800.227	480.136	1120.32	22423	178.93	107.358	250.502	41480.7	235.48	141.288	329.672
Kab44	Kabinda	2006-06-14	137098	1219.54	731.724	1707.36	73194.7	805.129	483.077	1127.18	22423	178.93	107.358	250.502	41480.7	235.48	141.288	329.672
Kab46	Kabinda	2006-06-14	138926	1298.52	779.112	1817.93	74313.7	877.316	526.39	1228.24	23131.1	185.724	111.434	260.014	41480.7	235.48	141.288	329.672
Kab47	Kabinda	2006-06-14	139215	1301.02	780.615	1821.43	74582.9	879.368	527.621	1231.11	23151.7	186.177	111.706	260.648	41480.7	235.48	141.288	329.672
Kab48	Kabinda	2006-06-14	139227	1301.09	780.656	1821.53	74582.9	879.368	527.621	1231.11	23162.9	186.246	111.747	260.744	41480.7	235.48	141.288	329.672
Kab50	Kabinda	2006-06-14	140329	1301.1	780.658	1821.54	75495.5	879.37	527.622	1231.12	23353.2	186.246	111.748	260.745	41480.7	235.48	141.288	329.672
Kab52	Kabinda	2006-06-14	142871	1301.1	780.658	1821.54	78037.2	879.37	527.622	1231.12	23353.2	186.246	111.748	260.745	41480.7	235.48	141.288	329.672
Kab53	Kabinda	2006-06-14	142911	1301.96	781.177	1822.75	78037.2	879.37	527.622	1231.12	23393.4	187.111	112.266	261.955	41480.7	235.48	141.288	329.672
Kab54	Kabinda	2006-06-14	143080	1302.59	781.554	1823.63	78176.8	879.788	527.873	1231.7	23422.5	187.321	112.393	262.25	41480.7	235.48	141.288	329.672
Kab55	Kabinda	2006-06-14	144491	1358.43	815.059	1901.8	78448	898.389	539.034	1257.74	24562.4	224.562	134.737	314.387	41480.7	235.48	141.288	329.672
Kab57	Kabinda	2006-06-14	146579	1399.42	839.651	1959.19	79952.8	926.913	556.148	1297.68	25145	237.025	142.215	331.835	41480.7	235.48	141.288	329.672
Kab58	Kabinda	2006-06-14	147060	1400.37	840.22	1960.51	80417.1	927.784	556.671	1298.9	25161.7	237.103	142.262	331.944	41480.7	235.48	141.288	329.672
Kab59	Kabinda	2006-06-14	147296	1400.37	840.22	1960.51	80602.5	927.784	556.671	1298.9	25212.9	237.103	142.262	331.944	41480.7	235.48	141.288	329.672
Kab60	Kabinda	2006-06-14	147636	1400.37	840.22	1960.51	80785.9	927.784	556.671	1298.9	25369.8	237.103	142.262	331.944	41480.7	235.48	141.288	329.672
Kab61	Kabinda	2006-06-14	147832	1400.47	840.28	1960.65	80941.7	927.884	556.73	1299.04	25409.9	237.103	142.262	331.944	41480.7	235.48	141.288	329.672
Kab62	Kabinda	2006-06-14	147981	1400.47	840.281	1960.66	80963.8	927.885	556.731	1299.04	25537	237.103	142.262	331.944	41480.7	235.48	141.288	329.672
Kab63	Kabinda	2006-06-14	149004	1400.48	840.291	1960.68	81983.4	927.901	556.741	1299.06	25540.4	237.103	142.262	331.944	41480.7	235.48	141.288	329.672
Kab64	Kabinda	2006-06-14	149101	1400.48	840.291	1960.68	81983.4	927.901	556.741	1299.06	25637.1	237.103	142.262	331.944	41480.7	235.48	141.288	329.672
Kab65	Kabinda	2006-06-14	151973	1439.28	863.569	2014.99	83023.4	951.551	570.931	1332.17	27469.3	252.25	151.35	353.15	41480.7	235.48	141.288	329.672
Kab67	Kabinda	2006-06-14	153043	1440.18	864.106	2016.25	84093.3	952.445	571.467	1333.42	27469.3	252.25	151.35	353.15	41480.7	235.48	141.288	329.672
Kab69	Kabinda	2006-06-14	153304	1440.18	864.106	2016.25	84124.7	952.445	571.467	1333.42	27698.7	252.25	151.35	353.15	41480.7	235.48	141.288	329.672
Kab71	Kabinda	2006-06-14	153367	1440.18	864.106	2016.25	84124.7	952.445	571.467	1333.42	27761.6	252.25	151.35	353.15	41480.7	235.48	141.288	329.672
Kab72	Kabinda	2006-06-14	153518	1440.18	864.106	2016.25	84124.7	952.445	571.467	1333.42	27912.3	252.25	151.35	353.15	41480.7	235.48	141.288	329.672
Kab73	Kabinda	2006-06-14	154971	1440.18	864.106	2016.25	85577.9	952.445	571.467	1333.42	27912.3	252.25	151.35	353.15	41480.7	235.48	141.288	329.672
Kab74	Kabinda	2006-06-14	155085	1441.15	864.692	2017.61	85692.5	953.422	572.053	1334.79	27912.3	252.25	151.35	353.15	41480.7	235.48	141.288	329.672
Kab75	Kabinda	2006-06-14	155385	1446	867.598	2024.4	85980.5	957.955	574.773	1341.14	27923.4	252.562	151.537	353.587	41480.7	235.48	141.288	329.672
Kab76	Kabinda	2006-06-14	155858	1448.2	868.918	2027.47	86376.9	959.785	575.871	1343.7	28000.5	252.931	151.759	354.103	41480.7	235.48	141.288	329.672
Kab77	Kabinda	2006-06-14	155878	1448.41	869.044	2027.77	86397	959.995	575.997	1343.99	28000.5	252.931	151.759	354.103	41480.7	235.48	141.288	329.672
Kab78	Kabinda	2006-06-14	155951	1449.02	869.414	2028.63	86467.1	960.592	576.355	1344.83	28002.9	252.952	151.771	354.133	41480.7	235.48	141.288	329.672
Kab79	Kabinda	2006-06-14	161458	1575.83	945.496	2206.16	91382	1072.94	643.763	1502.11	28595.3	267.408	160.445	374.371	41480.7	235.48	141.288	329.672
Kab80	Kabinda	2006-06-14	161597	1575.83	945.496	2206.16	91473.8	1072.94	643.763	1502.11	28642.1	267.408	160.445	374.371	41480.7	235.48	141.288	329.672
Kab81	Kabinda	2006-06-14	161763	1575.83	945.496	2206.16	91573.5	1072.94	643.763	1502.11	28709	267.408	160.445	374.371	41480.7	235.48	141.288	329.672
Kab82	Kabinda	2006-06-14	164284	1575.83	945.496	2206.16	94075.5	1072.94	643.763	1502.11	28727.5	267.408	160.445	374.371	41480.7	235.48	141.288	329.672
Kab83	Kabinda	2006-06-14	164613	1575.83	945.497	2206.16	94333.3	1072.94	643.763	1502.11	28798.8	267.409	160.445	374.372	41480.7	235.48	141.288	329.672
Kab84	Kabinda	2006-06-14	165012	1579.05	947.431	2210.67	94709.8	1075.97	645.583	1506.36	28821.9	267.6	160.56	374.64	41480.7	235.48	141.288	329.672
Kab85	Kabinda	2006-06-14	165083	1579.05	947.431	2210.67	94766.1	1075.97	645.583	1506.36	28835.9	267.6	160.56	374.64	41480.7	235.48	141.288	329.672
Kab86	Kabinda	2006-06-14	165191	1579.05	947.431	2210.67	94836.3	1075.97	645.583	1506.36	28873.9	267.601	160.56	374.641	41480.7	235.48	141.288	329.672
Kab87	Kabinda	2006-06-14	165236	1579.05	947.431	2210.67	94836.3	1075.97	645.583	1506.36	28919.1	267.601	160.56	374.641	41480.7	235.48	141.288	329.672
Kab88	Kabinda	2006-06-14	165345	1579.39	947.633	2211.14	94909.9	1076.2	645.72	1506.68	28954.2	267.709	160.625	374.793	41480.7	235.48	141.288	329.672
Kab90	Kabinda	2006-06-14	165481	1579.74	947.843	2211.63	94970.5	1076.43	645.856	1507	29029.3	267.832	160.699	374.965	41480.7	235.48	141.288	329.672
Kab91	Kabinda	2006-06-14	166385	1589.69	953.815	2225.57	94970.5	1076.43	645.856	1507	29933.5	277.785	166.671	388.898	41480.7	235.48	141.288	329.672
Kab92	Kabinda	2006-06-14	166574	1589.69	953.815	2225.57	95160	1076.43	645.856	1507	29933.5	277.785	166.671	388.898	41480.7	235.48	141.288	329.672
Kab93	Kabinda	2006-06-14	166731	1589.69	953.815	2225.57	95160	1076.43	645.856	1507	30090.6	277.785	166.671	388.898	41480.7	235.48	141.288	329.672
Kab94	Kabinda	2006-06-14	167097	1590.1	954.062	2226.14	95525.6	1076.84	646.103	1507.57	30090.6	277.785	166.671	388.898	41480.7	235.48	141.288	329.672
Kab95	Kabinda	2006-06-14	168923	1652.07	991.239	2312.89	95747.5	1081.08	648.647	1513.51	31695	335.508	201.305	469.711	41480.7	235.48	141.288	329.672
Kab96	Kabinda	2006-06-14	170665	1692.44	1015.46	2369.41	97447.8	1120.28	672.167	1568.39	31736.5	336.676	202.006	471.347	41480.7	235.48	141.288	329.672
Kab19	Kabinda	2006-06-14	170752	1692.44	1015.46	2369.41	97447.8	1120.28	672.167	1568.39	31823.8	336.676	202.006	471.347	41480.7	235.48	141.288	329.672
Kab10	Kabinda	2006-06-14	171121	1693.76	1016.26	2371.27	97447.8	1120.28	672.167	1568.39	31823.8	336.676	202.006	471.347	41849.3	236.808	142.085	331.532
Kab11	Kabinda	2006-06-14	172008	1699.12	1019.47	2378.76	97447.8	1120.28	672.167	1568.39	31823.8	336.676	202.006	471.347	42736.4	242.163	145.298	339.028
Kab15	Kabinda	2006-06-14	172674	1713.91	1028.35	2399.47	97447.8	1120.28	672.167	1568.39	31823.8	336.676	202.006	471.347	43402.8	256.954	154.172	359.735
Kab17	Kabinda	2006-06-14	173912	1734.29	1040.58	2428.01	97447.8	1120.28	672.167	1568.39	31823.8	336.676	202.006	471.347	44640.4	277.338	166.403	388.274
Kab2	Kabinda	2006-06-14	174043	1738.03	1042.82	2433.24	97447.8	1120.28	672.167	1568.39	31823.8	336.676	202.006	471.347	44771.1	281.077	168.646	393.508
Kab8	Kabinda	2006-06-14	175720	1740.77	1044.46	2437.08	97447.8	1120.28	672.167	1568.39	31823.8	336.676	202.006	471.347	46448.9	283.818	170.291	397.345
Bkv14	Bukavu	2006-11-20 12:00:00	175797	1743.04	1045.82	2440.25	97447.8	1120.28	672.167	1568.39	31823.8	336.676	202.006	471.347	46525.9	286.084	171.65	400.517
Kin365	Kinshasa	2006-12-31 12:00:00	177917	1751.03	1050.62	2451.44	99567.5	1128.27	676.963	1579.58	31823.8	336.676	202.006	471.347	46525.9	286.084	171.65	400.517
Kam11	Kamonia	2007-01-21 12:00:00	178027	1752.9	1051.74	2454.07	99567.5	1128.27	676.963	1579.58	31933.7	338.55	203.13	473.97	46525.9	286.084	171.65	400.517
Bkv6	Bukavu	2007-02-05	178038	1752.95	1051.77	2454.14	99567.5	1128.27	676.963	1579.58	31944.4	338.598	203.159	474.038	46525.9	286.084	171.65	400.517
Bkv79	Bukavu	2007-02-05	178052	1752.99	1051.79	2454.18	99567.5	1128.27	676.963	1579.58	31958.1	338.631	203.179	474.084	46525.9	286.084	171.65	400.517
Bkv82	Bukavu	2007-02-05	178117	1753.91	1052.34	2455.47	99567.5	1128.27	676.963	1579.58	32023.3	339.55	203.73	475.37	46525.9	286.084	171.65	400.517
Bkv15	Bukavu	2007-02-05	178412	1755.83	1053.5	2458.16	99567.5	1128.27	676.963	1579.58	32023.3	339.55	203.73	475.37	46821.5	288.011	172.806	403.215
Bkv16	Bukavu	2007-02-05	178441	1756.58	1053.95	2459.22	99567.5	1128.27	676.963	1579.58	32023.3	339.55	203.73	475.37	46849.7	288.761	173.257	404.265
Bkv59	Bukavu	2007-02-05	178629	1756.75	1054.05	2459.44	99567.5	1128.27	676.963	1579.58	32023.3	339.55	203.73	475.37	47038.5	288.924	173.355	404.494
Bkv74	Bukavu	2007-02-05	178671	1756.75	1054.05	2459.44	99567.5	1128.27	676.963	1579.58	32023.3	339.55	203.73	475.37	47080	288.924	173.355	404.494
Kol46	Kolwezi	2007-02-08	178958	1756.81	1054.09	2459.54	99567.5	1128.27	676.963	1579.58	32023.3	339.55	203.73	475.37	47367.4	288.99	173.394	404.586
Kan113	Kananga	2007-02-09 12:00:00	179042	1756.81	1054.09	2459.54	99650.8	1128.27	676.963	1579.58	32023.3	339.55	203.73	475.37	47367.4	288.99	173.394	404.586
Kan127	Kananga	2007-02-09 12:00:00	179244	1756.81	1054.09	2459.54	99853.8	1128.27	676.964	1579.58	32023.3	339.55	203.73	475.37	47367.4	288.99	173.394	404.586
Kan128	Kananga	2007-02-09 12:00:00	179259	1756.82	1054.09	2459.55	99859.3	1128.28	676.969	1579.59	32031.8	339.55	203.73	475.37	47367.4	288.99	173.394	404.586
Kan147	Kananga	2007-02-09 12:00:00	179289	1756.82	1054.09	2459.55	99889.4	1128.28	676.969	1579.59	32031.8	339.55	203.73	475.37	47367.4	288.99	173.394	404.586
Kan241	Kananga	2007-02-09 12:00:00	179331	1756.82	1054.09	2459.55	99889.4	1128.28	676.969	1579.59	32074	339.55	203.73	475.37	47367.4	288.99	173.394	404.586
Kan160	Kananga	2007-02-09 12:00:00	179748	1756.83	1054.1	2459.56	99889.4	1128.28	676.969	1579.59	32074	339.55	203.73	475.37	47784.7	288.999	173.4	404.599
Kin341	Kinshasa	2007-04-19	180978	1764.65	1058.79	2470.52	99889.4	1128.28	676.969	1579.59	32074	339.55	203.73	475.37	49014.5	296.823	178.094	415.552
Kan10	Kananga	2007-05-02	181157	1764.74	1058.84	2470.63	99889.4	1128.28	676.969	1579.59	32253.6	339.635	203.781	475.489	49014.5	296.823	178.094	415.552
Kan73	Kananga	2007-05-02	181509	1768.41	1061.04	2475.77	99889.4	1128.28	676.969	1579.59	32604.8	343.304	205.983	480.626	49014.5	296.823	178.094	415.552
Kan230	Kananga	2007-05-02	183337	1773.78	1064.27	2483.3	99889.4	1128.28	676.969	1579.59	32604.8	343.304	205.983	480.626	50842.3	302.199	181.319	423.079
Kan37	Kananga	2007-05-02	187283	1790.67	1074.4	2506.94	99889.4	1128.28	676.969	1579.59	32604.8	343.304	205.983	480.626	54788.5	319.084	191.451	446.718
Kan38	Kananga	2007-05-02	187547	1790.86	1074.52	2507.2	99889.4	1128.28	676.969	1579.59	32604.8	343.304	205.983	480.626	55052.5	319.274	191.564	446.983
Kan39	Kananga	2007-05-02	188092	1792.04	1075.23	2508.86	99889.4	1128.28	676.969	1579.59	32604.8	343.304	205.983	480.626	55597.9	320.457	192.274	448.64
Kin134	Kinshasa	2007-05-06	188788	1798.66	1079.2	2518.13	99889.4	1128.28	676.969	1579.59	32604.8	343.304	205.983	480.626	56293.7	327.079	196.247	457.91
Kin135	Kinshasa	2007-05-06	191349	1831.01	1098.61	2563.41	99889.4	1128.28	676.969	1579.59	32604.8	343.304	205.983	480.626	58855.2	359.423	215.654	503.192
Kin336	Kinshasa	2007-05-06	191786	1834.93	1100.96	2568.91	99889.4	1128.28	676.969	1579.59	32604.8	343.304	205.983	480.626	59291.5	363.348	218.009	508.688
Kin342	Kinshasa	2007-05-06	192270	1837.15	1102.29	2572.02	99889.4	1128.28	676.969	1579.59	32604.8	343.304	205.983	480.626	59776	365.569	219.342	511.797
Kin343	Kinshasa	2007-05-06	192510	1840.13	1104.08	2576.18	99889.4	1128.28	676.969	1579.59	32604.8	343.304	205.983	480.626	60015.9	368.541	221.125	515.957
Kin347	Kinshasa	2007-05-06	194479	1846	1107.6	2584.4	99889.4	1128.28	676.969	1579.59	32604.8	343.304	205.983	480.626	61984.5	374.415	224.649	524.181
Kin71	Kinshasa	2007-05-06	194770	1846	1107.6	2584.4	99889.4	1128.28	676.969	1579.59	32604.8	343.304	205.983	480.626	62276.1	374.415	224.649	524.181
Kin72	Kinshasa	2007-05-06	194941	1846	1107.6	2584.4	99889.4	1128.28	676.969	1579.59	32604.8	343.304	205.983	480.626	62446.3	374.415	224.649	524.181
Kan1	Kananga	2007-05-17	195684	1863.82	1118.29	2609.35	100270	1139.27	683.561	1594.97	32967.2	350.137	210.082	490.191	62446.3	374.415	224.649	524.181
Kan100	Kananga	2007-05-17	196942	1884.23	1130.54	2637.93	101172	1154.27	692.559	1615.97	33324.2	355.554	213.332	497.775	62446.3	374.415	224.649	524.181
Kan101	Kananga	2007-05-17	196955	1884.24	1130.55	2637.94	101172	1154.27	692.559	1615.97	33336.4	355.561	213.337	497.786	62446.3	374.415	224.649	524.181
Kan11	Kananga	2007-05-17	196996	1885.09	1131.06	2639.13	101213	1155.12	693.07	1617.16	33336.5	355.563	213.338	497.788	62446.3	374.415	224.649	524.181
Kan112	Kananga	2007-05-17	198153	1887.07	1132.24	2641.89	101533	1155.13	693.078	1617.18	34172.8	357.52	214.512	500.528	62446.3	374.415	224.649	524.181
Kan120	Kananga	2007-05-17	198253	1888.89	1133.33	2644.45	101623	1156.76	694.058	1619.47	34183.3	357.711	214.627	500.795	62446.3	374.415	224.649	524.181
Kan126	Kananga	2007-05-17	198421	1892.07	1135.24	2648.9	101788	1159.89	695.932	1623.84	34186.7	357.772	214.663	500.881	62446.3	374.415	224.649	524.181
Kan129	Kananga	2007-05-17	199736	1914.86	1148.92	2680.8	101788	1159.89	695.932	1623.84	35501.4	380.559	228.335	532.782	62446.3	374.415	224.649	524.181
Kan13	Kananga	2007-05-17	200483	1916.67	1150	2683.34	102535	1161.7	697.02	1626.38	35501.4	380.559	228.335	532.782	62446.3	374.415	224.649	524.181
Kan136	Kananga	2007-05-17	203428	1921.87	1153.12	2690.62	102677	1161.7	697.02	1626.38	38304.7	385.753	231.452	540.054	62446.3	374.415	224.649	524.181
Kan141	Kananga	2007-05-17	206714	1924.79	1154.87	2694.71	102719	1161.75	697.051	1626.45	41549	388.623	233.174	544.072	62446.3	374.415	224.649	524.181
Kan142	Kananga	2007-05-17	206848	1925.71	1155.43	2696	102719	1161.75	697.051	1626.45	41683	389.544	233.726	545.362	62446.3	374.415	224.649	524.181
Kan143	Kananga	2007-05-17	208151	1948.93	1169.36	2728.5	103510	1176.19	705.716	1646.67	42194.6	398.317	238.99	557.644	62446.3	374.415	224.649	524.181
Kan149	Kananga	2007-05-17	208862	1957.21	1174.32	2740.09	104221	1184.48	710.685	1658.27	42194.6	398.317	238.99	557.644	62446.3	374.415	224.649	524.181
Kan15	Kananga	2007-05-17	208964	1957.21	1174.32	2740.09	104221	1184.48	710.685	1658.27	42296.8	398.317	238.99	557.644	62446.3	374.415	224.649	524.181
Kan150	Kananga	2007-05-17	208978	1957.55	1174.53	2740.57	104221	1184.48	710.685	1658.27	42310.8	398.657	239.194	558.119	62446.3	374.415	224.649	524.181
Kan151	Kananga	2007-05-17	208993	1957.9	1174.74	2741.06	104221	1184.48	710.685	1658.27	42325.8	399.01	239.406	558.614	62446.3	374.415	224.649	524.181
Kan164	Kananga	2007-05-17	209231	1957.9	1174.74	2741.06	104459	1184.48	710.685	1658.27	42325.8	399.01	239.406	558.614	62446.3	374.415	224.649	524.181
Kan166	Kananga	2007-05-17	211634	2004.54	1202.72	2806.35	104459	1184.48	710.685	1658.27	44729.4	445.644	267.387	623.902	62446.3	374.415	224.649	524.181
Kan168	Kananga	2007-05-17	211730	2004.7	1202.82	2806.58	104482	1184.54	710.723	1658.35	44802.3	445.748	267.449	624.047	62446.3	374.415	224.649	524.181
Kan180	Kananga	2007-05-17	211775	2005.2	1203.12	2807.28	104482	1184.54	710.723	1658.35	44847	446.246	267.747	624.744	62446.3	374.415	224.649	524.181
Kan182	Kananga	2007-05-17	213203	2013	1207.8	2818.2	105205	1189.25	713.55	1664.95	45551.1	449.339	269.603	629.075	62446.3	374.415	224.649	524.181
Kan186	Kananga	2007-05-17	213334	2015.13	1209.08	2821.18	105216	1189.42	713.65	1665.18	45671.8	451.297	270.778	631.816	62446.3	374.415	224.649	524.181
Kan19	Kananga	2007-05-17	213953	2024.98	1214.99	2834.97	105369	1191.87	715.119	1668.61	46137.1	458.701	275.221	642.182	62446.3	374.415	224.649	524.181
Kan190	Kananga	2007-05-17	217703	2084.84	1250.9	2918.77	109119	1251.72	751.032	1752.41	46137.1	458.701	275.221	642.182	62446.3	374.415	224.649	524.181
Kan198	Kananga	2007-05-17	217852	2084.84	1250.9	2918.77	109119	1251.72	751.032	1752.41	46286.5	458.701	275.221	642.182	62446.3	374.415	224.649	524.181
Kan2	Kananga	2007-05-17	217908	2084.86	1250.92	2918.81	109119	1251.72	751.032	1752.41	46342.2	458.728	275.237	642.219	62446.3	374.415	224.649	524.181
Kan201	Kananga	2007-05-17	218204	2085.37	1251.22	2919.52	109272	1251.78	751.066	1752.49	46485.1	459.177	275.506	642.847	62446.3	374.415	224.649	524.181
Kan208	Kananga	2007-05-17	218546	2086.35	1251.81	2920.89	109272	1251.78	751.066	1752.49	46827.7	460.157	276.094	644.22	62446.3	374.415	224.649	524.181
Kan209	Kananga	2007-05-17	218645	2086.66	1252	2921.32	109272	1251.78	751.066	1752.49	46926.6	460.468	276.281	644.655	62446.3	374.415	224.649	524.181
Kan210	Kananga	2007-05-17	219295	2095.76	1257.46	2934.07	109468	1254.51	752.708	1756.32	47381.4	466.834	280.1	653.568	62446.3	374.415	224.649	524.181
Kan211	Kananga	2007-05-17	219485	2096.19	1257.71	2934.67	109657	1254.94	752.965	1756.92	47381.4	466.834	280.1	653.568	62446.3	374.415	224.649	524.181
Kan217	Kananga	2007-05-17	219713	2097.02	1258.21	2935.83	109712	1255.12	753.073	1757.17	47554.5	467.481	280.489	654.474	62446.3	374.415	224.649	524.181
Kan218	Kananga	2007-05-17	220027	2097.06	1258.24	2935.88	109898	1255.12	753.073	1757.17	47682.7	467.523	280.514	654.533	62446.3	374.415	224.649	524.181
Kan22	Kananga	2007-05-17	220090	2097.46	1258.48	2936.45	109961	1255.52	753.314	1757.73	47682.7	467.523	280.514	654.533	62446.3	374.415	224.649	524.181
Kan220	Kananga	2007-05-17	220133	2097.46	1258.48	2936.45	109961	1255.52	753.314	1757.73	47725.3	467.523	280.514	654.533	62446.3	374.415	224.649	524.181
Kan222	Kananga	2007-05-17	220189	2097.46	1258.48	2936.45	109963	1255.52	753.314	1757.73	47779.7	467.523	280.514	654.533	62446.3	374.415	224.649	524.181
Kan231	Kananga	2007-05-17	220372	2097.83	1258.7	2936.96	110146	1255.89	753.536	1758.25	47779.7	467.523	280.514	654.533	62446.3	374.415	224.649	524.181
Kan232	Kananga	2007-05-17	220442	2098.95	1259.37	2938.53	110146	1255.89	753.536	1758.25	47849.8	468.644	281.186	656.102	62446.3	374.415	224.649	524.181
Kan233	Kananga	2007-05-17	220701	2100.31	1260.18	2940.43	110230	1256.04	753.624	1758.46	48024.6	469.852	281.911	657.793	62446.3	374.415	224.649	524.181
Kan237	Kananga	2007-05-17	223987	2159.85	1295.91	3023.8	113454	1314.16	788.497	1839.83	48086.5	471.278	282.767	659.789	62446.3	374.415	224.649	524.181
Kan238	Kananga	2007-05-17	224459	2161.61	1296.96	3026.25	113926	1315.91	789.547	1842.28	48086.5	471.278	282.767	659.789	62446.3	374.415	224.649	524.181
Kan247	Kananga	2007-05-17	224849	2170.06	1302.03	3038.08	113926	1315.91	789.547	1842.28	48476.8	479.73	287.838	671.621	62446.3	374.415	224.649	524.181
Kan248	Kananga	2007-05-17	225253	2177.12	1306.27	3047.97	113968	1315.91	789.547	1842.28	48838.5	486.795	292.077	681.513	62446.3	374.415	224.649	524.181
Kan249	Kananga	2007-05-17	225315	2177.12	1306.27	3047.97	114011	1315.91	789.547	1842.28	48857.8	486.795	292.077	681.513	62446.3	374.415	224.649	524.181
Kan255	Kananga	2007-05-17	226296	2188.69	1313.21	3064.16	114011	1315.91	789.547	1842.28	49838.3	498.359	299.015	697.702	62446.3	374.415	224.649	524.181
Kan265	Kananga	2007-05-17	226371	2188.96	1313.38	3064.55	114011	1315.91	789.547	1842.28	49913.4	498.637	299.182	698.092	62446.3	374.415	224.649	524.181
Kan267	Kananga	2007-05-17	226982	2190.69	1314.42	3066.97	114622	1317.64	790.585	1844.7	49913.4	498.637	299.182	698.092	62446.3	374.415	224.649	524.181
Kan270	Kananga	2007-05-17	227219	2193.16	1315.9	3070.43	114689	1317.85	790.707	1844.98	50083.3	500.902	300.541	701.263	62446.3	374.415	224.649	524.181
Kan272	Kananga	2007-05-17	227253	2193.86	1316.31	3071.4	114689	1317.85	790.707	1844.98	50117.9	501.597	300.958	702.236	62446.3	374.415	224.649	524.181
Kan277	Kananga	2007-05-17	227610	2200.18	1320.11	3080.25	114964	1322.95	793.769	1852.13	50200.4	502.817	301.69	703.943	62446.3	374.415	224.649	524.181
Kan28	Kananga	2007-05-17	227810	2201.23	1320.74	3081.72	115147	1323.93	794.355	1853.5	50216.2	502.885	301.731	704.039	62446.3	374.415	224.649	524.181
Kan280	Kananga	2007-05-17	228024	2206.59	1323.96	3089.23	115245	1326.34	795.805	1856.88	50332	505.838	303.503	708.173	62446.3	374.415	224.649	524.181
Kan281	Kananga	2007-05-17	228200	2206.59	1323.96	3089.23	115245	1326.34	795.805	1856.88	50508.4	505.838	303.503	708.173	62446.3	374.415	224.649	524.181
Kan29	Kananga	2007-05-17	229012	2207	1324.2	3089.8	115245	1326.34	795.805	1856.88	51320.7	506.241	303.745	708.738	62446.3	374.415	224.649	524.181
Kan296	Kananga	2007-05-17	229123	2210.62	1326.37	3094.86	115245	1326.34	795.805	1856.88	51432	509.859	305.915	713.803	62446.3	374.415	224.649	524.181
Kan299	Kananga	2007-05-17	230781	2238.29	1342.97	3133.61	115710	1331.3	798.777	1863.81	52624.6	532.579	319.548	745.611	62446.3	374.415	224.649	524.181
Kan3	Kananga	2007-05-17	231399	2238.58	1343.15	3134.02	115805	1331.34	798.805	1863.88	53147.4	532.827	319.696	745.957	62446.3	374.415	224.649	524.181
Kan30	Kananga	2007-05-17	232073	2240.28	1344.17	3136.4	115805	1331.34	798.805	1863.88	53821.2	534.528	320.717	748.339	62446.3	374.415	224.649	524.181
Kan301	Kananga	2007-05-17	233721	2262.05	1357.23	3166.87	115805	1331.34	798.805	1863.88	55469.4	556.29	333.774	778.807	62446.3	374.415	224.649	524.181
Kan302	Kananga	2007-05-17	234119	2269.08	1361.45	3176.71	115805	1331.34	798.805	1863.88	55867.8	563.326	337.995	788.656	62446.3	374.415	224.649	524.181
Kan303	Kananga	2007-05-17	234486	2272.09	1363.25	3180.93	115805	1331.34	798.805	1863.88	56234.7	566.334	339.801	792.868	62446.3	374.415	224.649	524.181
Kan309	Kananga	2007-05-17	234629	2272.09	1363.25	3180.93	115869	1331.34	798.805	1863.88	56313.8	566.334	339.801	792.868	62446.3	374.415	224.649	524.181
Kan31	Kananga	2007-05-17	234883	2272.97	1363.78	3182.16	115869	1331.34	798.805	1863.88	56568.1	567.212	340.327	794.097	62446.3	374.415	224.649	524.181
Kan311	Kananga	2007-05-17	235378	2272.99	1363.79	3182.18	115900	1331.34	798.807	1863.88	57032	567.226	340.335	794.116	62446.3	374.415	224.649	524.181
Kan315	Kananga	2007-05-17	235702	2274.11	1364.46	3183.75	116060	1331.9	799.14	1864.66	57196	567.792	340.675	794.909	62446.3	374.415	224.649	524.181
Kan316	Kananga	2007-05-17	236684	2278.58	1367.15	3190.02	116357	1332.92	799.754	1866.09	57881.5	571.245	342.747	799.743	62446.3	374.415	224.649	524.181
Kan329	Kananga	2007-05-17	237039	2281.54	1368.93	3194.16	116581	1334.61	800.768	1868.46	58012.1	572.515	343.509	801.52	62446.3	374.415	224.649	524.181
Kan33	Kananga	2007-05-17	239460	2299.59	1379.75	3219.42	118402	1348.31	808.984	1887.63	58611.3	576.864	346.118	807.609	62446.3	374.415	224.649	524.181
Kan34	Kananga	2007-05-17	240544	2304.22	1382.53	3225.91	118959	1351.79	811.073	1892.5	59139	578.017	346.81	809.224	62446.3	374.415	224.649	524.181
Kan36	Kananga	2007-05-17	252791	2506.89	1504.13	3509.64	127684	1474.72	884.831	2064.61	62661.2	657.753	394.652	920.855	62446.3	374.415	224.649	524.181
Kan40	Kananga	2007-05-17	254796	2529.28	1517.57	3540.99	128193	1478.16	886.897	2069.43	64156.9	676.699	406.019	947.379	62446.3	374.415	224.649	524.181
Kan41	Kananga	2007-05-17	255889	2551.15	1530.69	3571.61	128648	1486.3	891.779	2080.82	64794.4	690.435	414.261	966.609	62446.3	374.415	224.649	524.181
Kan42	Kananga	2007-05-17	256732	2564.48	1538.69	3590.27	129476	1499.39	899.633	2099.14	64809.2	690.674	414.405	966.944	62446.3	374.415	224.649	524.181
Kan43	Kananga	2007-05-17	257139	2571.2	1542.72	3599.68	129883	1506.1	903.66	2108.54	64810.1	690.688	414.413	966.963	62446.3	374.415	224.649	524.181
Kan45	Kananga	2007-05-17	258347	2593.9	1556.34	3631.46	130913	1525.61	915.365	2135.85	64988.5	693.878	416.327	971.429	62446.3	374.415	224.649	524.181
Kan46	Kananga	2007-05-17	261284	2637.35	1582.41	3692.29	132033	1541.6	924.962	2158.24	66804.8	721.334	432.8	1009.87	62446.3	374.415	224.649	524.181
Kan47	Kananga	2007-05-17	262104	2648.03	1588.82	3707.25	132774	1550.96	930.577	2171.35	66884.1	722.659	433.595	1011.72	62446.3	374.415	224.649	524.181
Kan48	Kananga	2007-05-17	263181	2666.83	1600.1	3733.56	133511	1564.15	938.49	2189.81	67223.9	728.262	436.957	1019.57	62446.3	374.415	224.649	524.181
Kan49	Kananga	2007-05-17	263522	2671.89	1603.13	3740.64	133780	1567.64	940.584	2194.7	67296.3	729.831	437.898	1021.76	62446.3	374.415	224.649	524.181
Kan5	Kananga	2007-05-17	267415	2726.88	1636.13	3817.63	136054	1601.5	960.902	2242.1	68915.6	750.961	450.577	1051.35	62446.3	374.415	224.649	524.181
Kan50	Kananga	2007-05-17	268191	2730.46	1638.28	3822.64	136094	1602.01	961.208	2242.82	69651	754.031	452.419	1055.64	62446.3	374.415	224.649	524.181
Kan51	Kananga	2007-05-17	269832	2752.22	1651.33	3853.11	137726	1623.66	974.198	2273.13	69659.2	754.141	452.485	1055.8	62446.3	374.415	224.649	524.181
Kan54	Kananga	2007-05-17	270342	2758.71	1655.22	3862.19	137788	1624.48	974.691	2274.28	70108.3	759.808	455.885	1063.73	62446.3	374.415	224.649	524.181
Kan55	Kananga	2007-05-17	270512	2759.84	1655.91	3863.78	137814	1624.73	974.838	2274.62	70251.5	760.7	456.42	1064.98	62446.3	374.415	224.649	524.181
Kan56	Kananga	2007-05-17	271102	2764.52	1658.71	3870.33	137814	1624.73	974.838	2274.62	70841.1	765.377	459.226	1071.53	62446.3	374.415	224.649	524.181
Kan57	Kananga	2007-05-17	271123	2764.95	1658.97	3870.93	137815	1624.75	974.849	2274.65	70861.3	765.785	459.471	1072.1	62446.3	374.415	224.649	524.181
Kan58	Kananga	2007-05-17	271475	2768.32	1660.99	3875.65	138166	1628.11	976.864	2279.35	70862.2	765.8	459.48	1072.12	62446.3	374.415	224.649	524.181
Kan59	Kananga	2007-05-17	272256	2783.77	1670.26	3897.28	138464	1633.23	979.939	2286.52	71346.6	776.122	465.673	1086.57	62446.3	374.415	224.649	524.181
Kan6	Kananga	2007-05-17	273000	2794.96	1676.97	3912.94	139207	1644.42	986.652	2302.19	71346.6	776.122	465.673	1086.57	62446.3	374.415	224.649	524.181
Kan60	Kananga	2007-05-17	274196	2817.8	1690.68	3944.92	140377	1666.83	1000.1	2333.56	71372.4	776.559	465.935	1087.18	62446.3	374.415	224.649	524.181
Kan61	Kananga	2007-05-17	274440	2820.19	1692.11	3948.26	140377	1666.83	1000.1	2333.56	71616.4	778.943	467.366	1090.52	62446.3	374.415	224.649	524.181
Kan62	Kananga	2007-05-17	275437	2836.9	1702.14	3971.66	140448	1668	1000.8	2335.2	72543.5	794.484	476.691	1112.28	62446.3	374.415	224.649	524.181
Kan63	Kananga	2007-05-17	275909	2843.61	1706.17	3981.06	140718	1671.66	1003	2340.33	72744.7	797.535	478.521	1116.55	62446.3	374.415	224.649	524.181
Kan65	Kananga	2007-05-17	278439	2923.29	1753.97	4092.61	140805	1675.02	1005.01	2345.03	75187.8	873.858	524.315	1223.4	62446.3	374.415	224.649	524.181
Kan66	Kananga	2007-05-17	279280	2925.51	1755.3	4095.71	141247	1676.51	1005.91	2347.12	75587.2	874.576	524.746	1224.41	62446.3	374.415	224.649	524.181
Kan67	Kananga	2007-05-17	279455	2926.04	1755.62	4096.46	141361	1676.86	1006.12	2347.61	75647.7	874.765	524.859	1224.67	62446.3	374.415	224.649	524.181
Kan68	Kananga	2007-05-17	279713	2926.97	1756.18	4097.76	141620	1677.79	1006.67	2348.9	75647.7	874.765	524.859	1224.67	62446.3	374.415	224.649	524.181
Kan69	Kananga	2007-05-17	279903	2929.86	1757.91	4101.8	141620	1677.79	1006.67	2348.9	75836.7	877.654	526.592	1228.72	62446.3	374.415	224.649	524.181
Kan70	Kananga	2007-05-17	280618	2944.44	1766.66	4122.21	141620	1677.79	1006.67	2348.9	76552.5	892.235	535.341	1249.13	62446.3	374.415	224.649	524.181
Kan72	Kananga	2007-05-17	280947	2946.19	1767.71	4124.66	141620	1677.79	1006.67	2348.9	76880.7	893.984	536.39	1251.58	62446.3	374.415	224.649	524.181
Kan74	Kananga	2007-05-17	280972	2946.83	1768.1	4125.57	141620	1677.79	1006.67	2348.9	76906.6	894.63	536.778	1252.48	62446.3	374.415	224.649	524.181
Kan75	Kananga	2007-05-17	283642	2967.12	1780.27	4153.96	143287	1677.79	1006.67	2348.9	77909	914.912	548.947	1280.88	62446.3	374.415	224.649	524.181
Kan76	Kananga	2007-05-17	284885	2988.4	1793.04	4183.76	143287	1677.79	1006.67	2348.9	79152	936.195	561.717	1310.67	62446.3	374.415	224.649	524.181
Kan77	Kananga	2007-05-17	287861	3043.25	1825.95	4260.55	146263	1732.64	1039.58	2425.69	79152	936.195	561.717	1310.67	62446.3	374.415	224.649	524.181
Kan78	Kananga	2007-05-17	287892	3044.02	1826.41	4261.63	146263	1732.64	1039.58	2425.69	79182.6	936.972	562.183	1311.76	62446.3	374.415	224.649	524.181
Kan79	Kananga	2007-05-17	291253	3045.79	1827.47	4264.1	147496	1732.81	1039.68	2425.93	81310.6	938.566	563.14	1313.99	62446.3	374.415	224.649	524.181
Kan8	Kananga	2007-05-17	291820	3053.09	1831.85	4274.33	147884	1737.19	1042.32	2432.07	81490.6	941.482	564.889	1318.07	62446.3	374.415	224.649	524.181
Kan80	Kananga	2007-05-17	292240	3054.4	1832.64	4276.16	147989	1737.42	1042.45	2432.39	81804.4	942.565	565.539	1319.59	62446.3	374.415	224.649	524.181
Kan82	Kananga	2007-05-17	292407	3057.62	1834.57	4280.67	148134	1740.11	1044.07	2436.15	81826.5	943.099	565.86	1320.34	62446.3	374.415	224.649	524.181
Kan85	Kananga	2007-05-17	292829	3070.52	1842.31	4298.72	148134	1740.11	1044.07	2436.15	82249.3	955.99	573.594	1338.39	62446.3	374.415	224.649	524.181
Kan86	Kananga	2007-05-17	293025	3074.49	1844.69	4304.28	148134	1740.11	1044.07	2436.15	82445.2	959.963	575.978	1343.95	62446.3	374.415	224.649	524.181
Kan87	Kananga	2007-05-17	293734	3084.78	1850.87	4318.69	148684	1747.44	1048.47	2446.42	82603.6	962.918	577.751	1348.08	62446.3	374.415	224.649	524.181
Kan88	Kananga	2007-05-17	295065	3101.79	1861.07	4342.51	149129	1751.45	1050.87	2452.03	83489.7	975.924	585.554	1366.29	62446.3	374.415	224.649	524.181
Kan89	Kananga	2007-05-17	296037	3117.8	1870.68	4364.92	149776	1762.42	1057.45	2467.38	83815	980.971	588.583	1373.36	62446.3	374.415	224.649	524.181
Kan90	Kananga	2007-05-17	296851	3126.74	1876.05	4377.44	150454	1769.68	1061.81	2477.55	83950.4	982.649	589.589	1375.71	62446.3	374.415	224.649	524.181
Kan91	Kananga	2007-05-17	297164	3129.61	1877.77	4381.46	150767	1772.55	1063.53	2481.57	83950.4	982.649	589.589	1375.71	62446.3	374.415	224.649	524.181
Kan92	Kananga	2007-05-17	297544	3134.85	1880.91	4388.79	151111	1777.22	1066.33	2488.11	83987.6	983.212	589.927	1376.5	62446.3	374.415	224.649	524.181
Kan93	Kananga	2007-05-17	298532	3152.08	1891.25	4412.91	151721	1787.78	1072.67	2502.89	84364.5	989.886	593.931	1385.84	62446.3	374.415	224.649	524.181
Kan94	Kananga	2007-05-17	299381	3166.24	1899.74	4432.73	152090	1793.39	1076.04	2510.75	84844.6	998.429	599.058	1397.8	62446.3	374.415	224.649	524.181
Kan95	Kananga	2007-05-17	300587	3185.37	1911.22	4459.52	152747	1805.3	1083.18	2527.42	85394.5	1005.65	603.392	1407.92	62446.3	374.415	224.649	524.181
Kan96	Kananga	2007-05-17	302459	3242.62	1945.57	4539.67	153960	1843.23	1105.94	2580.52	86052.3	1024.98	614.986	1434.97	62446.3	374.415	224.649	524.181
Kan97	Kananga	2007-05-17	303168	3260.53	1956.32	4564.74	153960	1843.23	1105.94	2580.52	86761.8	1042.88	625.728	1460.03	62446.3	374.415	224.649	524.181
Kan98	Kananga	2007-05-17	305214	3283.56	1970.13	4596.98	155147	1851.23	1110.74	2591.72	87620.7	1057.91	634.748	1481.08	62446.3	374.415	224.649	524.181
Kan99	Kananga	2007-05-17	306523	3296.08	1977.65	4614.51	156144	1860.67	1116.4	2604.94	87932.8	1060.99	636.596	1485.39	62446.3	374.415	224.649	524.181
Kan169	Kananga	2007-05-17	306673	3298.72	1979.23	4618.21	156144	1860.67	1116.4	2604.94	88083	1063.63	638.178	1489.08	62446.3	374.415	224.649	524.181
Kan177	Kananga	2007-05-17	306740	3299.64	1979.78	4619.5	156144	1860.67	1116.4	2604.94	88149.9	1064.55	638.731	1490.37	62446.3	374.415	224.649	524.181
Kan178	Kananga	2007-05-17	306791	3300.34	1980.2	4620.47	156144	1860.67	1116.4	2604.94	88200.7	1065.25	639.151	1491.35	62446.3	374.415	224.649	524.181
Kan184	Kananga	2007-05-17	306854	3301.61	1980.96	4622.25	156144	1860.67	1116.4	2604.94	88264	1066.52	639.911	1493.13	62446.3	374.415	224.649	524.181
Kan189	Kananga	2007-05-17	306869	3301.91	1981.15	4622.68	156144	1860.67	1116.4	2604.94	88279.2	1066.82	640.094	1493.55	62446.3	374.415	224.649	524.181
Kan194	Kananga	2007-05-17	307160	3301.93	1981.16	4622.7	156144	1860.67	1116.4	2604.94	88570.3	1066.84	640.102	1493.57	62446.3	374.415	224.649	524.181
Kan114	Kananga	2007-05-17	307658	3301.93	1981.16	4622.7	156144	1860.67	1116.4	2604.94	88570.3	1066.84	640.102	1493.57	62944.4	374.415	224.649	524.181
Kan139	Kananga	2007-05-17	307824	3302.01	1981.21	4622.81	156144	1860.67	1116.4	2604.94	88570.3	1066.84	640.102	1493.57	63110	374.501	224.7	524.301
Kan145	Kananga	2007-05-17	309499	3335.16	2001.09	4669.22	156144	1860.67	1116.4	2604.94	88570.3	1066.84	640.102	1493.57	64784.8	407.646	244.588	570.705
Kan153	Kananga	2007-05-17	309809	3336.42	2001.85	4670.99	156144	1860.67	1116.4	2604.94	88570.3	1066.84	640.102	1493.57	65094.9	408.91	245.346	572.474
Kan155	Kananga	2007-05-17	310307	3343.1	2005.86	4680.35	156144	1860.67	1116.4	2604.94	88570.3	1066.84	640.102	1493.57	65593.2	415.594	249.357	581.832
Kan167	Kananga	2007-05-17	311728	3343.65	2006.19	4681.11	156144	1860.67	1116.4	2604.94	88570.3	1066.84	640.102	1493.57	67014.3	416.142	249.685	582.598
Kan17	Kananga	2007-05-17	311991	3345.63	2007.38	4683.89	156144	1860.67	1116.4	2604.94	88570.3	1066.84	640.102	1493.57	67276.7	418.123	250.874	585.372
Kan179	Kananga	2007-05-17	313046	3353.02	2011.81	4694.23	156144	1860.67	1116.4	2604.94	88570.3	1066.84	640.102	1493.57	68332.2	425.509	255.305	595.713
Kan183	Kananga	2007-05-17	314884	3362.96	2017.77	4708.14	156144	1860.67	1116.4	2604.94	88570.3	1066.84	640.102	1493.57	70170.1	435.446	261.268	609.625
Kan185	Kananga	2007-05-17	316948	3367.35	2020.41	4714.29	156144	1860.67	1116.4	2604.94	88570.3	1066.84	640.102	1493.57	72233.8	439.841	263.904	615.777
Kan187	Kananga	2007-05-17	317014	3367.63	2020.58	4714.68	156144	1860.67	1116.4	2604.94	88570.3	1066.84	640.102	1493.57	72299.8	440.117	264.07	616.164
Kan191	Kananga	2007-05-17	317638	3369.23	2021.54	4716.92	156144	1860.67	1116.4	2604.94	88570.3	1066.84	640.102	1493.57	72924.4	441.716	265.03	618.403
Kan192	Kananga	2007-05-17	318176	3372.37	2023.42	4721.32	156144	1860.67	1116.4	2604.94	88570.3	1066.84	640.102	1493.57	73462	444.864	266.919	622.81
Kan193	Kananga	2007-05-17	318968	3379.44	2027.67	4731.22	156144	1860.67	1116.4	2604.94	88570.3	1066.84	640.102	1493.57	74254.2	451.934	271.16	632.708
Kan207	Kananga	2007-05-17	319167	3379.44	2027.67	4731.22	156144	1860.67	1116.4	2604.94	88570.3	1066.84	640.102	1493.57	74453.1	451.934	271.16	632.708
Kan219	Kananga	2007-05-17	319587	3379.44	2027.67	4731.22	156144	1860.67	1116.4	2604.94	88570.3	1066.84	640.102	1493.57	74873	451.934	271.16	632.708
Kan224	Kananga	2007-05-17	321530	3391.92	2035.15	4748.69	156144	1860.67	1116.4	2604.94	88570.3	1066.84	640.102	1493.57	76815.9	464.413	278.648	650.178
Kan225	Kananga	2007-05-17	323021	3409.11	2045.47	4772.76	156144	1860.67	1116.4	2604.94	88570.3	1066.84	640.102	1493.57	78307.5	481.601	288.961	674.242
Kan227	Kananga	2007-05-17	323447	3416.71	2050.03	4783.39	156144	1860.67	1116.4	2604.94	88570.3	1066.84	640.102	1493.57	78733.5	489.201	293.52	684.881
Kan229	Kananga	2007-05-17	324778	3431.23	2058.74	4803.72	156144	1860.67	1116.4	2604.94	88570.3	1066.84	640.102	1493.57	80064.6	503.719	302.231	705.206
Kan24	Kananga	2007-05-17	326100	3433.16	2059.89	4806.42	156144	1860.67	1116.4	2604.94	88570.3	1066.84	640.102	1493.57	81386.1	505.646	303.388	707.904
Kan256	Kananga	2007-05-17	326237	3433.46	2060.08	4806.85	156144	1860.67	1116.4	2604.94	88570.3	1066.84	640.102	1493.57	81523.1	505.953	303.572	708.334
Kan266	Kananga	2007-05-17	326256	3433.48	2060.09	4806.88	156144	1860.67	1116.4	2604.94	88570.3	1066.84	640.102	1493.57	81542.4	505.974	303.585	708.364
Kan32	Kananga	2007-05-17	326551	3437.84	2062.71	4812.98	156144	1860.67	1116.4	2604.94	88570.3	1066.84	640.102	1493.57	81837	510.332	306.199	714.465
Kan332	Kananga	2007-05-17	326704	3437.84	2062.71	4812.98	156144	1860.67	1116.4	2604.94	88570.3	1066.84	640.102	1493.57	81990.3	510.332	306.199	714.465
Kan333	Kananga	2007-05-17	326756	3437.84	2062.71	4812.98	156144	1860.67	1116.4	2604.94	88570.3	1066.84	640.102	1493.57	82042.2	510.332	306.199	714.465
Kan35	Kananga	2007-05-17	327025	3441.33	2064.8	4817.86	156144	1860.67	1116.4	2604.94	88570.3	1066.84	640.102	1493.57	82311.4	513.816	308.29	719.343
Kan4	Kananga	2007-05-17	327741	3441.33	2064.8	4817.86	156144	1860.67	1116.4	2604.94	88570.3	1066.84	640.102	1493.57	83027.1	513.816	308.29	719.343
Kan84	Kananga	2007-05-17	328132	3447.23	2068.34	4826.12	156144	1860.67	1116.4	2604.94	88570.3	1066.84	640.102	1493.57	83418.3	519.716	311.829	727.602
Kam12	Kamonia	2007-05-21	328559	3449.05	2069.43	4828.67	156324	1861.03	1116.62	2605.44	88816.2	1068.3	640.981	1495.62	83418.3	519.716	311.829	727.602
Kam13	Kamonia	2007-05-21	328849	3449.07	2069.44	4828.69	156575	1861.03	1116.62	2605.44	88855.6	1068.32	640.993	1495.65	83418.3	519.716	311.829	727.602
Kam19	Kamonia	2007-05-21	329018	3449.37	2069.62	4829.12	156739	1861.3	1116.78	2605.82	88861.3	1068.35	641.011	1495.69	83418.3	519.716	311.829	727.602
Kam2	Kamonia	2007-05-21	329419	3449.69	2069.82	4829.57	156888	1861.33	1116.8	2605.87	89112.4	1068.64	641.186	1496.1	83418.3	519.716	311.829	727.602
Kam20	Kamonia	2007-05-21	329486	3449.69	2069.82	4829.57	156930	1861.33	1116.8	2605.87	89138.3	1068.64	641.186	1496.1	83418.3	519.716	311.829	727.602
Kam23	Kamonia	2007-05-21	329561	3449.69	2069.82	4829.57	157004	1861.33	1116.8	2605.87	89138.3	1068.64	641.186	1496.1	83418.3	519.716	311.829	727.602
Kam27	Kamonia	2007-05-21	329647	3451.8	2071.08	4832.51	157061	1863.31	1117.98	2608.63	89167.9	1068.77	641.263	1496.28	83418.3	519.716	311.829	727.602
Kam28	Kamonia	2007-05-21	330255	3452.28	2071.37	4833.19	157645	1863.76	1118.26	2609.26	89192.1	1068.8	641.28	1496.32	83418.3	519.716	311.829	727.602
Kam29	Kamonia	2007-05-21	330294	3452.44	2071.46	4833.42	157645	1863.76	1118.26	2609.26	89230.8	1068.97	641.38	1496.55	83418.3	519.716	311.829	727.602
Kam32	Kamonia	2007-05-21	332879	3461.8	2077.08	4846.52	158694	1864.07	1118.44	2609.7	90766.8	1078.02	646.809	1509.22	83418.3	519.716	311.829	727.602
Kam4	Kamonia	2007-05-21	333004	3461.87	2077.12	4846.62	158819	1864.14	1118.48	2609.79	90767.1	1078.02	646.81	1509.22	83418.3	519.716	311.829	727.602
Kam6	Kamonia	2007-05-21	333335	3461.89	2077.13	4846.64	159088	1864.15	1118.49	2609.81	90828.6	1078.02	646.814	1509.23	83418.3	519.716	311.829	727.602
Kam8	Kamonia	2007-05-21	335107	3479.54	2087.73	4871.36	160792	1880.3	1128.18	2632.42	90896.5	1079.53	647.718	1511.34	83418.3	519.716	311.829	727.602
Kam9	Kamonia	2007-05-21	335725	3480.02	2088.01	4872.02	161410	1880.77	1128.46	2633.08	90896.5	1079.53	647.718	1511.34	83418.3	519.716	311.829	727.602
Kam17	Kamonia	2007-05-21	336568	3480.49	2088.3	4872.69	161410	1880.77	1128.46	2633.08	90896.5	1079.53	647.718	1511.34	84261.8	520.191	312.115	728.267
Gand21	Gandajika	2007-06-13	336898	3480.77	2088.46	4873.08	161410	1880.77	1128.46	2633.08	91226	1079.81	647.885	1511.73	84261.8	520.191	312.115	728.267
Gand12	Gandajika	2007-06-13	336999	3482.1	2089.26	4874.94	161410	1880.77	1128.46	2633.08	91226	1079.81	647.885	1511.73	84363.4	521.52	312.912	730.128
Gand19	Gandajika	2007-06-13	337173	3482.68	2089.61	4875.75	161410	1880.77	1128.46	2633.08	91226	1079.81	647.885	1511.73	84537.2	522.097	313.258	730.936
Gand3	Gandajika	2007-06-13	337215	3482.68	2089.61	4875.75	161410	1880.77	1128.46	2633.08	91226	1079.81	647.885	1511.73	84579.3	522.099	313.259	730.939
Gand10	Gandajika	2007-06-18	337681	3482.78	2089.67	4875.89	161620	1880.82	1128.49	2633.14	91482	1079.86	647.919	1511.81	84579.3	522.099	313.259	730.939
Gand13	Gandajika	2007-06-18	337695	3482.87	2089.72	4876.02	161620	1880.82	1128.49	2633.14	91496.2	1079.95	647.972	1511.93	84579.3	522.099	313.259	730.939
Gand14	Gandajika	2007-06-18	337848	3483.45	2090.07	4876.83	161766	1881.36	1128.82	2633.9	91502.8	1079.99	647.996	1511.99	84579.3	522.099	313.259	730.939
Gand15	Gandajika	2007-06-18	337925	3485.43	2091.26	4879.6	161843	1883.33	1130	2636.67	91502.8	1079.99	647.996	1511.99	84579.3	522.099	313.259	730.939
Gand17	Gandajika	2007-06-18	338116	3488.95	2093.37	4884.53	162034	1886.86	1132.11	2641.6	91502.8	1079.99	647.996	1511.99	84579.3	522.099	313.259	730.939
Gand18	Gandajika	2007-06-18	338155	3489.84	2093.9	4885.77	162072	1887.71	1132.63	2642.79	91504.1	1080.03	648.019	1512.04	84579.3	522.099	313.259	730.939
Gand2	Gandajika	2007-06-18	343997	3543.05	2125.83	4960.27	166747	1926.9	1156.14	2697.66	92671.5	1094.05	656.43	1531.67	84579.3	522.099	313.259	730.939
Gand23	Gandajika	2007-06-18	346039	3589.67	2153.8	5025.54	167879	1945.64	1167.38	2723.9	93580.1	1121.93	673.161	1570.71	84579.3	522.099	313.259	730.939
Gand4	Gandajika	2007-06-18	346207	3591.75	2155.05	5028.45	168048	1947.72	1168.63	2726.8	93580.1	1121.93	673.161	1570.71	84579.3	522.099	313.259	730.939
Gand6	Gandajika	2007-06-18	346712	3606.61	2163.97	5049.26	168048	1947.72	1168.63	2726.8	94085	1136.8	682.077	1591.51	84579.3	522.099	313.259	730.939
Gand7	Gandajika	2007-06-18	346777	3606.83	2164.1	5049.56	168048	1947.72	1168.63	2726.8	94150	1137.01	682.206	1591.82	84579.3	522.099	313.259	730.939
Gand8	Gandajika	2007-06-18	346993	3608.55	2165.13	5051.97	168264	1949.44	1169.66	2729.22	94150	1137.01	682.206	1591.82	84579.3	522.099	313.259	730.939
Gand9	Gandajika	2007-06-18	348434	3611.27	2166.76	5055.77	169702	1952.14	1171.29	2733	94151.9	1137.02	682.215	1591.83	84579.3	522.099	313.259	730.939
Kin290	Kinshasa	2007-07-10	351441	3620.84	2172.5	5069.17	169702	1952.14	1171.29	2733	97158.8	1146.59	687.957	1605.23	84579.3	522.099	313.259	730.939
Kin291	Kinshasa	2007-07-10	354856	3629.78	2177.87	5081.7	169702	1952.14	1171.29	2733	100574	1155.54	693.323	1617.75	84579.3	522.099	313.259	730.939
Kin222	Kinshasa	2007-07-10	357185	3645.11	2187.07	5103.16	169702	1952.14	1171.29	2733	100574	1155.54	693.323	1617.75	86908.9	537.429	322.457	752.4
Kin354	Kinshasa	2007-07-10	358372	3651.64	2190.98	5112.29	169702	1952.14	1171.29	2733	100574	1155.54	693.323	1617.75	88095.4	543.956	326.373	761.538
Kin548	Kinshasa	2007-07-10	358482	3651.64	2190.98	5112.29	169702	1952.14	1171.29	2733	100574	1155.54	693.323	1617.75	88205.7	543.956	326.373	761.538
Kin550	Kinshasa	2007-07-10	358933	3651.97	2191.18	5112.76	169702	1952.14	1171.29	2733	100574	1155.54	693.323	1617.75	88656.7	544.287	326.572	762.001
Kin651	Kinshasa	2007-07-10	359340	3652	2191.2	5112.8	169702	1952.14	1171.29	2733	100574	1155.54	693.323	1617.75	89064	544.315	326.589	762.041
Kin657	Kinshasa	2007-07-10	361104	3657.11	2194.27	5119.96	169702	1952.14	1171.29	2733	100574	1155.54	693.323	1617.75	90827.7	549.43	329.658	769.201
Kin660	Kinshasa	2007-07-10	361243	3657.11	2194.27	5119.96	169702	1952.14	1171.29	2733	100574	1155.54	693.323	1617.75	90966.7	549.43	329.658	769.201
Gand1	Gandajika	2007-07-21 12:00:00	362348	3686.51	2211.91	5161.12	170778	1980.82	1188.49	2773.15	100603	1156.26	693.758	1618.77	90966.7	549.43	329.658	769.201
Gand11	Gandajika	2007-07-21 12:00:00	364582	3710.6	2226.36	5194.83	172603	1991.46	1194.87	2788.04	101013	1169.71	701.825	1637.59	90966.7	549.43	329.658	769.201
Gand20	Gandajika	2007-07-21 12:00:00	378562	3724.54	2234.72	5214.35	186051	1991.46	1194.87	2788.04	101545	1183.65	710.189	1657.11	90966.7	549.43	329.658	769.201
Bkv10	Bukavu	2007-08-01	378996	3735.39	2241.23	5229.54	186448	2001.8	1201.08	2802.52	101581	1184.15	710.493	1657.82	90966.7	549.43	329.658	769.201
Bkv11	Bukavu	2007-08-01	379081	3736.97	2242.18	5231.76	186518	2003.11	1201.87	2804.35	101596	1184.43	710.658	1658.2	90966.7	549.43	329.658	769.201
Bkv12	Bukavu	2007-08-01	379851	3744.07	2246.44	5241.7	187289	2010.21	1206.13	2814.3	101596	1184.43	710.658	1658.2	90966.7	549.43	329.658	769.201
Bkv13	Bukavu	2007-08-01	379931	3744.64	2246.78	5242.49	187353	2010.32	1206.19	2814.45	101611	1184.89	710.933	1658.84	90966.7	549.43	329.658	769.201
Bkv46	Bukavu	2007-08-01	380395	3746.91	2248.15	5245.68	187699	2012.39	1207.43	2817.34	101729	1185.1	711.059	1659.14	90966.7	549.43	329.658	769.201
Bkv5	Bukavu	2007-08-01	381614	3754.7	2252.82	5256.58	188918	2020.18	1212.11	2828.25	101729	1185.1	711.059	1659.14	90966.7	549.43	329.658	769.201
Bkv57	Bukavu	2007-08-01	381654	3754.7	2252.82	5256.58	188945	2020.18	1212.11	2828.25	101743	1185.1	711.059	1659.14	90966.7	549.43	329.658	769.201
Bkv63	Bukavu	2007-08-01	381737	3756.76	2254.06	5259.47	188970	2021.35	1212.81	2829.89	101801	1185.98	711.59	1660.38	90966.7	549.43	329.658	769.201
Bkv64	Bukavu	2007-08-01	381802	3757.87	2254.72	5261.02	189012	2022.19	1213.31	2831.07	101824	1186.25	711.75	1660.75	90966.7	549.43	329.658	769.201
Bkv69	Bukavu	2007-08-01	381863	3758.23	2254.94	5261.52	189069	2022.53	1213.52	2831.54	101827	1186.27	711.762	1660.78	90966.7	549.43	329.658	769.201
Bkv7	Bukavu	2007-08-01	383089	3806.22	2283.73	5328.71	189912	2056.06	1233.64	2878.49	102210	1200.73	720.438	1681.02	90966.7	549.43	329.658	769.201
Bkv70	Bukavu	2007-08-01	383108	3806.24	2283.75	5328.74	189929	2056.08	1233.65	2878.51	102212	1200.73	720.44	1681.03	90966.7	549.43	329.658	769.201
Bkv72	Bukavu	2007-08-01	383172	3807.56	2284.54	5330.59	189988	2057.33	1234.4	2880.26	102217	1200.81	720.483	1681.13	90966.7	549.43	329.658	769.201
Bkv73	Bukavu	2007-08-01	384250	3807.67	2284.6	5330.74	191066	2057.44	1234.46	2880.42	102217	1200.81	720.483	1681.13	90966.7	549.43	329.658	769.201
Bkv75	Bukavu	2007-08-01	385380	3810.72	2286.43	5335.01	191856	2060.28	1236.17	2884.39	102557	1201.01	720.608	1681.42	90966.7	549.43	329.658	769.201
Bkv76	Bukavu	2007-08-01	386391	3810.72	2286.43	5335.01	192867	2060.28	1236.17	2884.39	102557	1201.01	720.608	1681.42	90966.7	549.43	329.658	769.201
Bkv77	Bukavu	2007-08-01	387917	3814.45	2288.67	5340.24	194393	2064.01	1238.41	2889.62	102557	1201.01	720.608	1681.42	90966.7	549.43	329.658	769.201
Bkv78	Bukavu	2007-08-01	388601	3815.3	2289.18	5341.43	195070	2064.86	1238.92	2890.81	102564	1201.01	720.608	1681.42	90966.7	549.43	329.658	769.201
Bkv83	Bukavu	2007-08-01	388614	3815.66	2289.4	5341.93	195070	2064.86	1238.92	2890.81	102577	1201.37	720.822	1681.92	90966.7	549.43	329.658	769.201
Bkv9	Bukavu	2007-08-01	388817	3821.32	2292.79	5349.85	195119	2066.22	1239.73	2892.71	102732	1205.67	723.402	1687.94	90966.7	549.43	329.658	769.201
Lik1	Likasi	2007-08-04	389136	3823.73	2294.24	5353.22	195119	2066.22	1239.73	2892.71	103050	1208.08	724.846	1691.31	90966.7	549.43	329.658	769.201
Lik2	Likasi	2007-08-04	389256	3824.97	2294.98	5354.95	195119	2066.22	1239.73	2892.71	103170	1209.32	725.59	1693.04	90966.7	549.43	329.658	769.201
Lik3	Likasi	2007-08-04	389400	3825.94	2295.56	5356.32	195119	2066.22	1239.73	2892.71	103315	1210.29	726.175	1694.41	90966.7	549.43	329.658	769.201
Lik4	Likasi	2007-08-04	391758	3848.31	2308.99	5387.63	195119	2066.22	1239.73	2892.71	105672	1232.66	739.596	1725.72	90966.7	549.43	329.658	769.201
Lik6	Likasi	2007-08-04	391864	3849.58	2309.75	5389.41	195119	2066.22	1239.73	2892.71	105778	1233.93	740.359	1727.5	90966.7	549.43	329.658	769.201
Kin1	Kinshasa	2007-08-05 12:00:00	392105	3852.48	2311.49	5393.47	195360	2069.12	1241.47	2896.77	105778	1233.93	740.359	1727.5	90966.7	549.43	329.658	769.201
Kin105	Kinshasa	2007-08-05 12:00:00	396966	3892.32	2335.39	5449.25	199519	2104	1262.4	2945.59	106481	1238.89	743.337	1734.45	90966.7	549.43	329.658	769.201
Kin110	Kinshasa	2007-08-05 12:00:00	397144	3894.61	2336.76	5452.45	199697	2106.28	1263.77	2948.79	106481	1238.89	743.337	1734.45	90966.7	549.43	329.658	769.201
Kin111	Kinshasa	2007-08-05 12:00:00	397390	3896.61	2337.97	5455.25	199943	2108.28	1264.97	2951.6	106481	1238.89	743.337	1734.45	90966.7	549.43	329.658	769.201
Kin115	Kinshasa	2007-08-05 12:00:00	398757	3921.23	2352.74	5489.72	199943	2108.28	1264.97	2951.6	107848	1263.51	758.109	1768.92	90966.7	549.43	329.658	769.201
Kin116	Kinshasa	2007-08-05 12:00:00	399302	3935.11	2361.06	5509.15	199943	2108.28	1264.97	2951.6	108392	1277.39	766.435	1788.35	90966.7	549.43	329.658	769.201
Kin117	Kinshasa	2007-08-05 12:00:00	399419	3936.89	2362.13	5511.64	200043	2109.79	1265.88	2953.71	108410	1277.66	766.597	1788.73	90966.7	549.43	329.658	769.201
Kin119	Kinshasa	2007-08-05 12:00:00	399771	3937.79	2362.68	5512.91	200395	2110.7	1266.42	2954.98	108410	1277.66	766.597	1788.73	90966.7	549.43	329.658	769.201
Kin13	Kinshasa	2007-08-05 12:00:00	400478	3939.27	2363.56	5514.97	200395	2110.7	1266.42	2954.98	109117	1279.13	767.481	1790.79	90966.7	549.43	329.658	769.201
Kin14	Kinshasa	2007-08-05 12:00:00	400965	3942.52	2365.51	5519.53	200473	2112.08	1267.25	2956.91	109525	1281.01	768.607	1793.42	90966.7	549.43	329.658	769.201
Kin142	Kinshasa	2007-08-05 12:00:00	401208	3946.25	2367.75	5524.75	200716	2115.81	1269.49	2962.13	109525	1281.01	768.607	1793.42	90966.7	549.43	329.658	769.201
Kin144	Kinshasa	2007-08-05 12:00:00	404120	3985.26	2391.16	5579.37	203628	2154.82	1292.89	3016.75	109525	1281.01	768.607	1793.42	90966.7	549.43	329.658	769.201
Kin150	Kinshasa	2007-08-05 12:00:00	405665	3986.67	2392	5581.34	204391	2156.23	1293.74	3018.73	110307	1281.01	768.607	1793.42	90966.7	549.43	329.658	769.201
Kin160	Kinshasa	2007-08-05 12:00:00	407296	4009.25	2405.55	5612.95	206022	2178.81	1307.28	3050.33	110307	1281.01	768.607	1793.42	90966.7	549.43	329.658	769.201
Kin161	Kinshasa	2007-08-05 12:00:00	409161	4021.87	2413.12	5630.62	207887	2191.43	1314.86	3068	110307	1281.01	768.607	1793.42	90966.7	549.43	329.658	769.201
Kin162	Kinshasa	2007-08-05 12:00:00	410535	4031.01	2418.61	5643.42	208883	2193.87	1316.32	3071.42	110685	1287.71	772.626	1802.8	90966.7	549.43	329.658	769.201
Kin163	Kinshasa	2007-08-05 12:00:00	411080	4039.27	2423.56	5654.98	208883	2193.87	1316.32	3071.42	111230	1295.97	777.582	1814.36	90966.7	549.43	329.658	769.201
Kin164	Kinshasa	2007-08-05 12:00:00	466977	4419.32	2651.59	6187.04	264780	2573.92	1544.35	3603.48	111230	1295.97	777.582	1814.36	90966.7	549.43	329.658	769.201
Kin166	Kinshasa	2007-08-05 12:00:00	470754	4419.32	2651.59	6187.04	268557	2573.92	1544.35	3603.48	111230	1295.97	777.582	1814.36	90966.7	549.43	329.658	769.201
Kin168	Kinshasa	2007-08-05 12:00:00	471999	4419.32	2651.59	6187.04	269802	2573.92	1544.35	3603.48	111230	1295.97	777.582	1814.36	90966.7	549.43	329.658	769.201
Kin172	Kinshasa	2007-08-05 12:00:00	472975	4445.6	2667.36	6223.84	270778	2600.2	1560.12	3640.28	111230	1295.97	777.582	1814.36	90966.7	549.43	329.658	769.201
Kin176	Kinshasa	2007-08-05 12:00:00	473608	4451.12	2670.67	6231.56	271412	2605.72	1563.43	3648	111230	1295.97	777.582	1814.36	90966.7	549.43	329.658	769.201
Kin177	Kinshasa	2007-08-05 12:00:00	477604	4509.94	2705.97	6313.92	275006	2659.44	1595.66	3723.21	111631	1301.07	780.644	1821.5	90966.7	549.43	329.658	769.201
Kin178	Kinshasa	2007-08-05 12:00:00	477957	4515.92	2709.55	6322.28	275146	2663.26	1597.95	3728.56	111845	1303.23	781.938	1824.52	90966.7	549.43	329.658	769.201
Kin184	Kinshasa	2007-08-05 12:00:00	479855	4550.52	2730.31	6370.72	275146	2663.26	1597.95	3728.56	113743	1337.83	802.698	1872.96	90966.7	549.43	329.658	769.201
Kin186	Kinshasa	2007-08-05 12:00:00	480096	4554.08	2732.45	6375.71	275386	2666.82	1600.09	3733.55	113743	1337.83	802.698	1872.96	90966.7	549.43	329.658	769.201
Kin187	Kinshasa	2007-08-05 12:00:00	480179	4554.08	2732.45	6375.71	275469	2666.82	1600.09	3733.55	113743	1337.83	802.698	1872.96	90966.7	549.43	329.658	769.201
Kin188	Kinshasa	2007-08-05 12:00:00	480503	4556.52	2733.91	6379.12	275671	2667.73	1600.64	3734.83	113865	1339.35	803.612	1875.09	90966.7	549.43	329.658	769.201
Kin189	Kinshasa	2007-08-05 12:00:00	480710	4559.04	2735.43	6382.66	275878	2670.26	1602.16	3738.37	113865	1339.35	803.612	1875.09	90966.7	549.43	329.658	769.201
Kin190	Kinshasa	2007-08-05 12:00:00	480888	4560.67	2736.4	6384.94	276057	2671.89	1603.13	3740.64	113865	1339.35	803.612	1875.09	90966.7	549.43	329.658	769.201
Kin191	Kinshasa	2007-08-05 12:00:00	481147	4564.68	2738.81	6390.55	276315	2675.9	1605.54	3746.25	113865	1339.35	803.612	1875.09	90966.7	549.43	329.658	769.201
Kin208	Kinshasa	2007-08-05 12:00:00	482939	4572.81	2743.68	6401.93	278041	2682.7	1609.62	3755.78	113932	1340.68	804.405	1876.95	90966.7	549.43	329.658	769.201
Kin209	Kinshasa	2007-08-05 12:00:00	484318	4594.96	2756.97	6432.94	278823	2695.16	1617.09	3773.22	114528	1350.37	810.221	1890.52	90966.7	549.43	329.658	769.201
Kin211	Kinshasa	2007-08-05 12:00:00	484665	4600.42	2760.25	6440.59	279101	2699.52	1619.71	3779.32	114597	1351.47	810.885	1892.06	90966.7	549.43	329.658	769.201
Kin212	Kinshasa	2007-08-05 12:00:00	484737	4601.34	2760.8	6441.87	279173	2700.43	1620.26	3780.61	114597	1351.47	810.885	1892.06	90966.7	549.43	329.658	769.201
Kin213	Kinshasa	2007-08-05 12:00:00	484900	4603.76	2762.26	6445.26	279202	2700.9	1620.54	3781.26	114731	1353.43	812.057	1894.8	90966.7	549.43	329.658	769.201
Kin214	Kinshasa	2007-08-05 12:00:00	486659	4635.81	2781.49	6490.13	280249	2721.79	1633.08	3810.51	115443	1364.59	818.753	1910.42	90966.7	549.43	329.658	769.201
Kin215	Kinshasa	2007-08-05 12:00:00	490945	4675.41	2805.25	6545.57	281809	2736.13	1641.68	3830.59	118170	1389.85	833.907	1945.78	90966.7	549.43	329.658	769.201
Kin216	Kinshasa	2007-08-05 12:00:00	491602	4681.56	2808.94	6554.19	281998	2737.2	1642.32	3832.08	118637	1394.93	836.959	1952.9	90966.7	549.43	329.658	769.201
Kin217	Kinshasa	2007-08-05 12:00:00	496944	4739.88	2843.93	6635.83	287021	2791.97	1675.18	3908.75	118956	1398.49	839.091	1957.88	90966.7	549.43	329.658	769.201
Kin220	Kinshasa	2007-08-05 12:00:00	502337	4781.09	2868.66	6693.53	291831	2830.54	1698.33	3962.76	119539	1401.12	840.673	1961.57	90966.7	549.43	329.658	769.201
Kin221	Kinshasa	2007-08-05 12:00:00	510878	4781.68	2869.01	6694.35	300012	2830.54	1698.33	3962.76	119899	1401.7	841.022	1962.39	90966.7	549.43	329.658	769.201
Kin223	Kinshasa	2007-08-05 12:00:00	512760	4802.59	2881.55	6723.62	301841	2850.34	1710.2	3990.48	119952	1402.82	841.692	1963.95	90966.7	549.43	329.658	769.201
Kin226	Kinshasa	2007-08-05 12:00:00	514489	4821.04	2892.62	6749.46	303561	2868.68	1721.21	4016.15	119961	1402.93	841.76	1964.11	90966.7	549.43	329.658	769.201
Kin227	Kinshasa	2007-08-05 12:00:00	516204	4837.58	2902.55	6772.61	305276	2885.21	1731.13	4039.3	119961	1402.93	841.76	1964.11	90966.7	549.43	329.658	769.201
Kin229	Kinshasa	2007-08-05 12:00:00	516389	4841	2904.6	6777.4	305461	2888.64	1733.18	4044.09	119961	1402.93	841.76	1964.11	90966.7	549.43	329.658	769.201
Kin23	Kinshasa	2007-08-05 12:00:00	519814	4884.56	2930.73	6838.38	308886	2932.19	1759.32	4105.07	119961	1402.93	841.76	1964.11	90966.7	549.43	329.658	769.201
Kin232	Kinshasa	2007-08-05 12:00:00	520585	4894.84	2936.91	6852.78	309657	2942.48	1765.49	4119.47	119961	1402.93	841.76	1964.11	90966.7	549.43	329.658	769.201
Kin234	Kinshasa	2007-08-05 12:00:00	521189	4902.69	2941.62	6863.77	310261	2950.33	1770.2	4130.47	119961	1402.93	841.76	1964.11	90966.7	549.43	329.658	769.201
Kin235	Kinshasa	2007-08-05 12:00:00	522086	4917.53	2950.52	6884.54	311158	2965.16	1779.1	4151.23	119961	1402.93	841.76	1964.11	90966.7	549.43	329.658	769.201
Kin236	Kinshasa	2007-08-05 12:00:00	523540	4932.86	2959.71	6906	312612	2980.5	1788.3	4172.69	119961	1402.93	841.76	1964.11	90966.7	549.43	329.658	769.201
Kin237	Kinshasa	2007-08-05 12:00:00	525899	4968.99	2981.4	6956.59	314570	3010.37	1806.22	4214.52	120363	1409.19	845.515	1972.87	90966.7	549.43	329.658	769.201
Kin238	Kinshasa	2007-08-05 12:00:00	526236	4975.5	2985.3	6965.7	314906	3016.88	1810.13	4223.63	120363	1409.19	845.515	1972.87	90966.7	549.43	329.658	769.201
Kin240	Kinshasa	2007-08-05 12:00:00	526387	4978.17	2986.9	6969.44	315057	3019.55	1811.73	4227.37	120363	1409.19	845.515	1972.87	90966.7	549.43	329.658	769.201
Kin241	Kinshasa	2007-08-05 12:00:00	527866	4979.86	2987.91	6971.8	316452	3019.55	1811.73	4227.37	120448	1410.88	846.527	1975.23	90966.7	549.43	329.658	769.201
Kin242	Kinshasa	2007-08-05 12:00:00	528109	4985.09	2991.06	6979.13	316694	3024.79	1814.87	4234.7	120448	1410.88	846.527	1975.23	90966.7	549.43	329.658	769.201
Kin243	Kinshasa	2007-08-05 12:00:00	528652	4993.16	2995.9	6990.43	317237	3032.85	1819.71	4246	120448	1410.88	846.527	1975.23	90966.7	549.43	329.658	769.201
Kin244	Kinshasa	2007-08-05 12:00:00	529562	5005.39	3003.24	7007.55	318147	3045.09	1827.05	4263.12	120448	1410.88	846.527	1975.23	90966.7	549.43	329.658	769.201
Kin245	Kinshasa	2007-08-05 12:00:00	530179	5014.56	3008.73	7020.38	318401	3048.79	1829.28	4268.31	120811	1416.33	849.8	1982.87	90966.7	549.43	329.658	769.201
Kin247	Kinshasa	2007-08-05 12:00:00	531680	5034.24	3020.54	7047.93	319340	3060.1	1836.06	4284.14	121374	1424.71	854.824	1994.59	90966.7	549.43	329.658	769.201
Kin252	Kinshasa	2007-08-05 12:00:00	531838	5035.92	3021.55	7050.29	319340	3060.1	1836.06	4284.14	121532	1426.39	855.834	1996.94	90966.7	549.43	329.658	769.201
Kin253	Kinshasa	2007-08-05 12:00:00	531924	5038.32	3022.99	7053.65	319426	3062.5	1837.5	4287.5	121532	1426.39	855.834	1996.94	90966.7	549.43	329.658	769.201
Kin255	Kinshasa	2007-08-05 12:00:00	532427	5049.35	3029.61	7069.09	319505	3064.3	1838.58	4290.03	121955	1435.62	861.37	2009.86	90966.7	549.43	329.658	769.201
Kin256	Kinshasa	2007-08-05 12:00:00	532630	5051.92	3031.15	7072.69	319535	3064.3	1838.58	4290.03	122129	1438.19	862.911	2013.46	90966.7	549.43	329.658	769.201
Kin258	Kinshasa	2007-08-05 12:00:00	533337	5060.68	3036.41	7084.95	320242	3073.06	1843.84	4302.29	122129	1438.19	862.911	2013.46	90966.7	549.43	329.658	769.201
Kin259	Kinshasa	2007-08-05 12:00:00	533415	5062.12	3037.27	7086.97	320319	3074.51	1844.7	4304.31	122129	1438.19	862.911	2013.46	90966.7	549.43	329.658	769.201
Kin26	Kinshasa	2007-08-05 12:00:00	536319	5127.47	3076.48	7178.46	322561	3131.82	1879.09	4384.55	122791	1446.22	867.734	2024.71	90966.7	549.43	329.658	769.201
Kin261	Kinshasa	2007-08-05 12:00:00	536578	5127.47	3076.48	7178.46	322821	3131.82	1879.09	4384.55	122791	1446.22	867.734	2024.71	90966.7	549.43	329.658	769.201
Kin262	Kinshasa	2007-08-05 12:00:00	538059	5135.39	3081.23	7189.54	324302	3139.73	1883.84	4395.63	122791	1446.22	867.734	2024.71	90966.7	549.43	329.658	769.201
Kin263	Kinshasa	2007-08-05 12:00:00	545916	5282.86	3169.72	7396.01	328963	3230.5	1938.3	4522.71	125986	1502.93	901.757	2104.1	90966.7	549.43	329.658	769.201
Kin264	Kinshasa	2007-08-05 12:00:00	547222	5306.01	3183.61	7428.42	330104	3250.74	1950.44	4551.03	126151	1505.85	903.509	2108.19	90966.7	549.43	329.658	769.201
Kin27	Kinshasa	2007-08-05 12:00:00	547334	5307.48	3184.49	7430.47	330104	3250.74	1950.44	4551.03	126264	1507.31	904.388	2110.24	90966.7	549.43	329.658	769.201
Kin271	Kinshasa	2007-08-05 12:00:00	548419	5322.51	3193.51	7451.52	330104	3250.74	1950.44	4551.03	127348	1522.35	913.408	2131.29	90966.7	549.43	329.658	769.201
Kin272	Kinshasa	2007-08-05 12:00:00	548614	5322.71	3193.63	7451.8	330299	3250.94	1950.56	4551.31	127348	1522.35	913.408	2131.29	90966.7	549.43	329.658	769.201
Kin273	Kinshasa	2007-08-05 12:00:00	549458	5337.54	3202.52	7472.55	330810	3260.01	1956.01	4564.02	127681	1528.1	916.857	2139.33	90966.7	549.43	329.658	769.201
Kin274	Kinshasa	2007-08-05 12:00:00	550112	5351.59	3210.95	7492.22	331165	3268.39	1961.03	4575.74	127981	1533.77	920.262	2147.28	90966.7	549.43	329.658	769.201
Kin281	Kinshasa	2007-08-05 12:00:00	551067	5388.26	3232.96	7543.57	332119	3305.06	1983.04	4627.09	127981	1533.77	920.262	2147.28	90966.7	549.43	329.658	769.201
Kin289	Kinshasa	2007-08-05 12:00:00	561327	5407.89	3244.73	7571.04	338408	3305.06	1983.04	4627.09	131952	1553.39	932.036	2174.75	90966.7	549.43	329.658	769.201
Kin292	Kinshasa	2007-08-05 12:00:00	574397	5451.13	3270.68	7631.59	340604	3306.8	1984.08	4629.53	142826	1594.9	956.939	2232.86	90966.7	549.43	329.658	769.201
Kin294	Kinshasa	2007-08-05 12:00:00	575714	5474.46	3284.68	7664.25	340604	3306.8	1984.08	4629.53	144143	1618.23	970.937	2265.52	90966.7	549.43	329.658	769.201
Kin295	Kinshasa	2007-08-05 12:00:00	576299	5483.75	3290.25	7677.25	340604	3306.8	1984.08	4629.53	144728	1627.51	976.508	2278.52	90966.7	549.43	329.658	769.201
Kin296	Kinshasa	2007-08-05 12:00:00	577134	5497.08	3298.25	7695.91	341297	3317.7	1990.62	4644.78	144870	1629.95	977.968	2281.93	90966.7	549.43	329.658	769.201
Kin297	Kinshasa	2007-08-05 12:00:00	577189	5497.81	3298.69	7696.93	341352	3318.43	1991.06	4645.8	144870	1629.95	977.968	2281.93	90966.7	549.43	329.658	769.201
Kin299	Kinshasa	2007-08-05 12:00:00	579269	5507.93	3304.76	7711.1	342685	3318.43	1991.06	4645.8	145618	1640.07	984.04	2296.09	90966.7	549.43	329.658	769.201
Kin300	Kinshasa	2007-08-05 12:00:00	582915	5551.95	3331.17	7772.73	346331	3362.46	2017.47	4707.44	145618	1640.07	984.04	2296.09	90966.7	549.43	329.658	769.201
Kin301	Kinshasa	2007-08-05 12:00:00	583427	5558.04	3334.82	7781.26	346843	3368.54	2021.13	4715.96	145618	1640.07	984.04	2296.09	90966.7	549.43	329.658	769.201
Kin302	Kinshasa	2007-08-05 12:00:00	586924	5591.88	3355.13	7828.63	350340	3402.38	2041.43	4763.33	145618	1640.07	984.04	2296.09	90966.7	549.43	329.658	769.201
Kin31	Kinshasa	2007-08-05 12:00:00	588762	5594.59	3356.76	7832.43	352177	3405.1	2043.06	4767.14	145618	1640.07	984.04	2296.09	90966.7	549.43	329.658	769.201
Kin310	Kinshasa	2007-08-05 12:00:00	589670	5610.77	3366.46	7855.07	352443	3409.82	2045.89	4773.75	146260	1651.51	990.909	2312.12	90966.7	549.43	329.658	769.201
Kin311	Kinshasa	2007-08-05 12:00:00	589922	5615.49	3369.3	7861.69	352443	3409.82	2045.89	4773.75	146513	1656.24	993.746	2318.74	90966.7	549.43	329.658	769.201
Kin312	Kinshasa	2007-08-05 12:00:00	592270	5653.76	3392.26	7915.26	354459	3442.32	2065.39	4819.25	146844	1662.01	997.206	2326.81	90966.7	549.43	329.658	769.201
Kin313	Kinshasa	2007-08-05 12:00:00	593800	5669.55	3401.73	7937.38	355570	3451.8	2071.08	4832.52	147263	1668.33	1001	2335.66	90966.7	549.43	329.658	769.201
Kin315	Kinshasa	2007-08-05 12:00:00	597347	5713.45	3428.07	7998.82	355570	3451.8	2071.08	4832.52	150811	1712.22	1027.33	2397.1	90966.7	549.43	329.658	769.201
Kin316	Kinshasa	2007-08-05 12:00:00	602075	5981.12	3588.67	8373.57	360297	3719.48	2231.69	5207.27	150811	1712.22	1027.33	2397.1	90966.7	549.43	329.658	769.201
Kin317	Kinshasa	2007-08-05 12:00:00	604171	6069.43	3641.66	8497.2	361233	3760.53	2256.32	5264.74	151972	1759.47	1055.68	2463.26	90966.7	549.43	329.658	769.201
Kin32	Kinshasa	2007-08-05 12:00:00	608166	6097.64	3658.58	8536.7	364672	3781.13	2268.68	5293.58	152528	1767.09	1060.25	2473.92	90966.7	549.43	329.658	769.201
Kin323	Kinshasa	2007-08-05 12:00:00	608365	6100.27	3660.16	8540.38	364690	3781.13	2268.68	5293.58	152708	1769.71	1061.83	2477.6	90966.7	549.43	329.658	769.201
Kin324	Kinshasa	2007-08-05 12:00:00	609541	6120.43	3672.26	8568.6	365866	3801.28	2280.77	5321.8	152708	1769.71	1061.83	2477.6	90966.7	549.43	329.658	769.201
Kin325	Kinshasa	2007-08-05 12:00:00	610988	6141.84	3685.1	8598.58	367313	3822.7	2293.62	5351.78	152708	1769.71	1061.83	2477.6	90966.7	549.43	329.658	769.201
Kin326	Kinshasa	2007-08-05 12:00:00	614472	6187.64	3712.58	8662.69	368272	3835.89	2301.53	5370.25	155233	1802.32	1081.39	2523.24	90966.7	549.43	329.658	769.201
Kin327	Kinshasa	2007-08-05 12:00:00	614620	6190.01	3714.01	8666.02	368272	3835.89	2301.53	5370.25	155381	1804.7	1082.82	2526.57	90966.7	549.43	329.658	769.201
Kin329	Kinshasa	2007-08-05 12:00:00	616517	6192.91	3715.75	8670.08	370005	3838.59	2303.16	5374.03	155546	1804.89	1082.94	2526.85	90966.7	549.43	329.658	769.201
Kin34	Kinshasa	2007-08-05 12:00:00	617269	6195.54	3717.32	8673.75	370757	3841.22	2304.73	5377.7	155546	1804.89	1082.94	2526.85	90966.7	549.43	329.658	769.201
Kin35	Kinshasa	2007-08-05 12:00:00	617957	6199.82	3719.89	8679.75	370757	3841.22	2304.73	5377.7	156234	1809.17	1085.5	2532.84	90966.7	549.43	329.658	769.201
Kin359	Kinshasa	2007-08-05 12:00:00	625897	6259.31	3755.59	8763.04	370757	3841.22	2304.73	5377.7	164174	1868.67	1121.2	2616.13	90966.7	549.43	329.658	769.201
Kin36	Kinshasa	2007-08-05 12:00:00	626032	6262.41	3757.45	8767.38	370829	3843.77	2306.26	5381.27	164236	1869.22	1121.53	2616.9	90966.7	549.43	329.658	769.201
Kin361	Kinshasa	2007-08-05 12:00:00	637943	6345.06	3807.04	8883.09	373703	3867.48	2320.49	5414.48	173273	1928.15	1156.89	2699.41	90966.7	549.43	329.658	769.201
Kin364	Kinshasa	2007-08-05 12:00:00	642122	6345.78	3807.47	8884.1	374771	3867.48	2320.49	5414.48	176384	1928.87	1157.32	2700.42	90966.7	549.43	329.658	769.201
Kin38	Kinshasa	2007-08-05 12:00:00	645004	6384.27	3830.56	8937.98	375989	3884.68	2330.81	5438.56	178048	1950.16	1170.1	2730.23	90966.7	549.43	329.658	769.201
Kin382	Kinshasa	2007-08-05 12:00:00	653767	6402.28	3841.37	8963.2	383844	3894.87	2336.92	5452.82	178956	1957.98	1174.79	2741.18	90966.7	549.43	329.658	769.201
Kin386	Kinshasa	2007-08-05 12:00:00	654155	6410.82	3846.49	8975.15	384233	3903.41	2342.04	5464.77	178956	1957.98	1174.79	2741.18	90966.7	549.43	329.658	769.201
Kin388	Kinshasa	2007-08-05 12:00:00	654357	6415.52	3849.31	8981.72	384274	3906.52	2343.91	5469.13	179117	1959.57	1175.74	2743.4	90966.7	549.43	329.658	769.201
Kin389	Kinshasa	2007-08-05 12:00:00	655291	6431.1	3858.66	9003.54	384919	3918.56	2351.14	5485.99	179405	1963.11	1177.87	2748.35	90966.7	549.43	329.658	769.201
Kin390	Kinshasa	2007-08-05 12:00:00	655987	6441.35	3864.81	9017.89	385198	3922	2353.2	5490.81	179822	1969.91	1181.95	2757.88	90966.7	549.43	329.658	769.201
Kin391	Kinshasa	2007-08-05 12:00:00	656754	6451	3870.6	9031.4	385738	3928.68	2357.21	5500.15	180049	1972.89	1183.74	2762.05	90966.7	549.43	329.658	769.201
Kin392	Kinshasa	2007-08-05 12:00:00	658722	6467.17	3880.3	9054.04	387476	3943.31	2365.99	5520.63	180280	1974.43	1184.66	2764.2	90966.7	549.43	329.658	769.201
Kin393	Kinshasa	2007-08-05 12:00:00	659001	6471.37	3882.82	9059.92	387476	3943.31	2365.99	5520.63	180559	1978.63	1187.18	2770.08	90966.7	549.43	329.658	769.201
Kin394	Kinshasa	2007-08-05 12:00:00	659366	6475.42	3885.25	9065.58	387840	3947.36	2368.42	5526.3	180559	1978.63	1187.18	2770.08	90966.7	549.43	329.658	769.201
Kin396	Kinshasa	2007-08-05 12:00:00	660096	6486.92	3892.15	9081.69	388413	3957.09	2374.25	5539.93	180716	1980.4	1188.24	2772.56	90966.7	549.43	329.658	769.201
Kin397	Kinshasa	2007-08-05 12:00:00	660252	6489.34	3893.6	9085.08	388413	3957.09	2374.25	5539.93	180873	1982.82	1189.69	2775.95	90966.7	549.43	329.658	769.201
Kin400	Kinshasa	2007-08-05 12:00:00	660988	6498.81	3899.29	9098.33	388736	3960.14	2376.09	5544.2	181285	1989.24	1193.54	2784.93	90966.7	549.43	329.658	769.201
Kin401	Kinshasa	2007-08-05 12:00:00	661714	6508.01	3904.8	9111.21	389462	3969.34	2381.6	5557.07	181285	1989.24	1193.54	2784.93	90966.7	549.43	329.658	769.201
Kin461	Kinshasa	2007-08-05 12:00:00	665093	6557.59	3934.55	9180.62	392269	4009.07	2405.44	5612.7	181857	1999.09	1199.45	2798.73	90966.7	549.43	329.658	769.201
Kin462	Kinshasa	2007-08-05 12:00:00	667849	6595.92	3957.55	9234.29	394730	4043.2	2425.92	5660.48	182153	2003.29	1201.98	2804.61	90966.7	549.43	329.658	769.201
Kin471	Kinshasa	2007-08-05 12:00:00	668454	6599.65	3959.79	9239.51	394730	4043.2	2425.92	5660.48	182758	2007.02	1204.21	2809.83	90966.7	549.43	329.658	769.201
Kin473	Kinshasa	2007-08-05 12:00:00	669904	6612.71	3967.63	9257.8	395990	4054.22	2432.53	5675.91	182947	2009.06	1205.44	2812.69	90966.7	549.43	329.658	769.201
Kin474	Kinshasa	2007-08-05 12:00:00	676446	6667.67	4000.6	9334.73	402532	4109.17	2465.5	5752.84	182947	2009.06	1205.44	2812.69	90966.7	549.43	329.658	769.201
Kin476	Kinshasa	2007-08-05 12:00:00	678102	6673.96	4004.38	9343.55	404066	4113.76	2468.26	5759.27	183069	2010.77	1206.46	2815.08	90966.7	549.43	329.658	769.201
Kin477	Kinshasa	2007-08-05 12:00:00	715863	6795.21	4077.13	9513.3	429450	4126.03	2475.62	5776.45	195446	2119.75	1271.85	2967.65	90966.7	549.43	329.658	769.201
Kin479	Kinshasa	2007-08-05 12:00:00	720314	6810.77	4086.46	9535.08	432196	4133.73	2480.24	5787.22	197151	2127.61	1276.57	2978.65	90966.7	549.43	329.658	769.201
Kin480	Kinshasa	2007-08-05 12:00:00	724446	6852.34	4111.41	9593.28	434992	4134.4	2480.64	5788.15	198488	2168.52	1301.11	3035.92	90966.7	549.43	329.658	769.201
Kin481	Kinshasa	2007-08-05 12:00:00	726580	6883.03	4129.82	9636.24	436787	4158.83	2495.3	5822.36	198826	2174.77	1304.86	3044.68	90966.7	549.43	329.658	769.201
Kin482	Kinshasa	2007-08-05 12:00:00	728410	6912.75	4147.65	9677.84	438617	4188.55	2513.13	5863.97	198826	2174.77	1304.86	3044.68	90966.7	549.43	329.658	769.201
Kin483	Kinshasa	2007-08-05 12:00:00	735536	6948.53	4169.12	9727.94	444649	4204.44	2522.67	5886.22	199921	2194.66	1316.8	3072.52	90966.7	549.43	329.658	769.201
Kin484	Kinshasa	2007-08-05 12:00:00	735850	6958.65	4175.19	9742.11	444841	4212.79	2527.68	5897.91	200042	2196.43	1317.86	3075	90966.7	549.43	329.658	769.201
Kin485	Kinshasa	2007-08-05 12:00:00	739492	6992.4	4195.44	9789.35	447047	4233.83	2540.3	5927.37	201478	2209.13	1325.48	3092.79	90966.7	549.43	329.658	769.201
Kin486	Kinshasa	2007-08-05 12:00:00	747651	7071.37	4242.82	9899.92	455206	4312.81	2587.69	6037.93	201478	2209.13	1325.48	3092.79	90966.7	549.43	329.658	769.201
Kin487	Kinshasa	2007-08-05 12:00:00	758797	7181.72	4309.03	10054.4	457729	4355.01	2613.01	6097.02	210102	2277.28	1366.37	3188.19	90966.7	549.43	329.658	769.201
Kin488	Kinshasa	2007-08-05 12:00:00	761213	7204.81	4322.88	10086.7	459650	4373.09	2623.86	6122.33	210596	2282.28	1369.37	3195.19	90966.7	549.43	329.658	769.201
Kin491	Kinshasa	2007-08-05 12:00:00	808604	7527.16	4516.3	10538	498320	4580.9	2748.54	6413.26	219317	2396.83	1438.1	3355.57	90966.7	549.43	329.658	769.201
Kin530	Kinshasa	2007-08-05 12:00:00	808939	7527.16	4516.3	10538	498655	4580.9	2748.54	6413.26	219317	2396.83	1438.1	3355.57	90966.7	549.43	329.658	769.201
Kin662	Kinshasa	2007-08-05 12:00:00	810853	7545.48	4527.29	10563.7	499787	4588.52	2753.11	6423.93	220100	2407.53	1444.52	3370.54	90966.7	549.43	329.658	769.201
Kin663	Kinshasa	2007-08-05 12:00:00	828230	7561.58	4536.95	10586.2	516672	4603.38	2762.03	6444.74	220591	2408.77	1445.26	3372.28	90966.7	549.43	329.658	769.201
Kin664	Kinshasa	2007-08-05 12:00:00	828911	7572.24	4543.34	10601.1	517353	4614.04	2768.42	6459.65	220591	2408.77	1445.26	3372.28	90966.7	549.43	329.658	769.201
Kin668	Kinshasa	2007-08-05 12:00:00	829563	7583.02	4549.81	10616.2	517381	4614.67	2768.8	6460.54	221216	2418.92	1451.35	3386.49	90966.7	549.43	329.658	769.201
Kin669	Kinshasa	2007-08-05 12:00:00	829830	7587.09	4552.25	10621.9	517647	4618.74	2771.24	6466.23	221216	2418.92	1451.35	3386.49	90966.7	549.43	329.658	769.201
Kin674	Kinshasa	2007-08-05 12:00:00	830023	7590.18	4554.11	10626.2	517690	4619.31	2771.58	6467.03	221366	2421.44	1452.86	3390.02	90966.7	549.43	329.658	769.201
Kin675	Kinshasa	2007-08-05 12:00:00	830784	7602.21	4561.32	10643.1	518065	4625.68	2775.41	6475.96	221752	2427.09	1456.26	3397.93	90966.7	549.43	329.658	769.201
Kin676	Kinshasa	2007-08-05 12:00:00	831185	7618.85	4571.31	10666.4	518266	4633.28	2779.97	6486.6	221953	2436.13	1461.68	3410.59	90966.7	549.43	329.658	769.201
Kin677	Kinshasa	2007-08-05 12:00:00	831261	7622.13	4573.28	10671	518266	4633.28	2779.97	6486.6	222028	2439.41	1463.65	3415.18	90966.7	549.43	329.658	769.201
Kin678	Kinshasa	2007-08-05 12:00:00	831968	7652.56	4591.54	10713.6	518622	4648.24	2788.94	6507.53	222380	2454.9	1472.94	3436.86	90966.7	549.43	329.658	769.201
Kin679	Kinshasa	2007-08-05 12:00:00	832544	7677.43	4606.46	10748.4	519093	4668.69	2801.21	6536.16	222484	2459.31	1475.59	3443.04	90966.7	549.43	329.658	769.201
Kin680	Kinshasa	2007-08-05 12:00:00	833204	7706.01	4623.61	10788.4	519532	4687.79	2812.68	6562.91	222705	2468.78	1481.27	3456.3	90966.7	549.43	329.658	769.201
Kin681	Kinshasa	2007-08-05 12:00:00	833732	7727.15	4636.29	10818	519949	4704.21	2822.52	6585.89	222816	2473.51	1484.11	3462.92	90966.7	549.43	329.658	769.201
Kin682	Kinshasa	2007-08-05 12:00:00	833974	7734.15	4640.49	10827.8	520191	4711.21	2826.72	6595.69	222816	2473.51	1484.11	3462.92	90966.7	549.43	329.658	769.201
Kin684	Kinshasa	2007-08-05 12:00:00	833987	7734.15	4640.49	10827.8	520205	4711.21	2826.72	6595.69	222816	2473.51	1484.11	3462.92	90966.7	549.43	329.658	769.201
Kin685	Kinshasa	2007-08-05 12:00:00	834210	7737.53	4642.52	10832.5	520428	4714.59	2828.75	6600.42	222816	2473.51	1484.11	3462.92	90966.7	549.43	329.658	769.201
Kin688	Kinshasa	2007-08-05 12:00:00	834289	7741.57	4644.94	10838.2	520428	4714.59	2828.75	6600.42	222895	2477.55	1486.53	3468.57	90966.7	549.43	329.658	769.201
Kin691	Kinshasa	2007-08-05 12:00:00	834307	7741.78	4645.07	10838.5	520428	4714.59	2828.75	6600.42	222913	2477.76	1486.66	3468.86	90966.7	549.43	329.658	769.201
Kin758	Kinshasa	2007-08-05 12:00:00	834737	7745.97	4647.58	10844.4	520857	4718.78	2831.27	6606.29	222913	2477.76	1486.66	3468.86	90966.7	549.43	329.658	769.201
Kin760	Kinshasa	2007-08-05 12:00:00	841788	7795.54	4677.32	10913.8	527908	4768.35	2861.01	6675.68	222913	2477.76	1486.66	3468.86	90966.7	549.43	329.658	769.201
Kin761	Kinshasa	2007-08-05 12:00:00	843731	7810	4686	10934	529851	4782.81	2869.69	6695.94	222913	2477.76	1486.66	3468.86	90966.7	549.43	329.658	769.201
Kin762	Kinshasa	2007-08-05 12:00:00	845281	7826.5	4695.9	10957.1	530968	4797.68	2878.61	6716.75	223347	2479.39	1487.63	3471.15	90966.7	549.43	329.658	769.201
Kin763	Kinshasa	2007-08-05 12:00:00	845821	7836.03	4701.62	10970.4	531496	4807.01	2884.2	6729.81	223358	2479.59	1487.76	3471.43	90966.7	549.43	329.658	769.201
Kin779	Kinshasa	2007-08-05 12:00:00	846731	7848.81	4709.28	10988.3	531496	4807.01	2884.2	6729.81	224268	2492.37	1495.42	3489.32	90966.7	549.43	329.658	769.201
Tsh102	Tshikapa	2007-09-17 12:00:00	848300	7867.07	4720.24	11013.9	532643	4820.56	2892.34	6748.78	224690	2497.08	1498.25	3495.91	90966.7	549.43	329.658	769.201
Tsh103	Tshikapa	2007-09-17 12:00:00	848583	7869.55	4721.73	11017.4	532927	4823.04	2893.82	6752.25	224690	2497.08	1498.25	3495.91	90966.7	549.43	329.658	769.201
Tsh104	Tshikapa	2007-09-17 12:00:00	850013	7888.6	4733.16	11044	534349	4841.95	2905.17	6778.73	224697	2497.22	1498.33	3496.11	90966.7	549.43	329.658	769.201
Tsh105	Tshikapa	2007-09-17 12:00:00	851870	7892.78	4735.67	11049.9	536207	4846.13	2907.68	6784.58	224697	2497.22	1498.33	3496.11	90966.7	549.43	329.658	769.201
Tsh106	Tshikapa	2007-09-17 12:00:00	853921	7895.38	4737.23	11053.5	536703	4846.74	2908.04	6785.44	226250	2499.21	1499.52	3498.89	90966.7	549.43	329.658	769.201
Tsh107	Tshikapa	2007-09-17 12:00:00	855670	7895.38	4737.23	11053.5	538023	4846.74	2908.04	6785.44	226681	2499.21	1499.52	3498.89	90966.7	549.43	329.658	769.201
Tsh108	Tshikapa	2007-09-17 12:00:00	856565	7895.38	4737.23	11053.5	538758	4846.74	2908.04	6785.44	226841	2499.21	1499.52	3498.89	90966.7	549.43	329.658	769.201
Tsh11	Tshikapa	2007-09-17 12:00:00	857042	7908.16	4744.89	11071.4	538851	4848.19	2908.91	6787.46	227224	2510.54	1506.32	3514.75	90966.7	549.43	329.658	769.201
Tsh110	Tshikapa	2007-09-17 12:00:00	857153	7908.16	4744.89	11071.4	538903	4848.19	2908.91	6787.46	227283	2510.54	1506.32	3514.75	90966.7	549.43	329.658	769.201
Tsh111	Tshikapa	2007-09-17 12:00:00	857246	7908.16	4744.89	11071.4	538996	4848.19	2908.91	6787.46	227283	2510.54	1506.32	3514.75	90966.7	549.43	329.658	769.201
Tsh112	Tshikapa	2007-09-17 12:00:00	858502	7910.69	4746.41	11075	540139	4850.19	2910.11	6790.27	227396	2511.07	1506.64	3515.49	90966.7	549.43	329.658	769.201
Tsh113	Tshikapa	2007-09-17 12:00:00	858748	7910.7	4746.42	11075	540385	4850.2	2910.12	6790.28	227396	2511.07	1506.64	3515.49	90966.7	549.43	329.658	769.201
Tsh114	Tshikapa	2007-09-17 12:00:00	859028	7911.3	4746.78	11075.8	540385	4850.2	2910.12	6790.28	227676	2511.67	1507	3516.34	90966.7	549.43	329.658	769.201
Tsh115	Tshikapa	2007-09-17 12:00:00	868960	8036.02	4821.61	11250.4	548869	4955.66	2973.39	6937.92	229124	2530.93	1518.56	3543.31	90966.7	549.43	329.658	769.201
Tsh116	Tshikapa	2007-09-17 12:00:00	870601	8036.92	4822.15	11251.7	550510	4956.56	2973.93	6939.18	229124	2530.93	1518.56	3543.31	90966.7	549.43	329.658	769.201
Tsh117	Tshikapa	2007-09-17 12:00:00	871473	8052.57	4831.54	11273.6	551207	4969.2	2981.52	6956.88	229300	2533.94	1520.36	3547.52	90966.7	549.43	329.658	769.201
Tsh118	Tshikapa	2007-09-17 12:00:00	871711	8068.92	4841.35	11296.5	551444	4985.55	2991.33	6979.77	229300	2533.94	1520.36	3547.52	90966.7	549.43	329.658	769.201
Tsh120	Tshikapa	2007-09-17 12:00:00	873589	8100.95	4860.57	11341.3	552894	5007.12	3004.27	7009.97	229728	2544.4	1526.64	3562.16	90966.7	549.43	329.658	769.201
Tsh121	Tshikapa	2007-09-17 12:00:00	873835	8108.81	4865.29	11352.3	553000	5011.43	3006.86	7016	229869	2547.95	1528.77	3567.14	90966.7	549.43	329.658	769.201
Tsh123	Tshikapa	2007-09-17 12:00:00	876077	8142.4	4885.44	11399.4	553574	5012.8	3007.68	7017.91	231536	2580.17	1548.1	3612.24	90966.7	549.43	329.658	769.201
Tsh124	Tshikapa	2007-09-17 12:00:00	876187	8143.73	4886.24	11401.2	553666	5013.89	3008.33	7019.44	231555	2580.42	1548.25	3612.58	90966.7	549.43	329.658	769.201
Tsh125	Tshikapa	2007-09-17 12:00:00	876509	8151.37	4890.82	11411.9	553666	5013.89	3008.33	7019.44	231876	2588.06	1552.83	3623.28	90966.7	549.43	329.658	769.201
Tsh126	Tshikapa	2007-09-17 12:00:00	878074	8151.39	4890.83	11411.9	553804	5013.89	3008.33	7019.44	233304	2588.07	1552.84	3623.3	90966.7	549.43	329.658	769.201
Tsh127	Tshikapa	2007-09-17 12:00:00	878719	8154.69	4892.82	11416.6	553873	5014.24	3008.54	7019.93	233880	2591.03	1554.62	3627.44	90966.7	549.43	329.658	769.201
Tsh128	Tshikapa	2007-09-17 12:00:00	881034	8160.46	4896.28	11424.6	554775	5015.36	3009.22	7021.5	235293	2595.67	1557.4	3633.94	90966.7	549.43	329.658	769.201
Tsh129	Tshikapa	2007-09-17 12:00:00	882305	8181.51	4908.91	11454.1	555231	5017.33	3010.4	7024.26	236108	2614.76	1568.85	3660.66	90966.7	549.43	329.658	769.201
Tsh130	Tshikapa	2007-09-17 12:00:00	882769	8181.96	4909.18	11454.7	555348	5017.39	3010.43	7024.35	236455	2615.14	1569.08	3661.19	90966.7	549.43	329.658	769.201
Tsh131	Tshikapa	2007-09-17 12:00:00	884680	8193.6	4916.16	11471	556882	5026.74	3016.04	7037.44	236832	2617.43	1570.46	3664.4	90966.7	549.43	329.658	769.201
Tsh133	Tshikapa	2007-09-17 12:00:00	891364	8374.35	5024.61	11724.1	561716	5169.39	3101.63	7237.14	238682	2655.53	1593.32	3717.74	90966.7	549.43	329.658	769.201
Tsh134	Tshikapa	2007-09-17 12:00:00	891520	8375.49	5025.3	11725.7	561857	5170.48	3102.29	7238.68	238696	2655.58	1593.35	3717.81	90966.7	549.43	329.658	769.201
Tsh135	Tshikapa	2007-09-17 12:00:00	892190	8376.93	5026.16	11727.7	562347	5171.88	3103.13	7240.63	238876	2655.63	1593.38	3717.88	90966.7	549.43	329.658	769.201
Tsh136	Tshikapa	2007-09-17 12:00:00	893859	8381.34	5028.8	11733.9	563767	5175.22	3105.13	7245.31	239125	2656.68	1594.01	3719.36	90966.7	549.43	329.658	769.201
Tsh137	Tshikapa	2007-09-17 12:00:00	895740	8382.34	5029.4	11735.3	565609	5176.12	3105.67	7246.57	239164	2656.79	1594.07	3719.51	90966.7	549.43	329.658	769.201
Tsh138	Tshikapa	2007-09-17 12:00:00	897545	8389.83	5033.9	11745.8	567300	5182.48	3109.49	7255.47	239278	2657.92	1594.75	3721.09	90966.7	549.43	329.658	769.201
Tsh14	Tshikapa	2007-09-17 12:00:00	899661	8427.54	5056.53	11798.6	569142	5214.1	3128.46	7299.74	239552	2664.01	1598.41	3729.61	90966.7	549.43	329.658	769.201
Tsh140	Tshikapa	2007-09-17 12:00:00	902610	8500.25	5100.15	11900.3	572091	5286.81	3172.08	7401.53	239552	2664.01	1598.41	3729.61	90966.7	549.43	329.658	769.201
Tsh141	Tshikapa	2007-09-17 12:00:00	907233	8575.93	5145.56	12006.3	575608	5339.76	3203.86	7475.66	240658	2686.74	1612.04	3761.44	90966.7	549.43	329.658	769.201
Tsh142	Tshikapa	2007-09-17 12:00:00	910602	8655.42	5193.25	12117.6	578471	5404.88	3242.93	7566.83	241164	2701.11	1620.67	3781.56	90966.7	549.43	329.658	769.201
Tsh143	Tshikapa	2007-09-17 12:00:00	916920	8738.73	5243.24	12234.2	578737	5405.86	3243.51	7568.2	247216	2783.45	1670.07	3896.82	90966.7	549.43	329.658	769.201
Tsh147	Tshikapa	2007-09-17 12:00:00	917516	8738.75	5243.25	12234.3	579182	5405.88	3243.53	7568.23	247367	2783.45	1670.07	3896.82	90966.7	549.43	329.658	769.201
Tsh148	Tshikapa	2007-09-17 12:00:00	918263	8738.96	5243.38	12234.5	579249	5405.88	3243.53	7568.23	248048	2783.66	1670.19	3897.12	90966.7	549.43	329.658	769.201
Tsh149	Tshikapa	2007-09-17 12:00:00	918360	8739.9	5243.94	12235.9	579346	5406.82	3244.09	7569.55	248048	2783.66	1670.19	3897.12	90966.7	549.43	329.658	769.201
Tsh150	Tshikapa	2007-09-17 12:00:00	921152	8823.9	5294.34	12353.5	580186	5426.94	3256.16	7597.72	249999	2847.53	1708.52	3986.55	90966.7	549.43	329.658	769.201
Tsh151	Tshikapa	2007-09-17 12:00:00	921279	8826.9	5296.14	12357.7	580206	5427.34	3256.4	7598.28	250106	2850.13	1710.08	3990.19	90966.7	549.43	329.658	769.201
Tsh152	Tshikapa	2007-09-17 12:00:00	921543	8832.8	5299.68	12365.9	580354	5430.63	3258.38	7602.89	250222	2852.74	1711.64	3993.83	90966.7	549.43	329.658	769.201
Tsh153	Tshikapa	2007-09-17 12:00:00	924130	8925.55	5355.33	12495.8	582941	5523.38	3314.03	7732.73	250222	2852.74	1711.64	3993.83	90966.7	549.43	329.658	769.201
Tsh154	Tshikapa	2007-09-17 12:00:00	930144	8925.55	5355.33	12495.8	588955	5523.38	3314.03	7732.73	250222	2852.74	1711.64	3993.83	90966.7	549.43	329.658	769.201
Tsh155	Tshikapa	2007-09-17 12:00:00	930178	8926.17	5355.7	12496.6	588955	5523.38	3314.03	7732.73	250256	2853.36	1712.02	3994.7	90966.7	549.43	329.658	769.201
Tsh156	Tshikapa	2007-09-17 12:00:00	931612	8963.12	5377.87	12548.4	590206	5555.36	3333.22	7777.5	250439	2858.33	1715	4001.66	90966.7	549.43	329.658	769.201
Tsh157	Tshikapa	2007-09-17 12:00:00	932386	8985.34	5391.21	12579.5	590533	5565.47	3339.28	7791.66	250887	2870.44	1722.27	4018.62	90966.7	549.43	329.658	769.201
Tsh158	Tshikapa	2007-09-17 12:00:00	933076	8996.96	5398.17	12595.7	590908	5571.76	3343.05	7800.46	251201	2875.77	1725.46	4026.08	90966.7	549.43	329.658	769.201
Tsh159	Tshikapa	2007-09-17 12:00:00	935376	9055.87	5433.52	12678.2	592495	5612.88	3367.73	7858.03	251914	2893.56	1736.14	4050.98	90966.7	549.43	329.658	769.201
Tsh16	Tshikapa	2007-09-17 12:00:00	938821	9095.83	5457.5	12734.2	595666	5648.18	3388.91	7907.45	252188	2898.22	1738.93	4057.51	90966.7	549.43	329.658	769.201
Tsh160	Tshikapa	2007-09-17 12:00:00	948005	9229.46	5537.68	12921.2	599691	5693.97	3416.38	7971.56	257348	2986.06	1791.64	4180.48	90966.7	549.43	329.658	769.201
Tsh161	Tshikapa	2007-09-17 12:00:00	952458	9247.74	5548.64	12946.8	602780	5706.83	3424.1	7989.56	258711	2991.48	1794.89	4188.07	90966.7	549.43	329.658	769.201
Tsh162	Tshikapa	2007-09-17 12:00:00	958638	9341.18	5604.71	13077.6	608440	5791.76	3475.05	8108.46	259232	2999.99	1799.99	4199.99	90966.7	549.43	329.658	769.201
Tsh163	Tshikapa	2007-09-17 12:00:00	959601	9342.17	5605.3	13079	609403	5792.75	3475.65	8109.85	259232	2999.99	1799.99	4199.99	90966.7	549.43	329.658	769.201
Tsh164	Tshikapa	2007-09-17 12:00:00	959946	9342.17	5605.3	13079	609748	5792.75	3475.65	8109.85	259232	2999.99	1799.99	4199.99	90966.7	549.43	329.658	769.201
Tsh167	Tshikapa	2007-09-17 12:00:00	960085	9342.19	5605.31	13079.1	609832	5792.76	3475.65	8109.86	259286	3000	1800	4200	90966.7	549.43	329.658	769.201
Tsh168	Tshikapa	2007-09-17 12:00:00	968446	9391.66	5634.99	13148.3	618194	5842.23	3505.34	8179.12	259286	3000	1800	4200	90966.7	549.43	329.658	769.201
Tsh169	Tshikapa	2007-09-17 12:00:00	968908	9391.66	5634.99	13148.3	618655	5842.23	3505.34	8179.12	259286	3000	1800	4200	90966.7	549.43	329.658	769.201
Tsh17	Tshikapa	2007-09-17 12:00:00	969060	9395.94	5637.57	13154.3	618807	5846.51	3507.91	8185.12	259286	3000	1800	4200	90966.7	549.43	329.658	769.201
Tsh170	Tshikapa	2007-09-17 12:00:00	969359	9395.95	5637.57	13154.3	619061	5846.51	3507.91	8185.12	259331	3000	1800	4200.01	90966.7	549.43	329.658	769.201
Tsh171	Tshikapa	2007-09-17 12:00:00	969517	9397.48	5638.49	13156.5	619220	5848.05	3508.83	8187.27	259331	3000	1800	4200.01	90966.7	549.43	329.658	769.201
Tsh172	Tshikapa	2007-09-17 12:00:00	969529	9397.66	5638.6	13156.7	619231	5848.22	3508.93	8187.51	259331	3000	1800	4200.01	90966.7	549.43	329.658	769.201
Tsh173	Tshikapa	2007-09-17 12:00:00	969743	9398.14	5638.88	13157.4	619231	5848.22	3508.93	8187.51	259545	3000.48	1800.29	4200.68	90966.7	549.43	329.658	769.201
Tsh175	Tshikapa	2007-09-17 12:00:00	971286	9422.41	5653.45	13191.4	619574	5863.87	3518.32	8209.41	260745	3009.12	1805.47	4212.77	90966.7	549.43	329.658	769.201
Tsh178	Tshikapa	2007-09-17 12:00:00	971545	9422.41	5653.45	13191.4	619833	5863.87	3518.32	8209.41	260745	3009.12	1805.47	4212.77	90966.7	549.43	329.658	769.201
Tsh179	Tshikapa	2007-09-17 12:00:00	973206	9423.34	5654	13192.7	621010	5863.87	3518.32	8209.41	261229	3010.04	1806.03	4214.06	90966.7	549.43	329.658	769.201
Tsh180	Tshikapa	2007-09-17 12:00:00	973241	9424.75	5654.85	13194.6	621010	5863.87	3518.32	8209.41	261265	3011.45	1806.87	4216.03	90966.7	549.43	329.658	769.201
Tsh182	Tshikapa	2007-09-17 12:00:00	973480	9426.86	5656.12	13197.6	621156	5865.16	3519.09	8211.22	261357	3012.27	1807.36	4217.18	90966.7	549.43	329.658	769.201
Tsh183	Tshikapa	2007-09-17 12:00:00	974300	9429.56	5657.74	13201.4	621788	5866.61	3519.97	8213.25	261546	3013.52	1808.11	4218.93	90966.7	549.43	329.658	769.201
Tsh184	Tshikapa	2007-09-17 12:00:00	987270	9665.01	5799	13531	627764	5962.7	3577.62	8347.79	268539	3152.87	1891.72	4414.02	90966.7	549.43	329.658	769.201
Tsh189	Tshikapa	2007-09-17 12:00:00	991820	9844.35	5906.61	13782.1	632261	6140.54	3684.33	8596.76	268592	3154.38	1892.63	4416.13	90966.7	549.43	329.658	769.201
Tsh190	Tshikapa	2007-09-17 12:00:00	994943	9861.76	5917.05	13806.5	635338	6157.58	3694.55	8620.61	268638	3154.75	1892.85	4416.65	90966.7	549.43	329.658	769.201
Tsh21	Tshikapa	2007-09-17 12:00:00	1.00298e+06	10087.2	6052.29	14122	638033	6232.56	3739.53	8725.58	273984	3305.17	1983.1	4627.23	90966.7	549.43	329.658	769.201
Tsh23	Tshikapa	2007-09-17 12:00:00	1.00315e+06	10091.9	6055.15	14128.7	638204	6237.32	3742.39	8732.25	273984	3305.17	1983.1	4627.23	90966.7	549.43	329.658	769.201
Tsh26	Tshikapa	2007-09-17 12:00:00	1.00333e+06	10091.9	6055.15	14128.7	638373	6237.32	3742.39	8732.25	273986	3305.17	1983.1	4627.23	90966.7	549.43	329.658	769.201
Tsh33	Tshikapa	2007-09-17 12:00:00	1.00559e+06	10135.7	6081.39	14189.9	638783	6242.71	3745.63	8739.8	275836	3343.51	2006.11	4680.92	90966.7	549.43	329.658	769.201
Tsh41	Tshikapa	2007-09-17 12:00:00	1.00592e+06	10135.9	6081.52	14190.2	639085	6242.91	3745.75	8740.08	275863	3343.52	2006.11	4680.93	90966.7	549.43	329.658	769.201
Tsh57	Tshikapa	2007-09-17 12:00:00	1.00672e+06	10136.2	6081.7	14190.6	639102	6242.91	3745.75	8740.08	276652	3343.82	2006.29	4681.34	90966.7	549.43	329.658	769.201
Tsh59	Tshikapa	2007-09-17 12:00:00	1.00721e+06	10136.7	6082.04	14191.4	639171	6242.91	3745.75	8740.08	277068	3344.39	2006.63	4682.15	90966.7	549.43	329.658	769.201
Tsh60	Tshikapa	2007-09-17 12:00:00	1.00788e+06	10157.5	6094.49	14220.5	639512	6253.39	3752.03	8754.74	277402	3354.67	2012.8	4696.54	90966.7	549.43	329.658	769.201
Tsh69	Tshikapa	2007-09-17 12:00:00	1.00878e+06	10159.1	6095.47	14222.8	640067	6253.59	3752.15	8755.02	277745	3356.09	2013.65	4698.53	90966.7	549.43	329.658	769.201
Tsh7	Tshikapa	2007-09-17 12:00:00	1.00984e+06	10178.7	6107.22	14250.2	640313	6258.27	3754.96	8761.58	278560	3371	2022.6	4719.4	90966.7	549.43	329.658	769.201
Tsh70	Tshikapa	2007-09-17 12:00:00	1.01265e+06	10181.4	6108.86	14254	643097	6260.58	3756.35	8764.81	278584	3371.42	2022.85	4719.99	90966.7	549.43	329.658	769.201
Tsh71	Tshikapa	2007-09-17 12:00:00	1.01562e+06	10181.6	6108.98	14254.3	643252	6260.58	3756.35	8764.81	281397	3371.62	2022.97	4720.27	90966.7	549.43	329.658	769.201
Tsh74	Tshikapa	2007-09-17 12:00:00	1.01628e+06	10181.8	6109.06	14254.5	643911	6260.72	3756.43	8765.01	281398	3371.62	2022.97	4720.27	90966.7	549.43	329.658	769.201
Tsh75	Tshikapa	2007-09-17 12:00:00	1.01889e+06	10186.5	6111.9	14261.1	644670	6260.89	3756.53	8765.25	283256	3376.17	2025.7	4726.64	90966.7	549.43	329.658	769.201
Tsh76	Tshikapa	2007-09-17 12:00:00	1.02838e+06	10318.8	6191.3	14446.4	652177	6356.84	3814.11	8899.58	285238	3412.57	2047.54	4777.59	90966.7	549.43	329.658	769.201
Tsh77	Tshikapa	2007-09-17 12:00:00	1.02973e+06	10327.7	6196.62	14458.8	653527	6365.7	3819.42	8911.98	285238	3412.57	2047.54	4777.59	90966.7	549.43	329.658	769.201
Tsh78	Tshikapa	2007-09-17 12:00:00	1.03014e+06	10329.4	6197.61	14461.1	653931	6367.35	3820.41	8914.29	285240	3412.57	2047.54	4777.6	90966.7	549.43	329.658	769.201
Tsh8	Tshikapa	2007-09-17 12:00:00	1.03078e+06	10329.5	6197.72	14461.3	654100	6367.35	3820.41	8914.29	285713	3412.75	2047.65	4777.85	90966.7	549.43	329.658	769.201
Tsh81	Tshikapa	2007-09-17 12:00:00	1.03541e+06	10409.8	6245.85	14573.7	658726	6447.57	3868.54	9026.6	285713	3412.75	2047.65	4777.85	90966.7	549.43	329.658	769.201
Tsh82	Tshikapa	2007-09-17 12:00:00	1.03566e+06	10409.8	6245.85	14573.7	658979	6447.57	3868.54	9026.6	285713	3412.75	2047.65	4777.85	90966.7	549.43	329.658	769.201
Tsh83	Tshikapa	2007-09-17 12:00:00	1.03569e+06	10410	6245.97	14573.9	658979	6447.57	3868.54	9026.6	285740	3412.95	2047.77	4778.14	90966.7	549.43	329.658	769.201
Tsh85	Tshikapa	2007-09-17 12:00:00	1.03579e+06	10410	6245.97	14573.9	659086	6447.57	3868.54	9026.6	285740	3412.95	2047.77	4778.14	90966.7	549.43	329.658	769.201
Tsh86	Tshikapa	2007-09-17 12:00:00	1.03692e+06	10416.6	6249.98	14583.3	659086	6447.57	3868.54	9026.6	286871	3419.63	2051.78	4787.48	90966.7	549.43	329.658	769.201
Tsh87	Tshikapa	2007-09-17 12:00:00	1.04577e+06	10498.1	6298.86	14697.3	660592	6449.22	3869.53	9028.91	294208	3499.44	2099.67	4899.22	90966.7	549.43	329.658	769.201
Tsh88	Tshikapa	2007-09-17 12:00:00	1.04668e+06	10499.5	6299.71	14699.3	661498	6450.61	3870.37	9030.86	294216	3499.48	2099.69	4899.27	90966.7	549.43	329.658	769.201
Tsh90	Tshikapa	2007-09-17 12:00:00	1.04711e+06	10504.1	6302.44	14705.7	661498	6450.61	3870.37	9030.86	294646	3504.02	2102.41	4905.63	90966.7	549.43	329.658	769.201
Tsh91	Tshikapa	2007-09-17 12:00:00	1.04736e+06	10504.2	6302.53	14705.9	661509	6450.62	3870.37	9030.87	294886	3504.17	2102.5	4905.84	90966.7	549.43	329.658	769.201
Tsh92	Tshikapa	2007-09-17 12:00:00	1.04906e+06	10521.5	6312.89	14730.1	662590	6461.36	3876.82	9045.91	295503	3510.69	2106.41	4914.97	90966.7	549.43	329.658	769.201
Tsh93	Tshikapa	2007-09-17 12:00:00	1.05014e+06	10532.5	6319.47	14745.4	662856	6463.76	3878.26	9049.27	296315	3519.26	2111.56	4926.97	90966.7	549.43	329.658	769.201
Tsh94	Tshikapa	2007-09-17 12:00:00	1.0508e+06	10533.3	6319.98	14746.6	662856	6463.76	3878.26	9049.27	296979	3520.1	2112.06	4928.15	90966.7	549.43	329.658	769.201
Tsh96	Tshikapa	2007-09-17 12:00:00	1.0568e+06	10539.2	6323.5	14754.8	668795	6468.04	3880.83	9055.26	297034	3521.69	2113.01	4930.36	90966.7	549.43	329.658	769.201
Tsh48	Tshikapa	2007-09-17 12:00:00	1.05747e+06	10546.5	6327.91	14765.1	668795	6468.04	3880.83	9055.26	297704	3529.04	2117.43	4940.66	90966.7	549.43	329.658	769.201
Kin534	Kinshasa	2007-10-28 12:00:00	1.05859e+06	10554.3	6332.59	14776.1	668795	6468.04	3880.83	9055.26	297704	3529.04	2117.43	4940.66	92089.7	557.239	334.343	780.134
Kin791	Kinshasa	2007-10-28 12:00:00	1.05867e+06	10554.3	6332.59	14776.1	668795	6468.04	3880.83	9055.26	297704	3529.04	2117.43	4940.66	92172.6	557.239	334.343	780.134
Kin793	Kinshasa	2007-10-28 12:00:00	1.06084e+06	10554.3	6332.59	14776.1	668795	6468.04	3880.83	9055.26	297704	3529.04	2117.43	4940.66	94342.1	557.239	334.343	780.134
Mbu16	Mbuji-Mayi	2007-11-16 12:00:00	1.06139e+06	10565.3	6339.19	14791.4	668795	6468.04	3880.83	9055.26	297704	3529.04	2117.43	4940.66	94890.5	568.232	340.939	795.524
Kik10	Kikwit	2007-12-06 12:00:00	1.06325e+06	10575.4	6345.24	14805.6	670283	6472.27	3883.36	9061.17	298074	3534.9	2120.94	4948.86	94890.5	568.232	340.939	795.524
Kik100	Kikwit	2007-12-06 12:00:00	1.06468e+06	10576.6	6345.96	14807.2	671715	6473.46	3884.08	9062.85	298077	3534.91	2120.95	4948.87	94890.5	568.232	340.939	795.524
Kik101	Kikwit	2007-12-06 12:00:00	1.06694e+06	10578.1	6346.86	14809.3	673962	6474.95	3884.97	9064.93	298092	3534.91	2120.95	4948.88	94890.5	568.232	340.939	795.524
Kik103	Kikwit	2007-12-06 12:00:00	1.07052e+06	10589.2	6353.53	14824.9	677534	6486.07	3891.64	9080.5	298092	3534.91	2120.95	4948.88	94890.5	568.232	340.939	795.524
Kik104	Kikwit	2007-12-06 12:00:00	1.07053e+06	10589.2	6353.54	14824.9	677552	6486.09	3891.65	9080.52	298092	3534.91	2120.95	4948.88	94890.5	568.232	340.939	795.524
Kik105	Kikwit	2007-12-06 12:00:00	1.07075e+06	10589.2	6353.54	14824.9	677767	6486.09	3891.65	9080.52	298092	3534.91	2120.95	4948.88	94890.5	568.232	340.939	795.524
Kik107	Kikwit	2007-12-06 12:00:00	1.07158e+06	10589.9	6353.92	14825.8	678385	6486.41	3891.85	9080.98	298308	3535.23	2121.14	4949.32	94890.5	568.232	340.939	795.524
Kik11	Kikwit	2007-12-06 12:00:00	1.07255e+06	10663.4	6398.01	14928.7	679352	6559.89	3935.94	9183.85	298308	3535.23	2121.14	4949.32	94890.5	568.232	340.939	795.524
Kik111	Kikwit	2007-12-06 12:00:00	1.07277e+06	10665.8	6399.48	14932.1	679373	6559.89	3935.94	9183.85	298509	3537.68	2122.61	4952.75	94890.5	568.232	340.939	795.524
Kik112	Kikwit	2007-12-06 12:00:00	1.07414e+06	10683.3	6409.96	14956.6	679373	6559.89	3935.94	9183.85	299874	3555.15	2133.09	4977.21	94890.5	568.232	340.939	795.524
Kik113	Kikwit	2007-12-06 12:00:00	1.07419e+06	10683.6	6410.13	14957	679429	6560.17	3936.1	9184.24	299874	3555.15	2133.09	4977.21	94890.5	568.232	340.939	795.524
Kik114	Kikwit	2007-12-06 12:00:00	1.07435e+06	10685.1	6411.05	14959.1	679429	6560.17	3936.1	9184.24	300030	3556.69	2134.01	4979.36	94890.5	568.232	340.939	795.524
Kik116	Kikwit	2007-12-06 12:00:00	1.07448e+06	10686.6	6411.94	14961.2	679429	6560.17	3936.1	9184.24	300156	3558.17	2134.9	4981.43	94890.5	568.232	340.939	795.524
Kik117	Kikwit	2007-12-06 12:00:00	1.07476e+06	10690	6414.03	14966.1	679429	6560.17	3936.1	9184.24	300436	3561.64	2136.99	4986.3	94890.5	568.232	340.939	795.524
Kik118	Kikwit	2007-12-06 12:00:00	1.07522e+06	10695.6	6417.38	14973.9	679465	6560.62	3936.37	9184.86	300865	3566.78	2140.07	4993.5	94890.5	568.232	340.939	795.524
Kik12	Kikwit	2007-12-06 12:00:00	1.07586e+06	10701.4	6420.81	14981.9	679696	6562.67	3937.6	9187.73	301278	3570.45	2142.27	4998.64	94890.5	568.232	340.939	795.524
Kik120	Kikwit	2007-12-06 12:00:00	1.07591e+06	10701.7	6421	14982.3	679742	6562.98	3937.79	9188.17	301278	3570.45	2142.27	4998.64	94890.5	568.232	340.939	795.524
Kik122	Kikwit	2007-12-06 12:00:00	1.07623e+06	10707.7	6424.61	14990.8	679742	6562.98	3937.79	9188.17	301600	3576.48	2145.89	5007.07	94890.5	568.232	340.939	795.524
Kik126	Kikwit	2007-12-06 12:00:00	1.07629e+06	10708.7	6425.23	14992.2	679742	6562.98	3937.79	9188.17	301662	3577.5	2146.5	5008.5	94890.5	568.232	340.939	795.524
Kik127	Kikwit	2007-12-06 12:00:00	1.07706e+06	10708.8	6425.3	14992.4	680498	6562.98	3937.79	9188.17	301675	3577.63	2146.58	5008.68	94890.5	568.232	340.939	795.524
Kik128	Kikwit	2007-12-06 12:00:00	1.07814e+06	10717.3	6430.37	15004.2	681573	6571.43	3942.86	9200	301675	3577.63	2146.58	5008.68	94890.5	568.232	340.939	795.524
Kik129	Kikwit	2007-12-06 12:00:00	1.08003e+06	10719.9	6431.93	15007.8	683257	6571.43	3942.86	9200	301878	3580.23	2148.14	5012.32	94890.5	568.232	340.939	795.524
Kik13	Kikwit	2007-12-06 12:00:00	1.08058e+06	10723.8	6434.29	15013.3	683257	6571.43	3942.86	9200	302437	3584.16	2150.5	5017.82	94890.5	568.232	340.939	795.524
Kik130	Kikwit	2007-12-06 12:00:00	1.08124e+06	10726.6	6435.94	15017.2	683881	6573.8	3944.28	9203.31	302468	3584.54	2150.72	5018.35	94890.5	568.232	340.939	795.524
Kik134	Kikwit	2007-12-06 12:00:00	1.08131e+06	10727.8	6436.68	15018.9	683881	6573.8	3944.28	9203.31	302540	3585.78	2151.47	5020.09	94890.5	568.232	340.939	795.524
Kik136	Kikwit	2007-12-06 12:00:00	1.08388e+06	10738.6	6443.18	15034.1	683881	6573.8	3944.28	9203.31	305107	3596.61	2157.97	5035.25	94890.5	568.232	340.939	795.524
Kik137	Kikwit	2007-12-06 12:00:00	1.08404e+06	10738.6	6443.18	15034.1	684044	6573.8	3944.28	9203.31	305107	3596.61	2157.97	5035.25	94890.5	568.232	340.939	795.524
Kik138	Kikwit	2007-12-06 12:00:00	1.08428e+06	10741.3	6444.79	15037.8	684044	6573.8	3944.28	9203.31	305346	3599.29	2159.58	5039.01	94890.5	568.232	340.939	795.524
Kik139	Kikwit	2007-12-06 12:00:00	1.0854e+06	10745.6	6447.35	15043.8	684504	6575.92	3945.55	9206.29	306010	3601.43	2160.86	5042	94890.5	568.232	340.939	795.524
Kik14	Kikwit	2007-12-06 12:00:00	1.08681e+06	10745.6	6447.35	15043.8	685171	6575.92	3945.55	9206.29	306750	3601.43	2160.86	5042	94890.5	568.232	340.939	795.524
Kik140	Kikwit	2007-12-06 12:00:00	1.08696e+06	10746.1	6447.66	15044.5	685197	6576.01	3945.61	9206.41	306875	3601.86	2161.11	5042.6	94890.5	568.232	340.939	795.524
Kik144	Kikwit	2007-12-06 12:00:00	1.08788e+06	10756.3	6453.81	15058.9	685412	6578.82	3947.29	9210.34	307573	3609.3	2165.58	5053.02	94890.5	568.232	340.939	795.524
Kik149	Kikwit	2007-12-06 12:00:00	1.0879e+06	10756.3	6453.81	15058.9	685425	6578.82	3947.29	9210.34	307580	3609.3	2165.58	5053.02	94890.5	568.232	340.939	795.524
Kik15	Kikwit	2007-12-06 12:00:00	1.09346e+06	10794.1	6476.45	15111.7	690981	6616.45	3969.87	9263.03	307587	3609.4	2165.64	5053.17	94890.5	568.232	340.939	795.524
Kik150	Kikwit	2007-12-06 12:00:00	1.09394e+06	10794.1	6476.45	15111.7	691088	6616.45	3969.87	9263.03	307959	3609.4	2165.64	5053.17	94890.5	568.232	340.939	795.524
Kik158	Kikwit	2007-12-06 12:00:00	1.0944e+06	10794.1	6476.46	15111.7	691407	6616.45	3969.87	9263.03	308104	3609.41	2165.65	5053.17	94890.5	568.232	340.939	795.524
Kik16	Kikwit	2007-12-06 12:00:00	1.09878e+06	10826.7	6496	15157.3	695789	6649.03	3989.42	9308.64	308104	3609.41	2165.65	5053.17	94890.5	568.232	340.939	795.524
Kik161	Kikwit	2007-12-06 12:00:00	1.09972e+06	10827.6	6496.58	15158.7	696698	6649.96	3989.98	9309.95	308134	3609.44	2165.66	5053.22	94890.5	568.232	340.939	795.524
Kik162	Kikwit	2007-12-06 12:00:00	1.09992e+06	10827.6	6496.58	15158.7	696855	6649.96	3989.98	9309.95	308175	3609.44	2165.66	5053.22	94890.5	568.232	340.939	795.524
Kik164	Kikwit	2007-12-06 12:00:00	1.09993e+06	10827.8	6496.67	15158.9	696855	6649.96	3989.98	9309.95	308185	3609.59	2165.76	5053.43	94890.5	568.232	340.939	795.524
Kik165	Kikwit	2007-12-06 12:00:00	1.09996e+06	10828.2	6496.9	15159.4	696881	6650.34	3990.2	9310.48	308185	3609.59	2165.76	5053.43	94890.5	568.232	340.939	795.524
Kik166	Kikwit	2007-12-06 12:00:00	1.10145e+06	10832.7	6499.6	15165.7	698373	6654.84	3992.9	9316.77	308185	3609.59	2165.76	5053.43	94890.5	568.232	340.939	795.524
Kik168	Kikwit	2007-12-06 12:00:00	1.10173e+06	10833.5	6500.09	15166.9	698617	6655.38	3993.23	9317.53	308227	3609.87	2165.92	5053.82	94890.5	568.232	340.939	795.524
Kik169	Kikwit	2007-12-06 12:00:00	1.10421e+06	10857.4	6514.41	15200.3	701064	6678.86	4007.32	9350.41	308251	3610.26	2166.15	5054.36	94890.5	568.232	340.939	795.524
Kik17	Kikwit	2007-12-06 12:00:00	1.10503e+06	10859.6	6515.75	15203.4	701892	6681.1	4008.66	9353.54	308251	3610.26	2166.15	5054.36	94890.5	568.232	340.939	795.524
Kik170	Kikwit	2007-12-06 12:00:00	1.10525e+06	10863.1	6517.87	15208.4	701933	6682.66	4009.59	9355.72	308430	3612.22	2167.33	5057.11	94890.5	568.232	340.939	795.524
Kik171	Kikwit	2007-12-06 12:00:00	1.10604e+06	10864.6	6518.78	15210.5	702674	6683.63	4010.18	9357.09	308473	3612.77	2167.66	5057.88	94890.5	568.232	340.939	795.524
Kik172	Kikwit	2007-12-06 12:00:00	1.10734e+06	10869.5	6521.68	15217.3	703807	6686.77	4012.06	9361.47	308646	3614.47	2168.68	5060.26	94890.5	568.232	340.939	795.524
Kik174	Kikwit	2007-12-06 12:00:00	1.10835e+06	10872	6523.21	15220.8	704802	6689.24	4013.55	9364.94	308655	3614.54	2168.73	5060.36	94890.5	568.232	340.939	795.524
Kik177	Kikwit	2007-12-06 12:00:00	1.10936e+06	10881.5	6528.92	15234.1	705815	6698.76	4019.26	9378.26	308655	3614.54	2168.73	5060.36	94890.5	568.232	340.939	795.524
Kik178	Kikwit	2007-12-06 12:00:00	1.11158e+06	10903.3	6541.95	15264.6	708029	6720.48	4032.29	9408.68	308655	3614.54	2168.73	5060.36	94890.5	568.232	340.939	795.524
Kik18	Kikwit	2007-12-06 12:00:00	1.11249e+06	10911.2	6546.75	15275.7	708220	6720.48	4032.29	9408.68	309380	3622.53	2173.52	5071.54	94890.5	568.232	340.939	795.524
Kik180	Kikwit	2007-12-06 12:00:00	1.11524e+06	10954.7	6572.84	15336.6	710928	6762.38	4057.43	9467.33	309424	3624.13	2174.48	5073.78	94890.5	568.232	340.939	795.524
Kik181	Kikwit	2007-12-06 12:00:00	1.11739e+06	10981.8	6589.06	15374.5	712854	6786.9	4072.14	9501.66	309647	3626.63	2175.98	5077.28	94890.5	568.232	340.939	795.524
Kik182	Kikwit	2007-12-06 12:00:00	1.11794e+06	10983.4	6590.06	15376.8	712854	6786.9	4072.14	9501.66	310193	3628.3	2176.98	5079.62	94890.5	568.232	340.939	795.524
Kik186	Kikwit	2007-12-06 12:00:00	1.11798e+06	10983.7	6590.21	15377.2	712854	6786.9	4072.14	9501.66	310234	3628.56	2177.13	5079.98	94890.5	568.232	340.939	795.524
Kik187	Kikwit	2007-12-06 12:00:00	1.11837e+06	10983.8	6590.29	15377.3	713233	6786.9	4072.14	9501.66	310245	3628.69	2177.21	5080.16	94890.5	568.232	340.939	795.524
Kik188	Kikwit	2007-12-06 12:00:00	1.11885e+06	10986.1	6591.67	15380.6	713705	6789.12	4073.47	9504.77	310256	3628.76	2177.26	5080.26	94890.5	568.232	340.939	795.524
Kik19	Kikwit	2007-12-06 12:00:00	1.11962e+06	10998.3	6598.97	15397.6	714469	6801.3	4080.78	9521.82	310256	3628.76	2177.26	5080.26	94890.5	568.232	340.939	795.524
Kik196	Kikwit	2007-12-06 12:00:00	1.12231e+06	11013.3	6608	15418.7	716134	6805.32	4083.19	9527.45	311290	3639.78	2183.87	5095.69	94890.5	568.232	340.939	795.524
Kik200	Kikwit	2007-12-06 12:00:00	1.12341e+06	11023.2	6613.94	15432.5	717226	6815.23	4089.14	9541.32	311290	3639.78	2183.87	5095.69	94890.5	568.232	340.939	795.524
Kik21	Kikwit	2007-12-06 12:00:00	1.12363e+06	11023.6	6614.14	15433	717330	6815.33	4089.2	9541.47	311412	3639.99	2184	5095.99	94890.5	568.232	340.939	795.524
Kik211	Kikwit	2007-12-06 12:00:00	1.12384e+06	11023.6	6614.14	15433	717536	6815.33	4089.2	9541.47	311412	3639.99	2184	5095.99	94890.5	568.232	340.939	795.524
Kik212	Kikwit	2007-12-06 12:00:00	1.13287e+06	11023.8	6614.25	15433.3	724347	6815.33	4089.2	9541.47	313637	3640.19	2184.11	5096.26	94890.5	568.232	340.939	795.524
Kik22	Kikwit	2007-12-06 12:00:00	1.13523e+06	11032.9	6619.73	15446	726475	6821.59	4092.95	9550.22	313866	3643.07	2185.84	5100.3	94890.5	568.232	340.939	795.524
Kik221	Kikwit	2007-12-06 12:00:00	1.13697e+06	11037.7	6622.61	15452.8	728027	6825.27	4095.16	9555.38	314055	3644.18	2186.51	5101.85	94890.5	568.232	340.939	795.524
Kik224	Kikwit	2007-12-06 12:00:00	1.14147e+06	11070	6642.03	15498.1	731096	6840.03	4104.02	9576.05	315480	3661.78	2197.07	5126.49	94890.5	568.232	340.939	795.524
Kik225	Kikwit	2007-12-06 12:00:00	1.1479e+06	11076.6	6645.97	15507.3	733798	6840.5	4104.3	9576.7	319215	3667.89	2200.73	5135.05	94890.5	568.232	340.939	795.524
Kik231	Kikwit	2007-12-06 12:00:00	1.14938e+06	11077.5	6646.47	15508.4	734007	6840.5	4104.3	9576.7	320484	3668.72	2201.23	5136.21	94890.5	568.232	340.939	795.524
Kik238	Kikwit	2007-12-06 12:00:00	1.14972e+06	11082	6649.23	15514.9	734345	6845.09	4107.05	9583.12	320484	3668.72	2201.23	5136.21	94890.5	568.232	340.939	795.524
Kik240	Kikwit	2007-12-06 12:00:00	1.15001e+06	11087.8	6652.71	15523	734588	6849.35	4109.61	9589.08	320533	3670.27	2202.16	5138.37	94890.5	568.232	340.939	795.524
Kik241	Kikwit	2007-12-06 12:00:00	1.1511e+06	11100	6660	15540	735006	6853.73	4112.24	9595.22	321199	3678.03	2206.82	5149.25	94890.5	568.232	340.939	795.524
Kik242	Kikwit	2007-12-06 12:00:00	1.1525e+06	11117.8	6670.68	15564.9	735755	6862.82	4117.69	9607.95	321853	3686.74	2212.05	5161.44	94890.5	568.232	340.939	795.524
Kik243	Kikwit	2007-12-06 12:00:00	1.1528e+06	11117.8	6670.68	15564.9	736052	6862.83	4117.7	9607.96	321853	3686.74	2212.05	5161.44	94890.5	568.232	340.939	795.524
Kik28	Kikwit	2007-12-06 12:00:00	1.15501e+06	11118.2	6670.92	15565.5	738218	6863.16	4117.9	9608.43	321901	3686.81	2212.08	5161.53	94890.5	568.232	340.939	795.524
Kik29	Kikwit	2007-12-06 12:00:00	1.15834e+06	11137	6682.2	15591.8	741544	6881.96	4129.18	9634.75	321901	3686.81	2212.08	5161.53	94890.5	568.232	340.939	795.524
Kik33	Kikwit	2007-12-06 12:00:00	1.15883e+06	11138.3	6682.96	15593.6	741841	6882.53	4129.52	9635.54	322097	3687.51	2212.51	5162.52	94890.5	568.232	340.939	795.524
Kik35	Kikwit	2007-12-06 12:00:00	1.15911e+06	11138.5	6683.07	15593.8	741957	6882.58	4129.55	9635.61	322262	3687.65	2212.59	5162.71	94890.5	568.232	340.939	795.524
Kik36	Kikwit	2007-12-06 12:00:00	1.15923e+06	11138.5	6683.07	15593.8	741957	6882.58	4129.55	9635.61	322382	3687.65	2212.59	5162.71	94890.5	568.232	340.939	795.524
Kik4	Kikwit	2007-12-06 12:00:00	1.15978e+06	11138.5	6683.07	15593.8	742506	6882.58	4129.55	9635.61	322382	3687.65	2212.59	5162.71	94890.5	568.232	340.939	795.524
Kik41	Kikwit	2007-12-06 12:00:00	1.16054e+06	11138.5	6683.07	15593.8	743217	6882.58	4129.55	9635.61	322437	3687.65	2212.59	5162.71	94890.5	568.232	340.939	795.524
Kik42	Kikwit	2007-12-06 12:00:00	1.16255e+06	11139.1	6683.49	15594.8	743983	6882.58	4129.55	9635.61	323679	3688.33	2213	5163.67	94890.5	568.232	340.939	795.524
Kik44	Kikwit	2007-12-06 12:00:00	1.16267e+06	11139.1	6683.49	15594.8	744083	6882.58	4129.55	9635.61	323699	3688.33	2213	5163.67	94890.5	568.232	340.939	795.524
Kik47	Kikwit	2007-12-06 12:00:00	1.16476e+06	11139.4	6683.62	15595.1	745278	6882.58	4129.55	9635.61	324590	3688.56	2213.14	5163.99	94890.5	568.232	340.939	795.524
Kik48	Kikwit	2007-12-06 12:00:00	1.16533e+06	11140.8	6684.47	15597.1	745278	6882.58	4129.55	9635.61	325164	3689.97	2213.98	5165.95	94890.5	568.232	340.939	795.524
Kik49	Kikwit	2007-12-06 12:00:00	1.16809e+06	11158.8	6695.3	15622.4	748035	6900.64	4140.39	9660.9	325164	3689.97	2213.98	5165.95	94890.5	568.232	340.939	795.524
Kik50	Kikwit	2007-12-06 12:00:00	1.17219e+06	11158.8	6695.3	15622.4	752141	6900.64	4140.39	9660.9	325164	3689.97	2213.98	5165.95	94890.5	568.232	340.939	795.524
Kik52	Kikwit	2007-12-06 12:00:00	1.17267e+06	11163.7	6698.25	15629.2	752607	6905.38	4143.23	9667.54	325174	3690.13	2214.08	5166.18	94890.5	568.232	340.939	795.524
Kik53	Kikwit	2007-12-06 12:00:00	1.17276e+06	11164.1	6698.47	15629.8	752698	6905.75	4143.45	9668.05	325174	3690.13	2214.08	5166.18	94890.5	568.232	340.939	795.524
Kik54	Kikwit	2007-12-06 12:00:00	1.17288e+06	11165	6699	15631	752698	6905.75	4143.45	9668.05	325293	3691.03	2214.62	5167.44	94890.5	568.232	340.939	795.524
Kik55	Kikwit	2007-12-06 12:00:00	1.17318e+06	11166.3	6699.78	15632.8	752823	6905.75	4143.45	9668.05	325465	3692.32	2215.39	5169.25	94890.5	568.232	340.939	795.524
Kik56	Kikwit	2007-12-06 12:00:00	1.17477e+06	11180.1	6708.04	15652.1	753789	6912.91	4147.75	9678.07	326089	3698.93	2219.36	5178.5	94890.5	568.232	340.939	795.524
Kik57	Kikwit	2007-12-06 12:00:00	1.1806e+06	11298.5	6779.13	15818	758020	7013.71	4208.22	9819.19	327685	3716.61	2229.96	5203.25	94890.5	568.232	340.939	795.524
Kik58	Kikwit	2007-12-06 12:00:00	1.18066e+06	11623.4	6974.05	16272.8	758088	7338.58	4403.15	10274	327685	3716.61	2229.96	5203.25	94890.5	568.232	340.939	795.524
Kik59	Kikwit	2007-12-06 12:00:00	1.18096e+06	11623.4	6974.05	16272.8	758380	7338.58	4403.15	10274	327685	3716.61	2229.96	5203.25	94890.5	568.232	340.939	795.524
Kik61	Kikwit	2007-12-06 12:00:00	1.18202e+06	11625.8	6975.5	16276.2	759314	7340.49	4404.29	10276.7	327811	3717.12	2230.27	5203.97	94890.5	568.232	340.939	795.524
Kik64	Kikwit	2007-12-06 12:00:00	1.18224e+06	11633.5	6980.1	16286.9	759501	7347.69	4408.62	10286.8	327851	3717.58	2230.55	5204.61	94890.5	568.232	340.939	795.524
Kik65	Kikwit	2007-12-06 12:00:00	1.18228e+06	11634.1	6980.47	16287.8	759543	7348.3	4408.98	10287.6	327851	3717.58	2230.55	5204.61	94890.5	568.232	340.939	795.524
Kik68	Kikwit	2007-12-06 12:00:00	1.1824e+06	11634.1	6980.47	16287.8	759587	7348.3	4408.98	10287.6	327919	3717.58	2230.55	5204.61	94890.5	568.232	340.939	795.524
Kik72	Kikwit	2007-12-06 12:00:00	1.18314e+06	11634.1	6980.47	16287.8	760326	7348.3	4408.98	10287.6	327919	3717.58	2230.55	5204.61	94890.5	568.232	340.939	795.524
Kik74	Kikwit	2007-12-06 12:00:00	1.18544e+06	11634.2	6980.5	16287.8	762631	7348.3	4408.98	10287.6	327923	3717.64	2230.58	5204.69	94890.5	568.232	340.939	795.524
Kik78	Kikwit	2007-12-06 12:00:00	1.18592e+06	11634.2	6980.51	16287.8	762801	7348.3	4408.98	10287.6	328233	3717.64	2230.59	5204.7	94890.5	568.232	340.939	795.524
Kik80	Kikwit	2007-12-06 12:00:00	1.18799e+06	11649.9	6989.97	16309.9	762905	7348.5	4409.1	10287.9	330195	3733.21	2239.93	5226.5	94890.5	568.232	340.939	795.524
Kik84	Kikwit	2007-12-06 12:00:00	1.18852e+06	11649.9	6989.97	16309.9	763036	7348.5	4409.1	10287.9	330590	3733.21	2239.93	5226.5	94890.5	568.232	340.939	795.524
Kik85	Kikwit	2007-12-06 12:00:00	1.18898e+06	11650	6990.02	16310.1	763498	7348.6	4409.16	10288	330590	3733.21	2239.93	5226.5	94890.5	568.232	340.939	795.524
Kik86	Kikwit	2007-12-06 12:00:00	1.18963e+06	11650.5	6990.3	16310.7	763636	7348.6	4409.16	10288	331104	3733.67	2240.2	5227.13	94890.5	568.232	340.939	795.524
Kik87	Kikwit	2007-12-06 12:00:00	1.18974e+06	11651	6990.6	16311.4	763636	7348.6	4409.16	10288	331215	3734.18	2240.51	5227.85	94890.5	568.232	340.939	795.524
Kik89	Kikwit	2007-12-06 12:00:00	1.19237e+06	11694	7016.38	16371.6	765561	7382.4	4429.44	10335.4	331918	3743.33	2246	5240.66	94890.5	568.232	340.939	795.524
Kik92	Kikwit	2007-12-06 12:00:00	1.19263e+06	11694	7016.38	16371.6	765826	7382.4	4429.44	10335.4	331918	3743.33	2246	5240.66	94890.5	568.232	340.939	795.524
Kik93	Kikwit	2007-12-06 12:00:00	1.19314e+06	11694.6	7016.78	16372.5	766306	7382.99	4429.8	10336.2	331940	3743.42	2246.05	5240.78	94890.5	568.232	340.939	795.524
Kik94	Kikwit	2007-12-06 12:00:00	1.19348e+06	11694.6	7016.78	16372.5	766571	7382.99	4429.8	10336.2	332021	3743.42	2246.05	5240.78	94890.5	568.232	340.939	795.524
Kik96	Kikwit	2007-12-06 12:00:00	1.19353e+06	11694.8	7016.86	16372.7	766571	7382.99	4429.8	10336.2	332071	3743.54	2246.12	5240.95	94890.5	568.232	340.939	795.524
Kik98	Kikwit	2007-12-06 12:00:00	1.19615e+06	11735.1	7041.06	16429.2	766742	7382.99	4429.8	10336.2	334517	3783.88	2270.33	5297.44	94890.5	568.232	340.939	795.524
Kik99	Kikwit	2007-12-06 12:00:00	1.19749e+06	11745.2	7047.13	16443.3	767569	7387.14	4432.28	10342	335028	3789.85	2273.91	5305.79	94890.5	568.232	340.939	795.524
Kik173	Kikwit	2007-12-06 12:00:00	1.1985e+06	11755.1	7053.05	16457.1	767569	7387.14	4432.28	10342	336042	3799.71	2279.83	5319.6	94890.5	568.232	340.939	795.524
Kik175	Kikwit	2007-12-06 12:00:00	1.20153e+06	11813.1	7087.85	16538.3	767569	7387.14	4432.28	10342	339066	3857.71	2314.63	5400.79	94890.5	568.232	340.939	795.524
Kik185	Kikwit	2007-12-06 12:00:00	1.20197e+06	11818.4	7091.04	16545.7	767569	7387.14	4432.28	10342	339509	3863.02	2317.81	5408.23	94890.5	568.232	340.939	795.524
Kik213	Kikwit	2007-12-06 12:00:00	1.20199e+06	11818.4	7091.04	16545.8	767569	7387.14	4432.28	10342	339534	3863.03	2317.82	5408.24	94890.5	568.232	340.939	795.524
Kik32	Kikwit	2007-12-06 12:00:00	1.20264e+06	11821.9	7093.15	16550.7	767569	7387.14	4432.28	10342	340183	3866.54	2319.93	5413.16	94890.5	568.232	340.939	795.524
Kik34	Kikwit	2007-12-06 12:00:00	1.20329e+06	11825.7	7095.39	16555.9	767569	7387.14	4432.28	10342	340829	3870.28	2322.17	5418.39	94890.5	568.232	340.939	795.524
Kik121	Kikwit	2007-12-06 12:00:00	1.2038e+06	11833.5	7100.1	16566.9	767569	7387.14	4432.28	10342	340829	3870.28	2322.17	5418.39	95403.2	576.081	345.649	806.513
Kik123	Kikwit	2007-12-06 12:00:00	1.2045e+06	11840.8	7104.46	16577.1	767569	7387.14	4432.28	10342	340829	3870.28	2322.17	5418.39	96098.3	583.352	350.011	816.692
Kik124	Kikwit	2007-12-06 12:00:00	1.20602e+06	11855.7	7113.44	16598	767569	7387.14	4432.28	10342	340829	3870.28	2322.17	5418.39	97624.9	598.304	358.982	837.625
Kik125	Kikwit	2007-12-06 12:00:00	1.20735e+06	11872.4	7123.42	16621.3	767569	7387.14	4432.28	10342	340829	3870.28	2322.17	5418.39	98951.7	614.951	368.971	860.932
Kik131	Kikwit	2007-12-06 12:00:00	1.2079e+06	11882.4	7129.45	16635.4	767569	7387.14	4432.28	10342	340829	3870.28	2322.17	5418.39	99503.4	625.001	375.001	875.001
Kik147	Kikwit	2007-12-06 12:00:00	1.20919e+06	11893.4	7136.07	16650.8	767569	7387.14	4432.28	10342	340829	3870.28	2322.17	5418.39	100788	636.024	381.615	890.434
Kik156	Kikwit	2007-12-06 12:00:00	1.20938e+06	11893.4	7136.07	16650.8	767569	7387.14	4432.28	10342	340829	3870.28	2322.17	5418.39	100978	636.024	381.615	890.434
Kik157	Kikwit	2007-12-06 12:00:00	1.21342e+06	11926.5	7155.92	16697.1	767569	7387.14	4432.28	10342	340829	3870.28	2322.17	5418.39	105022	669.105	401.463	936.748
Kik179	Kikwit	2007-12-06 12:00:00	1.2135e+06	11926.5	7155.93	16697.2	767569	7387.14	4432.28	10342	340829	3870.28	2322.17	5418.39	105100	669.123	401.474	936.772
Kik184	Kikwit	2007-12-06 12:00:00	1.21706e+06	11971.7	7183.05	16760.4	767569	7387.14	4432.28	10342	340829	3870.28	2322.17	5418.39	108663	714.323	428.594	1000.05
Kik191	Kikwit	2007-12-06 12:00:00	1.21749e+06	11971.7	7183.05	16760.4	767569	7387.14	4432.28	10342	340829	3870.28	2322.17	5418.39	109096	714.323	428.594	1000.05
Kik193	Kikwit	2007-12-06 12:00:00	1.21764e+06	11973.2	7183.95	16762.5	767569	7387.14	4432.28	10342	340829	3870.28	2322.17	5418.39	109239	715.826	429.496	1002.16
Kik202	Kikwit	2007-12-06 12:00:00	1.21846e+06	11975.3	7185.16	16765.4	767569	7387.14	4432.28	10342	340829	3870.28	2322.17	5418.39	110059	717.852	430.711	1004.99
Kik218	Kikwit	2007-12-06 12:00:00	1.21879e+06	11977.2	7186.32	16768.1	767569	7387.14	4432.28	10342	340829	3870.28	2322.17	5418.39	110392	719.777	431.866	1007.69
Kik26	Kikwit	2007-12-06 12:00:00	1.23196e+06	11985.3	7191.21	16779.5	767569	7387.14	4432.28	10342	340829	3870.28	2322.17	5418.39	123566	727.921	436.752	1019.09
Kik37	Kikwit	2007-12-06 12:00:00	1.23463e+06	12003.3	7201.98	16804.6	767569	7387.14	4432.28	10342	340829	3870.28	2322.17	5418.39	126236	745.874	447.525	1044.22
Kik70	Kikwit	2007-12-06 12:00:00	1.23574e+06	12007.2	7204.31	16810.1	767569	7387.14	4432.28	10342	340829	3870.28	2322.17	5418.39	127340	749.762	449.857	1049.67
Kik76	Kikwit	2007-12-06 12:00:00	1.23769e+06	12007.2	7204.31	16810.1	767569	7387.14	4432.28	10342	340829	3870.28	2322.17	5418.39	129289	749.762	449.857	1049.67
Kik88	Kikwit	2007-12-06 12:00:00	1.23796e+06	12007.2	7204.31	16810.1	767569	7387.14	4432.28	10342	340829	3870.28	2322.17	5418.39	129560	749.762	449.857	1049.67
But10	Butembo	2007-12-17	1.24018e+06	12013.8	7208.26	16819.3	769138	7392.42	4435.45	10349.4	341485	3871.6	2322.96	5420.23	129560	749.762	449.857	1049.67
But11	Butembo	2007-12-17	1.2403e+06	12014.1	7208.46	16819.7	769256	7392.74	4435.64	10349.8	341485	3871.6	2322.96	5420.23	129560	749.762	449.857	1049.67
But12	Butembo	2007-12-17	1.24062e+06	12015.1	7209.04	16821.1	769546	7393.61	4436.16	10351.1	341517	3871.7	2323.02	5420.38	129560	749.762	449.857	1049.67
But13	Butembo	2007-12-17	1.24309e+06	12023.7	7214.24	16833.2	772011	7402.26	4441.36	10363.2	341517	3871.7	2323.02	5420.38	129560	749.762	449.857	1049.67
But14	Butembo	2007-12-17	1.2431e+06	12023.8	7214.25	16833.3	772011	7402.26	4441.36	10363.2	341528	3871.73	2323.04	5420.42	129560	749.762	449.857	1049.67
But15	Butembo	2007-12-17	1.24426e+06	12028.6	7217.15	16840	773172	7407.09	4444.25	10369.9	341528	3871.73	2323.04	5420.42	129560	749.762	449.857	1049.67
But16	Butembo	2007-12-17	1.24503e+06	12032.4	7219.45	16845.4	773374	7408.2	4444.92	10371.5	342094	3874.46	2324.68	5424.24	129560	749.762	449.857	1049.67
But18	Butembo	2007-12-17	1.24518e+06	12033.1	7219.85	16846.3	773374	7408.2	4444.92	10371.5	342242	3875.13	2325.08	5425.18	129560	749.762	449.857	1049.67
But19	Butembo	2007-12-17	1.24617e+06	12033.4	7220.03	16846.7	774189	7408.43	4445.06	10371.8	342422	3875.18	2325.11	5425.25	129560	749.762	449.857	1049.67
But2	Butembo	2007-12-17	1.24673e+06	12034.9	7220.96	16848.9	774523	7409.43	4445.66	10373.2	342644	3875.74	2325.45	5426.04	129560	749.762	449.857	1049.67
But20	Butembo	2007-12-17	1.24697e+06	12035	7221.03	16849.1	774652	7409.47	4445.68	10373.3	342762	3875.81	2325.49	5426.14	129560	749.762	449.857	1049.67
But21	Butembo	2007-12-17	1.24811e+06	12035.5	7221.33	16849.8	774912	7409.68	4445.81	10373.6	343641	3876.1	2325.66	5426.55	129560	749.762	449.857	1049.67
But22	Butembo	2007-12-17	1.24968e+06	12039.3	7223.56	16855	776484	7413.4	4448.04	10378.8	343641	3876.1	2325.66	5426.55	129560	749.762	449.857	1049.67
But23	Butembo	2007-12-17	1.24978e+06	12039.5	7223.73	16855.4	776498	7413.44	4448.06	10378.8	343720	3876.34	2325.81	5426.88	129560	749.762	449.857	1049.67
But24	Butembo	2007-12-17	1.24988e+06	12040	7223.98	16856	776556	7413.66	4448.2	10379.1	343765	3876.55	2325.93	5427.16	129560	749.762	449.857	1049.67
But25	Butembo	2007-12-17	1.2499e+06	12040.1	7224.04	16856.1	776575	7413.76	4448.25	10379.3	343765	3876.55	2325.93	5427.16	129560	749.762	449.857	1049.67
But26	Butembo	2007-12-17	1.25011e+06	12041	7224.61	16857.4	776778	7414.65	4448.79	10380.5	343776	3876.6	2325.96	5427.24	129560	749.762	449.857	1049.67
But27	Butembo	2007-12-17	1.25158e+06	12049.4	7229.62	16869.1	778243	7423	4453.8	10392.2	343779	3876.61	2325.96	5427.25	129560	749.762	449.857	1049.67
But28	Butembo	2007-12-17	1.25267e+06	12052.3	7231.4	16873.3	779335	7425.96	4455.58	10396.4	343779	3876.61	2325.96	5427.25	129560	749.762	449.857	1049.67
But29	Butembo	2007-12-17	1.25282e+06	12052.4	7231.45	16873.4	779381	7425.99	4455.59	10396.4	343879	3876.66	2326	5427.32	129560	749.762	449.857	1049.67
But3	Butembo	2007-12-17	1.25294e+06	12052.8	7231.69	16874	779502	7426.4	4455.84	10397	343879	3876.66	2326	5427.32	129560	749.762	449.857	1049.67
But30	Butembo	2007-12-17	1.25368e+06	12055.7	7233.4	16877.9	780243	7429.25	4457.55	10401	343879	3876.66	2326	5427.32	129560	749.762	449.857	1049.67
But31	Butembo	2007-12-17	1.25396e+06	12056.4	7233.87	16879	780518	7430.02	4458.01	10402	343879	3876.66	2326	5427.32	129560	749.762	449.857	1049.67
But32	Butembo	2007-12-17	1.25477e+06	12061.8	7237.05	16886.5	781333	7435.33	4461.2	10409.5	343879	3876.66	2326	5427.32	129560	749.762	449.857	1049.67
But33	Butembo	2007-12-17	1.25507e+06	12063.5	7238.11	16888.9	781516	7436.47	4461.88	10411.1	343991	3877.28	2326.37	5428.19	129560	749.762	449.857	1049.67
But34	Butembo	2007-12-17	1.25609e+06	12066.5	7239.91	16893.1	782449	7439.21	4463.53	10414.9	344081	3877.55	2326.53	5428.57	129560	749.762	449.857	1049.67
But35	Butembo	2007-12-17	1.2561e+06	12066.6	7239.94	16893.2	782449	7439.21	4463.53	10414.9	344092	3877.6	2326.56	5428.64	129560	749.762	449.857	1049.67
But4	Butembo	2007-12-17	1.25859e+06	12073.8	7244.27	16903.3	784845	7446.04	4467.62	10424.4	344186	3877.99	2326.79	5429.18	129560	749.762	449.857	1049.67
But5	Butembo	2007-12-17	1.2593e+06	12075.9	7245.57	16906.3	785433	7447.71	4468.63	10426.8	344307	3878.47	2327.08	5429.86	129560	749.762	449.857	1049.67
But6	Butembo	2007-12-17	1.2594e+06	12076.3	7245.75	16906.8	785529	7448.02	4468.81	10427.2	344308	3878.47	2327.08	5429.86	129560	749.762	449.857	1049.67
But7	Butembo	2007-12-17	1.2599e+06	12079.8	7247.86	16911.7	786029	7451.51	4470.9	10432.1	344312	3878.49	2327.1	5429.89	129560	749.762	449.857	1049.67
But8	Butembo	2007-12-17	1.26015e+06	12081.6	7248.94	16914.2	786210	7452.79	4471.68	10433.9	344381	3879.01	2327.41	5430.62	129560	749.762	449.857	1049.67
But9	Butembo	2007-12-17	1.26059e+06	12083.2	7249.9	16916.4	786630	7454.32	4472.59	10436	344397	3879.08	2327.45	5430.71	129560	749.762	449.857	1049.67
But36	Butembo	2007-12-17	1.26078e+06	12083.9	7250.35	16917.5	786630	7454.32	4472.59	10436	344585	3879.83	2327.9	5431.77	129560	749.762	449.857	1049.67
Kik43	Kikwit	2007-12-21 12:00:00	1.26092e+06	12083.9	7250.35	16917.5	786630	7454.32	4472.59	10436	344733	3879.83	2327.9	5431.77	129560	749.762	449.857	1049.67
Kik223	Kikwit	2007-12-21 12:00:00	1.26119e+06	12084	7250.38	16917.5	786630	7454.32	4472.59	10436	344733	3879.83	2327.9	5431.77	129828	749.812	449.887	1049.74
Kik67	Kikwit	2007-12-22	1.26233e+06	12084	7250.41	16917.6	786630	7454.32	4472.59	10436	344733	3879.83	2327.9	5431.77	130970	749.868	449.921	1049.82
Kin490	Kinshasa	2008-01-11	1.27721e+06	12351.5	7410.89	17292.1	801503	7721.77	4633.06	10810.5	344733	3879.83	2327.9	5431.77	130970	749.868	449.921	1049.82
Kin422	Kinshasa	2008-01-11	1.28207e+06	12360.6	7416.37	17304.9	801503	7721.77	4633.06	10810.5	344733	3879.83	2327.9	5431.77	135838	759.006	455.404	1062.61
Kin585	Kinshasa	2008-01-11	1.28248e+06	12360.6	7416.37	17304.9	801503	7721.77	4633.06	10810.5	344733	3879.83	2327.9	5431.77	136243	759.01	455.406	1062.61
Kin87	Kinshasa	2008-01-11	1.28443e+06	12360.6	7416.38	17304.9	801503	7721.77	4633.06	10810.5	344733	3879.83	2327.9	5431.77	138196	759.028	455.417	1062.64
Mbu1	Mbuji-Mayi	2008-01-14 12:00:00	1.28617e+06	12387.8	7432.69	17343	801503	7721.77	4633.06	10810.5	346475	3907.02	2344.21	5469.83	138196	759.028	455.417	1062.64
Mbu10	Mbuji-Mayi	2008-01-14 12:00:00	1.28758e+06	12433	7459.78	17406.2	801503	7721.77	4633.06	10810.5	347881	3952.17	2371.3	5533.03	138196	759.028	455.417	1062.64
Mbu11	Mbuji-Mayi	2008-01-14 12:00:00	1.28769e+06	12436.2	7461.73	17410.7	801503	7721.77	4633.06	10810.5	347995	3955.41	2373.25	5537.58	138196	759.028	455.417	1062.64
Mbu12	Mbuji-Mayi	2008-01-14 12:00:00	1.28773e+06	12437.4	7462.42	17412.3	801503	7721.77	4633.06	10810.5	348032	3956.56	2373.94	5539.19	138196	759.028	455.417	1062.64
Mbu3	Mbuji-Mayi	2008-01-14 12:00:00	1.2884e+06	12454.5	7472.69	17436.3	801503	7721.77	4633.06	10810.5	348702	3973.68	2384.21	5563.16	138196	759.028	455.417	1062.64
Mbu37	Mbuji-Mayi	2008-01-14 12:00:00	1.28852e+06	12460.4	7476.26	17444.6	801503	7721.77	4633.06	10810.5	348821	3979.62	2387.77	5571.47	138196	759.028	455.417	1062.64
Mbu38	Mbuji-Mayi	2008-01-14 12:00:00	1.28869e+06	12466.8	7480.1	17453.6	801503	7721.77	4633.06	10810.5	348991	3986.03	2391.62	5580.44	138196	759.028	455.417	1062.64
Mbu7	Mbuji-Mayi	2008-01-14 12:00:00	1.28876e+06	12469.2	7481.51	17456.9	801503	7721.77	4633.06	10810.5	349057	3988.38	2393.03	5583.73	138196	759.028	455.417	1062.64
Mbu8	Mbuji-Mayi	2008-01-14 12:00:00	1.28961e+06	12508.7	7505.2	17512.1	801503	7721.77	4633.06	10810.5	349916	4027.87	2416.72	5639.02	138196	759.028	455.417	1062.64
Mbu9	Mbuji-Mayi	2008-01-14 12:00:00	1.29007e+06	12523.5	7514.12	17533	801503	7721.77	4633.06	10810.5	350375	4042.74	2425.64	5659.83	138196	759.028	455.417	1062.64
Mbu31	Mbuji-Mayi	2008-01-14 12:00:00	1.29043e+06	12523.5	7514.13	17533	801503	7721.77	4633.06	10810.5	350375	4042.74	2425.64	5659.83	138551	759.029	455.418	1062.64
Mbu34	Mbuji-Mayi	2008-01-14 12:00:00	1.29059e+06	12523.5	7514.13	17533	801503	7721.77	4633.06	10810.5	350375	4042.74	2425.64	5659.83	138709	759.029	455.418	1062.64
Tsh15	Tshikapa	2008-01-25 12:00:00	1.29084e+06	12528	7516.79	17539.2	801503	7721.77	4633.06	10810.5	350628	4047.17	2428.3	5666.04	138709	759.029	455.418	1062.64
Tsh18	Tshikapa	2008-01-25 12:00:00	1.29143e+06	12528	7516.79	17539.2	801503	7721.77	4633.06	10810.5	351217	4047.19	2428.31	5666.06	138709	759.029	455.418	1062.64
Tsh29	Tshikapa	2008-01-25 12:00:00	1.29499e+06	12593.4	7556.03	17630.7	801503	7721.77	4633.06	10810.5	354780	4112.58	2467.55	5757.62	138709	759.029	455.418	1062.64
Tsh4	Tshikapa	2008-01-25 12:00:00	1.2958e+06	12618.2	7570.95	17665.5	801503	7721.77	4633.06	10810.5	355589	4137.44	2482.47	5792.42	138709	759.029	455.418	1062.64
Tsh51	Tshikapa	2008-01-25 12:00:00	1.29616e+06	12621.8	7573.11	17670.6	801503	7721.77	4633.06	10810.5	355950	4141.05	2484.63	5797.46	138709	759.029	455.418	1062.64
Tsh55	Tshikapa	2008-01-25 12:00:00	1.29664e+06	12628.7	7577.24	17680.2	801503	7721.77	4633.06	10810.5	356425	4147.93	2488.76	5807.1	138709	759.029	455.418	1062.64
Tsh56	Tshikapa	2008-01-25 12:00:00	1.29688e+06	12638.4	7583.04	17693.8	801503	7721.77	4633.06	10810.5	356669	4157.6	2494.56	5820.64	138709	759.029	455.418	1062.64
Tsh6	Tshikapa	2008-01-25 12:00:00	1.29695e+06	12639.9	7583.91	17695.8	801503	7721.77	4633.06	10810.5	356735	4159.05	2495.43	5822.67	138709	759.029	455.418	1062.64
Tsh97	Tshikapa	2008-01-25 12:00:00	1.29747e+06	12648.6	7589.16	17708	801503	7721.77	4633.06	10810.5	357259	4167.79	2500.67	5834.9	138709	759.029	455.418	1062.64
Tsh99	Tshikapa	2008-01-25 12:00:00	1.29764e+06	12648.6	7589.16	17708	801503	7721.77	4633.06	10810.5	357432	4167.8	2500.68	5834.91	138709	759.029	455.418	1062.64
Tsh100	Tshikapa	2008-01-25 12:00:00	1.3081e+06	12688.8	7613.27	17764.3	801503	7721.77	4633.06	10810.5	357432	4167.8	2500.68	5834.91	149165	799.214	479.528	1118.9
Tsh20	Tshikapa	2008-01-25 12:00:00	1.30826e+06	12690.2	7614.14	17766.3	801503	7721.77	4633.06	10810.5	357432	4167.8	2500.68	5834.91	149322	800.66	480.396	1120.92
Tsh22	Tshikapa	2008-01-25 12:00:00	1.31166e+06	12768.9	7661.35	17876.5	801503	7721.77	4633.06	10810.5	357432	4167.8	2500.68	5834.91	152728	879.344	527.606	1231.08
Tsh24	Tshikapa	2008-01-25 12:00:00	1.31215e+06	12768.9	7661.35	17876.5	801503	7721.77	4633.06	10810.5	357432	4167.8	2500.68	5834.91	153211	879.346	527.607	1231.08
Tsh34	Tshikapa	2008-01-25 12:00:00	1.31239e+06	12772.3	7663.39	17881.3	801503	7721.77	4633.06	10810.5	357432	4167.8	2500.68	5834.91	153459	882.751	529.65	1235.85
Tsh38	Tshikapa	2008-01-25 12:00:00	1.31327e+06	12772.5	7663.52	17881.6	801503	7721.77	4633.06	10810.5	357432	4167.8	2500.68	5834.91	154338	882.966	529.78	1236.15
Tsh40	Tshikapa	2008-01-25 12:00:00	1.31396e+06	12778.9	7667.33	17890.4	801503	7721.77	4633.06	10810.5	357432	4167.8	2500.68	5834.91	155028	889.315	533.589	1245.04
Tsh44	Tshikapa	2008-01-25 12:00:00	1.31436e+06	12784.8	7670.85	17898.7	801503	7721.77	4633.06	10810.5	357432	4167.8	2500.68	5834.91	155422	895.184	537.111	1253.26
Tsh5	Tshikapa	2008-01-25 12:00:00	1.31591e+06	12824.7	7694.8	17954.5	801503	7721.77	4633.06	10810.5	357432	4167.8	2500.68	5834.91	156977	935.103	561.062	1309.14
Tsh52	Tshikapa	2008-01-25 12:00:00	1.31617e+06	12824.7	7694.8	17954.5	801503	7721.77	4633.06	10810.5	357432	4167.8	2500.68	5834.91	157239	935.103	561.062	1309.14
Tsh54	Tshikapa	2008-01-25 12:00:00	1.31672e+06	12824.7	7694.82	17954.6	801503	7721.77	4633.06	10810.5	357432	4167.8	2500.68	5834.91	157786	935.135	561.081	1309.19
Tsh58	Tshikapa	2008-01-25 12:00:00	1.31987e+06	12939.7	7763.82	18115.6	801503	7721.77	4633.06	10810.5	357432	4167.8	2500.68	5834.91	160934	1050.13	630.077	1470.18
Tsh65	Tshikapa	2008-01-25 12:00:00	1.32015e+06	12939.7	7763.82	18115.6	801503	7721.77	4633.06	10810.5	357432	4167.8	2500.68	5834.91	161214	1050.13	630.077	1470.18
Tsh68	Tshikapa	2008-01-25 12:00:00	1.3309e+06	12990.6	7794.36	18186.8	801503	7721.77	4633.06	10810.5	357432	4167.8	2500.68	5834.91	171962	1101.02	660.614	1541.43
Tsh72	Tshikapa	2008-01-25 12:00:00	1.33119e+06	12996.2	7797.69	18194.6	801503	7721.77	4633.06	10810.5	357432	4167.8	2500.68	5834.91	172260	1106.59	663.951	1549.22
Tsh89	Tshikapa	2008-01-25 12:00:00	1.33127e+06	12996.4	7797.87	18195	801503	7721.77	4633.06	10810.5	357432	4167.8	2500.68	5834.91	172336	1106.88	664.126	1549.63
Tsh9	Tshikapa	2008-01-25 12:00:00	1.3325e+06	13018.9	7811.34	18226.5	801503	7721.77	4633.06	10810.5	357432	4167.8	2500.68	5834.91	173565	1129.33	677.596	1581.06
Kin670	Kinshasa	2008-02-11	1.33268e+06	13021.5	7812.9	18230.1	801620	7723.46	4634.07	10812.8	357492	4168.71	2501.23	5836.2	173565	1129.33	677.596	1581.06
Bkv1	Bukavu	2008-02-15	1.33274e+06	13022.5	7813.53	18231.6	801679	7724.39	4634.63	10814.1	357498	4168.83	2501.3	5836.36	173565	1129.33	677.596	1581.06
Bkv17	Bukavu	2008-02-15	1.33297e+06	13027	7816.19	18237.8	801764	7725.97	4635.58	10816.4	357639	4171.7	2503.02	5840.37	173565	1129.33	677.596	1581.06
Bkv18	Bukavu	2008-02-15	1.33309e+06	13031.4	7818.81	18243.9	801806	7727.44	4636.46	10818.4	357722	4174.59	2504.76	5844.43	173565	1129.33	677.596	1581.06
Bkv19	Bukavu	2008-02-15	1.33442e+06	13071	7842.62	18299.5	801968	7732.31	4639.39	10825.2	358889	4209.4	2525.64	5893.16	173565	1129.33	677.596	1581.06
Bkv2	Bukavu	2008-02-15	1.33576e+06	13097.1	7858.23	18335.9	803311	7758.33	4655	10861.7	358889	4209.4	2525.64	5893.16	173565	1129.33	677.596	1581.06
Bkv20	Bukavu	2008-02-15	1.33595e+06	13103.3	7861.98	18344.6	803311	7758.33	4655	10861.7	359074	4215.64	2529.38	5901.9	173565	1129.33	677.596	1581.06
Bkv21	Bukavu	2008-02-15	1.33607e+06	13106.2	7863.69	18348.6	803399	7760.09	4656.05	10864.1	359103	4216.74	2530.04	5903.44	173565	1129.33	677.596	1581.06
Bkv23	Bukavu	2008-02-15	1.33608e+06	13106.9	7864.14	18349.7	803399	7760.09	4656.05	10864.1	359120	4217.49	2530.49	5904.48	173565	1129.33	677.596	1581.06
Bkv24	Bukavu	2008-02-15	1.337e+06	13113.4	7868.04	18358.8	804215	7765.75	4659.45	10872.1	359224	4218.32	2530.99	5905.65	173565	1129.33	677.596	1581.06
Bkv26	Bukavu	2008-02-15	1.34085e+06	13116	7869.61	18362.4	807990	7768.37	4661.02	10875.7	359299	4218.32	2530.99	5905.65	173565	1129.33	677.596	1581.06
Bkv27	Bukavu	2008-02-15	1.3416e+06	13127.6	7876.56	18378.6	808733	7779.96	4667.97	10891.9	359299	4218.32	2530.99	5905.65	173565	1129.33	677.596	1581.06
Bkv28	Bukavu	2008-02-15	1.34248e+06	13129.6	7877.78	18381.5	809616	7781.99	4669.19	10894.8	359299	4218.32	2530.99	5905.65	173565	1129.33	677.596	1581.06
Bkv29	Bukavu	2008-02-15	1.3427e+06	13132.3	7879.36	18385.2	809801	7784.57	4670.74	10898.4	359333	4218.38	2531.03	5905.73	173565	1129.33	677.596	1581.06
Bkv3	Bukavu	2008-02-15	1.343e+06	13142.8	7885.68	18399.9	810080	7794.38	4676.63	10912.1	359353	4219.1	2531.46	5906.74	173565	1129.33	677.596	1581.06
Bkv30	Bukavu	2008-02-15	1.34352e+06	13143.4	7886.06	18400.8	810579	7795	4677	10913	359374	4219.11	2531.46	5906.75	173565	1129.33	677.596	1581.06
Bkv31	Bukavu	2008-02-15	1.34363e+06	13143.4	7886.06	18400.8	810693	7795	4677	10913	359374	4219.11	2531.46	5906.75	173565	1129.33	677.596	1581.06
Bkv32	Bukavu	2008-02-15	1.34398e+06	13147.5	7888.49	18406.5	811003	7798.52	4679.11	10917.9	359411	4219.64	2531.78	5907.49	173565	1129.33	677.596	1581.06
Bkv33	Bukavu	2008-02-15	1.34436e+06	13147.6	7888.54	18406.6	811361	7798.54	4679.12	10918	359430	4219.7	2531.82	5907.57	173565	1129.33	677.596	1581.06
Bkv34	Bukavu	2008-02-15	1.34526e+06	13178.6	7907.15	18450	812176	7826.62	4695.97	10957.3	359518	4222.63	2533.58	5911.69	173565	1129.33	677.596	1581.06
Bkv35	Bukavu	2008-02-15	1.34618e+06	13202.6	7921.55	18483.6	813084	7850.24	4710.14	10990.3	359528	4223.01	2533.8	5912.21	173565	1129.33	677.596	1581.06
Bkv37	Bukavu	2008-02-15	1.34623e+06	13204.1	7922.46	18485.7	813084	7850.24	4710.14	10990.3	359576	4224.53	2534.72	5914.34	173565	1129.33	677.596	1581.06
Bkv38	Bukavu	2008-02-15	1.34773e+06	13250	7949.98	18549.9	813744	7869.67	4721.8	11017.5	360422	4250.96	2550.58	5951.35	173565	1129.33	677.596	1581.06
Bkv39	Bukavu	2008-02-15	1.34819e+06	13251.7	7951.04	18552.4	814138	7870.89	4722.53	11019.2	360484	4251.52	2550.91	5952.13	173565	1129.33	677.596	1581.06
Bkv4	Bukavu	2008-02-15	1.34866e+06	13266.5	7959.92	18573.1	814560	7884.1	4730.46	11037.7	360535	4253.11	2551.87	5954.35	173565	1129.33	677.596	1581.06
Bkv40	Bukavu	2008-02-15	1.34882e+06	13266.7	7960.02	18573.4	814664	7884.25	4730.55	11037.9	360589	4253.12	2551.87	5954.37	173565	1129.33	677.596	1581.06
Bkv41	Bukavu	2008-02-15	1.34883e+06	13266.9	7960.11	18573.6	814664	7884.25	4730.55	11037.9	360601	4253.28	2551.97	5954.59	173565	1129.33	677.596	1581.06
Bkv42	Bukavu	2008-02-15	1.34965e+06	13280.5	7968.28	18592.7	815472	7897.77	4738.66	11056.9	360609	4253.37	2552.02	5954.72	173565	1129.33	677.596	1581.06
Bkv44	Bukavu	2008-02-15	1.35168e+06	13296.8	7978.07	18615.5	817503	7914.09	4748.45	11079.7	360609	4253.37	2552.02	5954.72	173565	1129.33	677.596	1581.06
Bkv47	Bukavu	2008-02-15	1.35437e+06	13366.5	8019.9	18713.1	818325	7940.69	4764.41	11117	362482	4296.48	2577.89	6015.08	173565	1129.33	677.596	1581.06
Bkv48	Bukavu	2008-02-15	1.35598e+06	13412.8	8047.69	18777.9	819420	7976.09	4785.65	11166.5	362997	4307.41	2584.44	6030.37	173565	1129.33	677.596	1581.06
Bkv49	Bukavu	2008-02-15	1.35841e+06	13439.5	8063.68	18815.3	821804	8002.02	4801.21	11202.8	363043	4308.12	2584.87	6031.37	173565	1129.33	677.596	1581.06
Bkv50	Bukavu	2008-02-15	1.35881e+06	13443.2	8065.9	18820.4	821869	8002.28	4801.37	11203.2	363373	4311.56	2586.94	6036.19	173565	1129.33	677.596	1581.06
Bkv51	Bukavu	2008-02-15	1.35891e+06	13443.2	8065.91	18820.5	821967	8002.28	4801.37	11203.2	363383	4311.57	2586.94	6036.2	173565	1129.33	677.596	1581.06
Bkv52	Bukavu	2008-02-15	1.35897e+06	13444	8066.4	18821.6	821970	8002.28	4801.37	11203.2	363434	4312.39	2587.43	6037.34	173565	1129.33	677.596	1581.06
Bkv53	Bukavu	2008-02-15	1.36104e+06	13472.6	8083.59	18861.7	823615	8026.75	4816.05	11237.5	363860	4316.57	2589.94	6043.2	173565	1129.33	677.596	1581.06
Bkv54	Bukavu	2008-02-15	1.36136e+06	13473.2	8083.91	18862.5	823615	8026.75	4816.05	11237.5	364179	4317.1	2590.26	6043.95	173565	1129.33	677.596	1581.06
Bkv55	Bukavu	2008-02-15	1.36163e+06	13485.4	8091.26	18879.6	823750	8032.77	4819.66	11245.9	364319	4323.33	2594	6052.66	173565	1129.33	677.596	1581.06
Bkv56	Bukavu	2008-02-15	1.36187e+06	13485.4	8091.26	18879.6	823868	8032.77	4819.66	11245.9	364436	4323.33	2594	6052.66	173565	1129.33	677.596	1581.06
Bkv58	Bukavu	2008-02-15	1.36231e+06	13485.8	8091.49	18880.1	824297	8033.15	4819.89	11246.4	364446	4323.33	2594	6052.66	173565	1129.33	677.596	1581.06
Bkv60	Bukavu	2008-02-15	1.36248e+06	13485.8	8091.49	18880.1	824466	8033.15	4819.89	11246.4	364446	4323.33	2594	6052.66	173565	1129.33	677.596	1581.06
Bkv61	Bukavu	2008-02-15	1.36263e+06	13486.4	8091.85	18881	824561	8033.63	4820.18	11247.1	364502	4323.47	2594.08	6052.86	173565	1129.33	677.596	1581.06
Bkv68	Bukavu	2008-02-15	1.36309e+06	13499.9	8099.97	18899.9	824978	8046.19	4827.72	11264.7	364543	4324.43	2594.66	6054.2	173565	1129.33	677.596	1581.06
Bkv71	Bukavu	2008-02-15	1.36329e+06	13502.9	8101.76	18904.1	825180	8049.18	4829.51	11268.9	364544	4324.43	2594.66	6054.2	173565	1129.33	677.596	1581.06
Bkv8	Bukavu	2008-02-15	1.36672e+06	13580.5	8148.32	19012.8	828417	8123.53	4874.12	11372.9	364741	4327.69	2596.61	6058.77	173565	1129.33	677.596	1581.06
Bkv80	Bukavu	2008-02-15	1.36744e+06	13586.1	8151.63	19020.5	828502	8123.64	4874.18	11373.1	365374	4333.09	2599.86	6066.33	173565	1129.33	677.596	1581.06
Bkv81	Bukavu	2008-02-15	1.36748e+06	13586.8	8152.05	19021.5	828502	8123.64	4874.18	11373.1	365414	4333.79	2600.27	6067.3	173565	1129.33	677.596	1581.06
BnB105	Bena-Boya	2008-03-15	1.36766e+06	13586.8	8152.05	19021.5	828502	8123.64	4874.18	11373.1	365414	4333.79	2600.27	6067.3	173749	1129.33	677.596	1581.06
BnB26	Bena-Boya	2008-03-15	1.37493e+06	13637.9	8182.73	19093	828502	8123.64	4874.18	11373.1	365414	4333.79	2600.27	6067.3	181018	1180.46	708.277	1652.65
BnB7	Bena-Boya	2008-03-15	1.37519e+06	13637.9	8182.74	19093.1	828502	8123.64	4874.18	11373.1	365414	4333.79	2600.27	6067.3	181279	1180.48	708.289	1652.67
Tsh47	Tshikapa	2008-03-18	1.37567e+06	13650.5	8190.31	19110.7	828502	8123.64	4874.18	11373.1	365892	4346.39	2607.83	6084.95	181279	1180.48	708.289	1652.67
Tsh50	Tshikapa	2008-03-18	1.37574e+06	13652	8191.2	19112.8	828502	8123.64	4874.18	11373.1	365957	4347.88	2608.73	6087.03	181279	1180.48	708.289	1652.67
Kin109	Kinshasa	2008-04-28 12:00:00	1.37579e+06	13652.8	8191.68	19113.9	828557	8124.44	4874.66	11374.2	365957	4347.88	2608.73	6087.03	181279	1180.48	708.289	1652.67
Kin15	Kinshasa	2008-04-28 12:00:00	1.37593e+06	13654.2	8192.54	19115.9	828557	8124.44	4874.66	11374.2	366091	4349.31	2609.59	6089.04	181279	1180.48	708.289	1652.67
Kin339	Kinshasa	2008-04-28 12:00:00	1.37657e+06	13667.6	8200.55	19134.6	829150	8136.79	4882.08	11391.5	366139	4350.31	2610.19	6090.44	181279	1180.48	708.289	1652.67
Kin348	Kinshasa	2008-04-28 12:00:00	1.37701e+06	13674.6	8204.77	19144.5	829511	8142.57	4885.54	11399.6	366220	4351.57	2610.94	6092.2	181279	1180.48	708.289	1652.67
Kin468	Kinshasa	2008-04-28 12:00:00	1.3771e+06	13676.5	8205.88	19147	829511	8142.57	4885.54	11399.6	366310	4353.41	2612.05	6094.77	181279	1180.48	708.289	1652.67
Kin495	Kinshasa	2008-04-28 12:00:00	1.37716e+06	13677.1	8206.25	19147.9	829511	8142.57	4885.54	11399.6	366367	4354.03	2612.42	6095.65	181279	1180.48	708.289	1652.67
Kin500	Kinshasa	2008-04-28 12:00:00	1.37728e+06	13678.9	8207.37	19150.5	829570	8143.62	4886.17	11401.1	366433	4354.85	2612.91	6096.79	181279	1180.48	708.289	1652.67
Kin714	Kinshasa	2008-04-28 12:00:00	1.37758e+06	13686	8211.58	19160.3	829866	8150.6	4890.36	11410.8	366434	4354.88	2612.93	6096.83	181279	1180.48	708.289	1652.67
Kin715	Kinshasa	2008-04-28 12:00:00	1.37867e+06	13712.2	8227.35	19197.1	830943	8176.44	4905.86	11447	366451	4355.32	2613.19	6097.45	181279	1180.48	708.289	1652.67
Kin850	Kinshasa	2008-04-28 12:00:00	1.38074e+06	13742.3	8245.39	19239.2	830943	8176.44	4905.86	11447	368521	4385.39	2631.24	6139.55	181279	1180.48	708.289	1652.67
Kin95	Kinshasa	2008-04-28 12:00:00	1.38085e+06	13744	8246.38	19241.6	830943	8176.44	4905.86	11447	368627	4387.05	2632.23	6141.87	181279	1180.48	708.289	1652.67
Kin98	Kinshasa	2008-04-28 12:00:00	1.38087e+06	13744.1	8246.45	19241.7	830943	8176.44	4905.86	11447	368644	4387.16	2632.29	6142.02	181279	1180.48	708.289	1652.67
Kin340	Kinshasa	2008-04-28 12:00:00	1.38323e+06	13759.8	8255.9	19263.8	831989	8179.11	4907.47	11450.8	369967	4400.24	2640.14	6160.34	181279	1180.48	708.289	1652.67
Kin341	Kinshasa	2008-04-28 12:00:00	1.38405e+06	13766.1	8259.65	19272.5	832795	8185.21	4911.12	11459.3	369979	4400.39	2640.24	6160.55	181279	1180.48	708.289	1652.67
Kin849	Kinshasa	2008-04-28 12:00:00	1.38501e+06	13773.6	8264.16	19283	833238	8187.19	4912.31	11462.1	370496	4405.92	2643.55	6168.29	181279	1180.48	708.289	1652.67
Kin145	Kinshasa	2008-06-01 12:00:00	1.38508e+06	13773.6	8264.16	19283	833311	8187.19	4912.31	11462.1	370496	4405.92	2643.55	6168.29	181279	1180.48	708.289	1652.67
Kin146	Kinshasa	2008-06-01 12:00:00	1.38655e+06	13773.6	8264.16	19283	834671	8187.19	4912.31	11462.1	370605	4405.92	2643.55	6168.29	181279	1180.48	708.289	1652.67
Kin169	Kinshasa	2008-06-01 12:00:00	1.39076e+06	13773.6	8264.16	19283	838875	8187.19	4912.31	11462.1	370605	4405.92	2643.55	6168.29	181279	1180.48	708.289	1652.67
Kin218	Kinshasa	2008-06-01 12:00:00	1.39673e+06	13794.6	8276.74	19312.4	844730	8207.24	4924.34	11490.1	370720	4406.84	2644.11	6169.58	181279	1180.48	708.289	1652.67
Kin309	Kinshasa	2008-06-01 12:00:00	1.3982e+06	13804.6	8282.77	19326.5	846204	8217.3	4930.38	11504.2	370720	4406.84	2644.11	6169.58	181279	1180.48	708.289	1652.67
Kin415	Kinshasa	2008-06-01 12:00:00	1.40872e+06	13907.8	8344.66	19470.9	850145	8263.85	4958.31	11569.4	377297	4463.43	2678.06	6248.8	181279	1180.48	708.289	1652.67
Kin603	Kinshasa	2008-06-01 12:00:00	1.40903e+06	13907.8	8344.66	19470.9	850451	8263.85	4958.31	11569.4	377297	4463.43	2678.06	6248.8	181279	1180.48	708.289	1652.67
Kin306	Kinshasa	2008-06-01 12:00:00	1.40988e+06	13909.8	8345.89	19473.8	850451	8263.85	4958.31	11569.4	378151	4465.49	2679.3	6251.69	181279	1180.48	708.289	1652.67
Kin420	Kinshasa	2008-06-01 12:00:00	1.4129e+06	13925.8	8355.46	19496.1	850451	8263.85	4958.31	11569.4	381173	4481.44	2688.86	6274.01	181279	1180.48	708.289	1652.67
Kin709	Kinshasa	2008-06-01 12:00:00	1.41381e+06	13925.8	8355.5	19496.2	850451	8263.85	4958.31	11569.4	382077	4481.51	2688.9	6274.11	181279	1180.48	708.289	1652.67
Kin102	Kinshasa	2008-06-01 12:00:00	1.41454e+06	13931.6	8358.96	19504.2	850451	8263.85	4958.31	11569.4	382077	4481.51	2688.9	6274.11	182014	1186.24	711.745	1660.74
Kin133	Kinshasa	2008-06-01 12:00:00	1.41657e+06	13956.8	8374.1	19539.6	850451	8263.85	4958.31	11569.4	382077	4481.51	2688.9	6274.11	184046	1211.48	726.889	1696.07
Kin305	Kinshasa	2008-06-01 12:00:00	1.42166e+06	13965.4	8379.25	19551.6	850451	8263.85	4958.31	11569.4	382077	4481.51	2688.9	6274.11	189130	1220.07	732.04	1708.09
Kin307	Kinshasa	2008-06-01 12:00:00	1.42405e+06	13973.5	8384.1	19562.9	850451	8263.85	4958.31	11569.4	382077	4481.51	2688.9	6274.11	191523	1228.14	736.884	1719.4
Kin308	Kinshasa	2008-06-01 12:00:00	1.42461e+06	13973.6	8384.15	19563	850451	8263.85	4958.31	11569.4	382077	4481.51	2688.9	6274.11	192088	1228.24	736.942	1719.53
Kin352	Kinshasa	2008-06-01 12:00:00	1.42695e+06	13998.2	8398.92	19597.5	850451	8263.85	4958.31	11569.4	382077	4481.51	2688.9	6274.11	194423	1252.85	751.71	1753.99
Kin353	Kinshasa	2008-06-01 12:00:00	1.42776e+06	14005.7	8403.42	19608	850451	8263.85	4958.31	11569.4	382077	4481.51	2688.9	6274.11	195236	1260.35	756.211	1764.49
Kin363	Kinshasa	2008-06-01 12:00:00	1.43289e+06	14046.9	8428.15	19665.7	850451	8263.85	4958.31	11569.4	382077	4481.51	2688.9	6274.11	200362	1301.56	780.937	1822.19
Kin417	Kinshasa	2008-06-01 12:00:00	1.43743e+06	14096.2	8457.75	19734.7	850451	8263.85	4958.31	11569.4	382077	4481.51	2688.9	6274.11	204903	1350.89	810.535	1891.25
Kin419	Kinshasa	2008-06-01 12:00:00	1.45717e+06	14120.5	8472.29	19768.7	850451	8263.85	4958.31	11569.4	382077	4481.51	2688.9	6274.11	224648	1375.13	825.078	1925.18
Kin421	Kinshasa	2008-06-01 12:00:00	1.46295e+06	14150.6	8490.36	19810.9	850451	8263.85	4958.31	11569.4	382077	4481.51	2688.9	6274.11	230424	1405.25	843.153	1967.36
Kin53	Kinshasa	2008-06-01 12:00:00	1.46367e+06	14159.6	8495.77	19823.5	850451	8263.85	4958.31	11569.4	382077	4481.51	2688.9	6274.11	231147	1414.26	848.554	1979.96
Kin710	Kinshasa	2008-06-01 12:00:00	1.46511e+06	14159.7	8495.84	19823.6	850451	8263.85	4958.31	11569.4	382077	4481.51	2688.9	6274.11	232586	1414.38	848.629	1980.13
Kin804	Kinshasa	2008-06-01 12:00:00	1.46559e+06	14160.5	8496.31	19824.7	850451	8263.85	4958.31	11569.4	382077	4481.51	2688.9	6274.11	233063	1415.16	849.097	1981.23
Kin813	Kinshasa	2008-06-01 12:00:00	1.46636e+06	14160.5	8496.32	19824.7	850451	8263.85	4958.31	11569.4	382077	4481.51	2688.9	6274.11	233828	1415.17	849.104	1981.24
Kin120	Kinshasa	2008-06-01 12:00:00	1.46637e+06	14160.6	8496.37	19824.9	850463	8263.91	4958.35	11569.5	382080	4481.52	2688.91	6274.13	233828	1415.17	849.104	1981.24
Kin472	Kinshasa	2008-06-01 12:00:00	1.46808e+06	14172.6	8503.56	19841.6	850800	8266.2	4959.72	11572.7	383451	4491.23	2694.74	6287.72	233828	1415.17	849.104	1981.24
Kin804	Kinshasa	2008-06-01 12:00:00	1.47101e+06	14174.5	8504.72	19844.3	853162	8267.09	4960.25	11573.9	384024	4492.27	2695.36	6289.18	233828	1415.17	849.104	1981.24
Mbu150	Mbuji-Mayi	2008-07-12 12:00:00	1.47121e+06	14181.1	8508.64	19853.5	853351	8273.46	4964.08	11582.8	384029	4492.43	2695.46	6289.4	233828	1415.17	849.104	1981.24
Mbu101	Mbuji-Mayi	2008-07-28	1.47283e+06	14229.4	8537.66	19921.2	854059	8294.47	4976.68	11612.3	384945	4519.8	2711.88	6327.71	233828	1415.17	849.104	1981.24
Mbu102	Mbuji-Mayi	2008-07-28	1.4746e+06	14297.6	8578.53	20016.6	855625	8355.89	5013.54	11698.3	385148	4526.48	2715.89	6337.08	233828	1415.17	849.104	1981.24
Mbu103	Mbuji-Mayi	2008-07-28	1.47471e+06	14300.9	8580.56	20021.3	855728	8359.04	5015.43	11702.7	385153	4526.71	2716.03	6337.4	233828	1415.17	849.104	1981.24
Mbu104	Mbuji-Mayi	2008-07-28	1.47619e+06	14348.7	8609.23	20088.2	856549	8385.93	5031.56	11740.3	385808	4547.6	2728.56	6366.65	233828	1415.17	849.104	1981.24
Mbu106	Mbuji-Mayi	2008-07-28	1.47769e+06	14411.5	8646.9	20176.1	858042	8448.38	5069.03	11827.7	385815	4547.96	2728.78	6367.14	233828	1415.17	849.104	1981.24
Mbu107	Mbuji-Mayi	2008-07-28	1.47808e+06	14424	8654.42	20193.6	858170	8453	5071.8	11834.2	386081	4555.86	2733.52	6378.21	233828	1415.17	849.104	1981.24
Mbu108	Mbuji-Mayi	2008-07-28	1.48181e+06	14532	8719.22	20344.8	861818	8557.63	5134.58	11980.7	386159	4559.23	2735.54	6382.92	233828	1415.17	849.104	1981.24
Mbu110	Mbuji-Mayi	2008-07-28	1.50288e+06	14767.3	8860.4	20674.3	881826	8762.51	5257.51	12267.5	387221	4589.65	2753.79	6425.51	233828	1415.17	849.104	1981.24
Mbu111	Mbuji-Mayi	2008-07-28	1.50515e+06	14854.1	8912.49	20795.8	883534	8826.66	5296	12357.3	387787	4612.31	2767.39	6457.24	233828	1415.17	849.104	1981.24
Mbu113	Mbuji-Mayi	2008-07-28	1.51268e+06	15080.3	9048.19	21112.4	890976	9048.86	5429.32	12668.4	387876	4616.28	2769.77	6462.79	233828	1415.17	849.104	1981.24
Mbu114	Mbuji-Mayi	2008-07-28	1.54571e+06	16006.6	9603.95	22409.2	924005	9975.14	5985.08	13965.2	387876	4616.28	2769.77	6462.79	233828	1415.17	849.104	1981.24
Mbu115	Mbuji-Mayi	2008-07-28	1.54575e+06	16006.6	9603.95	22409.2	924005	9975.14	5985.08	13965.2	387920	4616.28	2769.77	6462.79	233828	1415.17	849.104	1981.24
Mbu116	Mbuji-Mayi	2008-07-28	1.54582e+06	16007.5	9604.48	22410.4	924074	9975.96	5985.57	13966.3	387922	4616.33	2769.8	6462.86	233828	1415.17	849.104	1981.24
Mbu117	Mbuji-Mayi	2008-07-28	1.54652e+06	16007.5	9604.48	22410.4	924766	9975.96	5985.57	13966.3	387922	4616.33	2769.8	6462.86	233828	1415.17	849.104	1981.24
Mbu118	Mbuji-Mayi	2008-07-28	1.54662e+06	16013.4	9608.03	22418.7	924766	9975.96	5985.57	13966.3	388027	4622.25	2773.35	6471.15	233828	1415.17	849.104	1981.24
Mbu119	Mbuji-Mayi	2008-07-28	1.54669e+06	16014.1	9608.47	22419.8	924833	9976.7	5986.02	13967.4	388027	4622.25	2773.35	6471.15	233828	1415.17	849.104	1981.24
Mbu120	Mbuji-Mayi	2008-07-28	1.54687e+06	16018.9	9611.31	22426.4	924898	9978.3	5986.98	13969.6	388146	4625.38	2775.23	6475.53	233828	1415.17	849.104	1981.24
Mbu121	Mbuji-Mayi	2008-07-28	1.54724e+06	16022	9613.2	22430.8	924898	9978.3	5986.98	13969.6	388512	4628.53	2777.12	6479.94	233828	1415.17	849.104	1981.24
Mbu122	Mbuji-Mayi	2008-07-28	1.5499e+06	16083.7	9650.21	22517.2	927279	10032.5	6019.48	14045.4	388796	4636.05	2781.63	6490.47	233828	1415.17	849.104	1981.24
Mbu123	Mbuji-Mayi	2008-07-28	1.5508e+06	16119.4	9671.64	22567.2	928027	10059.7	6035.81	14083.6	388947	4644.53	2786.72	6502.35	233828	1415.17	849.104	1981.24
Mbu125	Mbuji-Mayi	2008-07-28	1.55337e+06	16203.6	9722.14	22685	928642	10075.8	6045.51	14106.2	390894	4712.54	2827.53	6597.56	233828	1415.17	849.104	1981.24
Mbu126	Mbuji-Mayi	2008-07-28	1.55548e+06	16285.9	9771.52	22800.2	929097	10098.5	6059.11	14137.9	392554	4772.19	2863.31	6681.06	233828	1415.17	849.104	1981.24
Mbu128	Mbuji-Mayi	2008-07-28	1.55716e+06	16352.3	9811.4	22893.3	930776	10165	6098.99	14231	392554	4772.19	2863.31	6681.06	233828	1415.17	849.104	1981.24
Mbu129	Mbuji-Mayi	2008-07-28	1.55818e+06	16391.8	9835.08	22948.5	931350	10187.4	6112.43	14262.3	392998	4789.25	2873.55	6704.95	233828	1415.17	849.104	1981.24
Mbu130	Mbuji-Mayi	2008-07-28	1.55955e+06	16442.3	9865.4	23019.3	932562	10230.8	6138.47	14323.1	393161	4796.39	2877.83	6714.95	233828	1415.17	849.104	1981.24
Mbu131	Mbuji-Mayi	2008-07-28	1.56119e+06	16506.7	9903.99	23109.3	934174	10294.2	6176.52	14411.9	393188	4797.27	2878.36	6716.18	233828	1415.17	849.104	1981.24
Mbu132	Mbuji-Mayi	2008-07-28	1.57508e+06	16895.7	10137.4	23654	938179	10423.8	6254.31	14593.4	403077	5056.71	3034.03	7079.4	233828	1415.17	849.104	1981.24
Mbu133	Mbuji-Mayi	2008-07-28	1.57573e+06	16919	10151.4	23686.5	938777	10445.3	6267.21	14623.5	403126	5058.44	3035.06	7081.82	233828	1415.17	849.104	1981.24
Mbu134	Mbuji-Mayi	2008-07-28	1.57673e+06	16953.4	10172	23734.7	939027	10454.7	6272.85	14636.6	403871	5083.45	3050.07	7116.83	233828	1415.17	849.104	1981.24
Mbu135	Mbuji-Mayi	2008-07-28	1.57819e+06	17007.3	10204.4	23810.2	940482	10508.1	6304.89	14711.4	403882	5083.97	3050.38	7117.56	233828	1415.17	849.104	1981.24
Mbu136	Mbuji-Mayi	2008-07-28	1.57887e+06	17037	10222.2	23851.8	941056	10533.6	6320.16	14747	403981	5088.24	3052.95	7123.54	233828	1415.17	849.104	1981.24
Mbu137	Mbuji-Mayi	2008-07-28	1.5789e+06	17038.5	10223.1	23853.9	941056	10533.6	6320.16	14747	404019	5089.74	3053.85	7125.64	233828	1415.17	849.104	1981.24
Mbu138	Mbuji-Mayi	2008-07-28	1.58176e+06	17127	10276.2	23977.8	942422	10589.3	6353.6	14825.1	405513	5122.49	3073.5	7171.49	233828	1415.17	849.104	1981.24
Mbu139	Mbuji-Mayi	2008-07-28	1.58221e+06	17138.1	10282.8	23993.3	942831	10599	6359.37	14838.5	405551	5123.95	3074.37	7173.53	233828	1415.17	849.104	1981.24
Mbu14	Mbuji-Mayi	2008-07-28	1.58222e+06	17138.4	10283.1	23993.8	942831	10599	6359.37	14838.5	405562	5124.3	3074.58	7174.02	233828	1415.17	849.104	1981.24
Mbu140	Mbuji-Mayi	2008-07-28	1.58359e+06	17138.4	10283.1	23993.8	942831	10599	6359.37	14838.5	406926	5124.3	3074.58	7174.02	233828	1415.17	849.104	1981.24
Mbu141	Mbuji-Mayi	2008-07-28	1.58363e+06	17138.4	10283.1	23993.8	942831	10599	6359.37	14838.5	406967	5124.3	3074.58	7174.02	233828	1415.17	849.104	1981.24
Mbu143	Mbuji-Mayi	2008-07-28	1.58389e+06	17139	10283.4	23994.5	942831	10599	6359.37	14838.5	407231	5124.83	3074.9	7174.76	233828	1415.17	849.104	1981.24
Mbu144	Mbuji-Mayi	2008-07-28	1.58553e+06	17142.2	10285.3	23999.1	943478	10600.3	6360.2	14840.5	408227	5126.73	3076.04	7177.42	233828	1415.17	849.104	1981.24
Mbu147	Mbuji-Mayi	2008-07-28	1.58963e+06	17183.6	10310.2	24057.1	944439	10606.2	6363.74	14848.7	411359	5162.21	3097.33	7227.1	233828	1415.17	849.104	1981.24
Mbu148	Mbuji-Mayi	2008-07-28	1.58992e+06	17189	10313.4	24064.7	944729	10611.7	6366.99	14856.3	411359	5162.21	3097.33	7227.1	233828	1415.17	849.104	1981.24
Mbu149	Mbuji-Mayi	2008-07-28	1.59053e+06	17189.1	10313.5	24064.8	945338	10611.7	6367.03	14856.4	411359	5162.21	3097.33	7227.1	233828	1415.17	849.104	1981.24
Mbu151	Mbuji-Mayi	2008-07-28	1.59122e+06	17216.1	10329.7	24102.5	945462	10615.7	6369.44	14862	411934	5185.19	3111.11	7259.27	233828	1415.17	849.104	1981.24
Mbu153	Mbuji-Mayi	2008-07-28	1.59277e+06	17264	10358.4	24169.5	946669	10652.2	6391.32	14913.1	412268	5196.59	3117.96	7275.23	233828	1415.17	849.104	1981.24
Mbu154	Mbuji-Mayi	2008-07-28	1.59283e+06	17265.9	10359.6	24172.3	946729	10654.2	6392.49	14915.8	412268	5196.59	3117.96	7275.23	233828	1415.17	849.104	1981.24
Mbu155	Mbuji-Mayi	2008-07-28	1.59311e+06	17278.2	10366.9	24189.5	946878	10660.2	6396.15	14924.3	412402	5202.82	3121.69	7283.95	233828	1415.17	849.104	1981.24
Mbu156	Mbuji-Mayi	2008-07-28	1.59319e+06	17281.5	10368.9	24194	946878	10660.2	6396.15	14924.3	412481	5206.03	3123.62	7288.45	233828	1415.17	849.104	1981.24
Mbu157	Mbuji-Mayi	2008-07-28	1.5934e+06	17290.3	10374.2	24206.4	947026	10666.3	6399.78	14932.8	412542	5208.84	3125.31	7292.38	233828	1415.17	849.104	1981.24
Mbu158	Mbuji-Mayi	2008-07-28	1.59372e+06	17304.1	10382.5	24225.8	947338	10679.7	6407.81	14951.6	412553	5209.27	3125.56	7292.98	233828	1415.17	849.104	1981.24
Mbu159	Mbuji-Mayi	2008-07-28	1.59586e+06	17375.3	10425.2	24325.4	947443	10682.9	6409.74	14956.1	414589	5277.22	3166.33	7388.11	233828	1415.17	849.104	1981.24
Mbu160	Mbuji-Mayi	2008-07-28	1.59621e+06	17386.8	10432.1	24341.6	947520	10685.5	6411.29	14959.7	414857	5286.17	3171.7	7400.64	233828	1415.17	849.104	1981.24
Mbu161	Mbuji-Mayi	2008-07-28	1.59686e+06	17417.6	10450.6	24384.7	948077	10712.1	6427.25	14996.9	414958	5290.38	3174.23	7406.53	233828	1415.17	849.104	1981.24
Mbu162	Mbuji-Mayi	2008-07-28	1.59703e+06	17424.2	10454.5	24393.9	948124	10713.9	6428.34	14999.5	415079	5295.11	3177.07	7413.16	233828	1415.17	849.104	1981.24
Mbu164	Mbuji-Mayi	2008-07-28	1.59879e+06	17496.7	10498	24495.3	949540	10770	6461.99	15078	415425	5311.51	3186.91	7436.12	233828	1415.17	849.104	1981.24
Mbu165	Mbuji-Mayi	2008-07-28	1.59916e+06	17510.6	10506.3	24514.8	949640	10773.5	6464.11	15082.9	415690	5321.89	3193.13	7450.64	233828	1415.17	849.104	1981.24
Mbu166	Mbuji-Mayi	2008-07-28	1.60186e+06	17621.8	10573.1	24670.5	952340	10884.7	6530.84	15238.6	415690	5321.89	3193.13	7450.64	233828	1415.17	849.104	1981.24
Mbu167	Mbuji-Mayi	2008-07-28	1.60228e+06	17634.1	10580.5	24687.8	952729	10895.6	6537.34	15253.8	415723	5323.36	3194.02	7452.71	233828	1415.17	849.104	1981.24
Mbu169	Mbuji-Mayi	2008-07-28	1.60243e+06	17638.3	10583	24693.6	952729	10895.6	6537.34	15253.8	415877	5327.53	3196.52	7458.55	233828	1415.17	849.104	1981.24
Mbu170	Mbuji-Mayi	2008-07-28	1.60252e+06	17645.2	10587.1	24703.2	952813	10902.5	6541.47	15263.4	415877	5327.53	3196.52	7458.55	233828	1415.17	849.104	1981.24
Mbu171	Mbuji-Mayi	2008-07-28	1.6028e+06	17652	10591.2	24712.8	953027	10907.7	6544.61	15270.8	415945	5329.18	3197.51	7460.85	233828	1415.17	849.104	1981.24
Mbu173	Mbuji-Mayi	2008-07-28	1.6029e+06	17655.2	10593.1	24717.3	953027	10907.7	6544.61	15270.8	416045	5332.37	3199.42	7465.32	233828	1415.17	849.104	1981.24
Mbu174	Mbuji-Mayi	2008-07-28	1.60451e+06	17709.4	10625.6	24793.1	954601	10960.7	6576.45	15345	416080	5333.45	3200.07	7466.84	233828	1415.17	849.104	1981.24
Mbu176	Mbuji-Mayi	2008-07-28	1.60456e+06	17710.9	10626.5	24795.2	954601	10960.7	6576.45	15345	416135	5334.93	3200.96	7468.91	233828	1415.17	849.104	1981.24
Mbu177	Mbuji-Mayi	2008-07-28	1.60555e+06	17750.8	10650.5	24851.1	955112	10977.9	6586.73	15369	416611	5357.76	3214.65	7500.86	233828	1415.17	849.104	1981.24
Mbu179	Mbuji-Mayi	2008-07-28	1.60752e+06	17830.7	10698.4	24963	956907	11049.9	6629.94	15469.9	416784	5365.65	3219.39	7511.9	233828	1415.17	849.104	1981.24
Mbu181	Mbuji-Mayi	2008-07-28	1.61007e+06	17924.6	10754.8	25094.4	959398	11141.6	6684.93	15598.2	416843	5367.86	3220.71	7515	233828	1415.17	849.104	1981.24
Mbu183	Mbuji-Mayi	2008-07-28	1.61247e+06	17924.8	10754.9	25094.7	959615	11141.6	6684.99	15598.3	419030	5367.99	3220.79	7515.18	233828	1415.17	849.104	1981.24
Mbu184	Mbuji-Mayi	2008-07-28	1.6135e+06	17960.4	10776.3	25144.6	960602	11176.4	6705.83	15646.9	419066	5368.89	3221.34	7516.45	233828	1415.17	849.104	1981.24
Mbu185	Mbuji-Mayi	2008-07-28	1.61768e+06	18089.2	10853.5	25324.9	960602	11176.4	6705.83	15646.9	423245	5497.66	3298.6	7696.72	233828	1415.17	849.104	1981.24
Mbu186	Mbuji-Mayi	2008-07-28	1.62133e+06	18185.2	10911.1	25459.3	964061	11262	6757.17	15766.7	423440	5508.12	3304.87	7711.37	233828	1415.17	849.104	1981.24
Mbu188	Mbuji-Mayi	2008-07-28	1.62188e+06	18196.9	10918.1	25475.6	964615	11273.6	6764.14	15783	423440	5508.12	3304.87	7711.37	233828	1415.17	849.104	1981.24
Mbu189	Mbuji-Mayi	2008-07-28	1.62206e+06	18203.8	10922.3	25485.3	964621	11273.8	6764.29	15783.3	423609	5514.77	3308.86	7720.68	233828	1415.17	849.104	1981.24
Mbu190	Mbuji-Mayi	2008-07-28	1.62208e+06	18203.8	10922.3	25485.3	964621	11273.8	6764.29	15783.3	423626	5514.78	3308.87	7720.69	233828	1415.17	849.104	1981.24
Mbu191	Mbuji-Mayi	2008-07-28	1.62608e+06	18291	10974.6	25607.4	964621	11273.8	6764.29	15783.3	427629	5602.01	3361.21	7842.81	233828	1415.17	849.104	1981.24
Mbu20	Mbuji-Mayi	2008-07-28	1.62613e+06	18293.8	10976.3	25611.3	964638	11274.9	6764.95	15784.9	427665	5603.7	3362.22	7845.17	233828	1415.17	849.104	1981.24
Mbu24	Mbuji-Mayi	2008-07-28	1.6272e+06	18312.8	10987.7	25637.9	965652	11292.9	6775.75	15810.1	427716	5604.68	3362.81	7846.55	233828	1415.17	849.104	1981.24
Mbu28	Mbuji-Mayi	2008-07-28	1.62733e+06	18312.8	10987.7	25637.9	965652	11292.9	6775.75	15810.1	427850	5604.68	3362.81	7846.55	233828	1415.17	849.104	1981.24
Mbu39	Mbuji-Mayi	2008-07-28	1.63349e+06	18312.8	10987.7	25637.9	971813	11292.9	6775.75	15810.1	427850	5604.68	3362.81	7846.55	233828	1415.17	849.104	1981.24
Mbu41	Mbuji-Mayi	2008-07-28	1.63387e+06	18326.7	10996	25657.4	972189	11306.9	6784.12	15829.6	427850	5604.68	3362.81	7846.55	233828	1415.17	849.104	1981.24
Mbu43	Mbuji-Mayi	2008-07-28	1.63394e+06	18329	10997.4	25660.6	972262	11309.1	6785.47	15832.8	427850	5604.68	3362.81	7846.55	233828	1415.17	849.104	1981.24
Mbu44	Mbuji-Mayi	2008-07-28	1.6365e+06	18408.2	11044.9	25771.5	974213	11365.6	6819.38	15911.9	428462	5627.41	3376.45	7878.38	233828	1415.17	849.104	1981.24
Mbu45	Mbuji-Mayi	2008-07-28	1.63674e+06	18415.9	11049.6	25782.3	974312	11368.9	6821.33	15916.4	428597	5631.88	3379.13	7884.63	233828	1415.17	849.104	1981.24
Mbu46	Mbuji-Mayi	2008-07-28	1.64005e+06	18508.9	11105.3	25912.5	975825	11412	6847.2	15976.8	430401	5681.75	3409.05	7954.45	233828	1415.17	849.104	1981.24
Mbu47	Mbuji-Mayi	2008-07-28	1.64049e+06	18520.2	11112.1	25928.2	975951	11414.5	6848.72	15980.4	430710	5690.44	3414.27	7966.62	233828	1415.17	849.104	1981.24
Mbu48	Mbuji-Mayi	2008-07-28	1.64065e+06	18526.2	11115.7	25936.7	976112	11420.5	6852.32	15988.7	430711	5690.5	3414.3	7966.7	233828	1415.17	849.104	1981.24
Mbu50	Mbuji-Mayi	2008-07-28	1.64068e+06	18527.2	11116.3	25938.1	976112	11420.5	6852.32	15988.7	430737	5691.53	3414.92	7968.14	233828	1415.17	849.104	1981.24
Mbu51	Mbuji-Mayi	2008-07-28	1.65981e+06	18789.6	11273.7	26305.4	994478	11663.5	6998.09	16328.9	431501	5710.93	3426.56	7995.3	233828	1415.17	849.104	1981.24
Mbu52	Mbuji-Mayi	2008-07-28	1.66283e+06	18946.9	11368.1	26525.6	996712	11770.4	7062.24	16478.6	432293	5761.31	3456.79	8065.83	233828	1415.17	849.104	1981.24
Mbu54	Mbuji-Mayi	2008-07-28	1.66342e+06	18948.2	11368.9	26527.4	996712	11770.4	7062.24	16478.6	432876	5762.61	3457.56	8067.65	233828	1415.17	849.104	1981.24
Mbu55	Mbuji-Mayi	2008-07-28	1.66368e+06	18948.2	11368.9	26527.4	996845	11770.4	7062.24	16478.6	433007	5762.61	3457.56	8067.65	233828	1415.17	849.104	1981.24
Mbu57	Mbuji-Mayi	2008-07-28	1.66374e+06	18949.9	11369.9	26529.8	996845	11770.4	7062.24	16478.6	433064	5764.3	3458.58	8070.01	233828	1415.17	849.104	1981.24
Mbu59	Mbuji-Mayi	2008-07-28	1.67134e+06	19181.7	11509	26854.3	997648	11799.3	7079.6	16519.1	439868	5967.16	3580.29	8354.02	233828	1415.17	849.104	1981.24
Mbu6	Mbuji-Mayi	2008-07-28	1.67209e+06	19182.5	11509.5	26855.6	998265	11800	7079.99	16520	439997	5967.39	3580.44	8354.35	233828	1415.17	849.104	1981.24
Mbu60	Mbuji-Mayi	2008-07-28	1.67305e+06	19182.8	11509.7	26855.9	998327	11800	7079.99	16520	440897	5967.66	3580.59	8354.72	233828	1415.17	849.104	1981.24
Mbu61	Mbuji-Mayi	2008-07-28	1.67328e+06	19183.3	11510	26856.6	998327	11800	7079.99	16520	441126	5968.14	3580.88	8355.4	233828	1415.17	849.104	1981.24
Mbu62	Mbuji-Mayi	2008-07-28	1.67644e+06	19234.7	11540.8	26928.6	998637	11802.9	7081.76	16524.1	443979	6016.6	3609.96	8423.24	233828	1415.17	849.104	1981.24
Mbu63	Mbuji-Mayi	2008-07-28	1.68179e+06	19435.5	11661.3	27209.6	1.00061e+06	11886.2	7131.72	16640.7	447351	6134.08	3680.45	8587.71	233828	1415.17	849.104	1981.24
Mbu65	Mbuji-Mayi	2008-07-28	1.68707e+06	19569.7	11741.8	27397.5	1.00206e+06	11917.5	7150.53	16684.6	451181	6236.94	3742.16	8731.72	233828	1415.17	849.104	1981.24
Mbu66	Mbuji-Mayi	2008-07-28	1.68798e+06	19602.1	11761.3	27442.9	1.00289e+06	11947.2	7168.32	16726.1	451252	6239.73	3743.84	8735.62	233828	1415.17	849.104	1981.24
Mbu67	Mbuji-Mayi	2008-07-28	1.69044e+06	19661.4	11796.8	27525.9	1.00459e+06	11976.1	7185.67	16766.6	452029	6270.07	3762.04	8778.09	233828	1415.17	849.104	1981.24
Mbu68	Mbuji-Mayi	2008-07-28	1.69274e+06	19684.6	11810.8	27558.5	1.00666e+06	11997.4	7198.44	16796.4	452248	6272.05	3763.23	8780.86	233828	1415.17	849.104	1981.24
Mbu69	Mbuji-Mayi	2008-07-28	1.69297e+06	19691.5	11814.9	27568.2	1.00666e+06	11997.4	7198.44	16796.4	452473	6278.97	3767.38	8790.56	233828	1415.17	849.104	1981.24
Mbu70	Mbuji-Mayi	2008-07-28	1.69428e+06	19725.6	11835.4	27615.9	1.0076e+06	12022.4	7213.42	16831.3	452855	6288.09	3772.85	8803.33	233828	1415.17	849.104	1981.24
Mbu71	Mbuji-Mayi	2008-07-28	1.70496e+06	19915	11949	27880.9	1.01616e+06	12163.2	7297.91	17028.5	454967	6336.6	3801.96	8871.24	233828	1415.17	849.104	1981.24
Mbu73	Mbuji-Mayi	2008-07-28	1.70985e+06	20086.1	12051.6	28120.5	1.01735e+06	12199.7	7319.82	17079.6	458675	6471.19	3882.71	9059.67	233828	1415.17	849.104	1981.24
Mbu74	Mbuji-Mayi	2008-07-28	1.70987e+06	20086.3	12051.8	28120.8	1.01735e+06	12199.7	7319.82	17079.6	458694	6471.42	3882.85	9059.99	233828	1415.17	849.104	1981.24
Mbu75	Mbuji-Mayi	2008-07-28	1.70993e+06	20086.3	12051.8	28120.8	1.0174e+06	12199.7	7319.82	17079.6	458694	6471.42	3882.85	9059.99	233828	1415.17	849.104	1981.24
Mbu76	Mbuji-Mayi	2008-07-28	1.70994e+06	20087	12052.2	28121.8	1.0174e+06	12199.7	7319.82	17079.6	458711	6472.14	3883.29	9061	233828	1415.17	849.104	1981.24
Mbu77	Mbuji-Mayi	2008-07-28	1.70997e+06	20088.2	12052.9	28123.4	1.0174e+06	12199.7	7319.82	17079.6	458741	6473.3	3883.98	9062.62	233828	1415.17	849.104	1981.24
Mbu78	Mbuji-Mayi	2008-07-28	1.71126e+06	20108	12064.8	28151.3	1.01869e+06	12219.6	7331.74	17107.4	458741	6473.3	3883.98	9062.62	233828	1415.17	849.104	1981.24
Mbu79	Mbuji-Mayi	2008-07-28	1.71236e+06	20128	12076.8	28179.2	1.0191e+06	12226	7335.58	17116.4	459428	6486.89	3892.13	9081.65	233828	1415.17	849.104	1981.24
Mbu82	Mbuji-Mayi	2008-07-28	1.71285e+06	20137.1	12082.3	28191.9	1.01925e+06	12227.3	7336.37	17118.2	459774	6494.65	3896.79	9092.51	233828	1415.17	849.104	1981.24
Mbu83	Mbuji-Mayi	2008-07-28	1.71809e+06	20289.2	12173.5	28404.9	1.02012e+06	12256.2	7353.74	17158.7	464149	6617.81	3970.69	9264.93	233828	1415.17	849.104	1981.24
Mbu84	Mbuji-Mayi	2008-07-28	1.71816e+06	20291.8	12175.1	28408.6	1.02012e+06	12256.2	7353.74	17158.7	464219	6620.43	3972.26	9268.6	233828	1415.17	849.104	1981.24
Mbu85	Mbuji-Mayi	2008-07-28	1.71822e+06	20293.1	12175.9	28410.4	1.02012e+06	12256.2	7353.74	17158.7	464273	6621.72	3973.03	9270.41	233828	1415.17	849.104	1981.24
Mbu86	Mbuji-Mayi	2008-07-28	1.72232e+06	20443.5	12266.1	28621	1.02026e+06	12260.6	7356.33	17164.8	468226	6767.82	4060.69	9474.95	233828	1415.17	849.104	1981.24
Mbu87	Mbuji-Mayi	2008-07-28	1.72339e+06	20467.7	12280.6	28654.8	1.02117e+06	12280.1	7368.07	17192.2	468387	6772.4	4063.44	9481.36	233828	1415.17	849.104	1981.24
Mbu88	Mbuji-Mayi	2008-07-28	1.7245e+06	20495.4	12297.2	28693.5	1.02131e+06	12283.6	7370.16	17197	469362	6796.59	4077.96	9515.23	233828	1415.17	849.104	1981.24
Mbu89	Mbuji-Mayi	2008-07-28	1.72573e+06	20522.9	12313.7	28732	1.02225e+06	12306.2	7383.73	17228.7	469656	6801.49	4080.89	9522.08	233828	1415.17	849.104	1981.24
Mbu90	Mbuji-Mayi	2008-07-28	1.73259e+06	20746.1	12447.6	29044.5	1.02829e+06	12492.5	7495.52	17489.6	470468	6838.36	4103.01	9573.7	233828	1415.17	849.104	1981.24
Mbu92	Mbuji-Mayi	2008-07-28	1.73372e+06	20782	12469.2	29094.8	1.02942e+06	12528.5	7517.1	17539.9	470468	6838.36	4103.01	9573.7	233828	1415.17	849.104	1981.24
Mbu93	Mbuji-Mayi	2008-07-28	1.73529e+06	20849.6	12509.8	29189.5	1.02968e+06	12543.1	7525.88	17560.4	471779	6891.34	4134.8	9647.87	233828	1415.17	849.104	1981.24
Mbu94	Mbuji-Mayi	2008-07-28	1.7357e+06	20859.7	12515.8	29203.6	1.03009e+06	12553.2	7531.93	17574.5	471779	6891.34	4134.8	9647.87	233828	1415.17	849.104	1981.24
Mbu95	Mbuji-Mayi	2008-07-28	1.73759e+06	20897.3	12538.4	29256.2	1.03049e+06	12560.3	7536.19	17584.4	473264	6921.8	4153.08	9690.52	233828	1415.17	849.104	1981.24
Mbu96	Mbuji-Mayi	2008-07-28	1.73825e+06	20929	12557.4	29300.6	1.03073e+06	12570.3	7542.16	17598.4	473684	6943.6	4166.16	9721.04	233828	1415.17	849.104	1981.24
Mbu97	Mbuji-Mayi	2008-07-28	1.73959e+06	20978.9	12587.3	29370.4	1.03073e+06	12570.3	7542.16	17598.4	475028	6993.41	4196.05	9790.78	233828	1415.17	849.104	1981.24
Mbu98	Mbuji-Mayi	2008-07-28	1.73988e+06	20979.2	12587.5	29370.9	1.03073e+06	12570.3	7542.16	17598.4	475315	6993.78	4196.27	9791.3	233828	1415.17	849.104	1981.24
Mbu99	Mbuji-Mayi	2008-07-28	1.74175e+06	20993.6	12596.2	29391.1	1.03083e+06	12570.7	7542.45	17599	477092	7007.7	4204.62	9810.78	233828	1415.17	849.104	1981.24
Mbu19	Mbuji-Mayi	2008-07-28	1.74287e+06	21039.4	12623.7	29455.2	1.03083e+06	12570.7	7542.45	17599	478209	7053.5	4232.1	9874.9	233828	1415.17	849.104	1981.24
Mbu27	Mbuji-Mayi	2008-07-28	1.74302e+06	21043.4	12626	29460.7	1.03083e+06	12570.7	7542.45	17599	478358	7057.44	4234.46	9880.42	233828	1415.17	849.104	1981.24
Mbu35	Mbuji-Mayi	2008-07-28	1.74307e+06	21044.1	12626.4	29461.7	1.03083e+06	12570.7	7542.45	17599	478409	7058.17	4234.9	9881.43	233828	1415.17	849.104	1981.24
Mbu5	Mbuji-Mayi	2008-07-28	1.74325e+06	21049.4	12629.7	29469.2	1.03083e+06	12570.7	7542.45	17599	478587	7063.51	4238.11	9888.92	233828	1415.17	849.104	1981.24
Mbu53	Mbuji-Mayi	2008-07-28	1.7434e+06	21049.4	12629.7	29469.2	1.03084e+06	12570.7	7542.45	17599	478741	7063.51	4238.11	9888.92	233828	1415.17	849.104	1981.24
Kin540	Kinshasa	2008-08-01 12:00:00	1.74442e+06	21049.4	12629.7	29469.2	1.03084e+06	12570.7	7542.45	17599	478741	7063.51	4238.11	9888.92	234849	1415.17	849.104	1981.24
Dem30	Demba	2008-09-08 12:00:00	1.74452e+06	21049.4	12629.7	29469.2	1.03084e+06	12570.7	7542.45	17599	478839	7063.51	4238.11	9888.92	234849	1415.17	849.104	1981.24
Dem47	Demba	2008-09-08 12:00:00	1.74483e+06	21065.4	12639.2	29491.5	1.03084e+06	12570.7	7542.45	17599	479148	7079.47	4247.68	9911.26	234849	1415.17	849.104	1981.24
Dem22	Demba	2008-09-08 12:00:00	1.7451e+06	21065.4	12639.2	29491.5	1.03084e+06	12570.7	7542.45	17599	479148	7079.47	4247.68	9911.26	235121	1415.17	849.104	1981.24
Dem23	Demba	2008-09-08 12:00:00	1.74555e+06	21065.4	12639.2	29491.5	1.03084e+06	12570.7	7542.45	17599	479148	7079.47	4247.68	9911.26	235568	1415.18	849.106	1981.25
Dem24	Demba	2008-09-08 12:00:00	1.7474e+06	21065.4	12639.2	29491.6	1.03084e+06	12570.7	7542.45	17599	479148	7079.47	4247.68	9911.26	237415	1415.19	849.117	1981.27
Dem29	Demba	2008-09-08 12:00:00	1.74762e+06	21065.4	12639.2	29491.6	1.03084e+06	12570.7	7542.45	17599	479148	7079.47	4247.68	9911.26	237641	1415.19	849.117	1981.27
Dem38	Demba	2008-09-08 12:00:00	1.75025e+06	21166.7	12700	29633.4	1.03084e+06	12570.7	7542.45	17599	479148	7079.47	4247.68	9911.26	240266	1516.5	909.898	2123.1
Dem43	Demba	2008-09-08 12:00:00	1.75033e+06	21166.7	12700	29633.4	1.03084e+06	12570.7	7542.45	17599	479148	7079.47	4247.68	9911.26	240349	1516.5	909.898	2123.1
Dem46	Demba	2008-09-08 12:00:00	1.75076e+06	21166.7	12700	29633.4	1.03084e+06	12570.7	7542.45	17599	479148	7079.47	4247.68	9911.26	240772	1516.5	909.898	2123.1
Dem48	Demba	2008-09-08 12:00:00	1.75153e+06	21166.8	12700.1	29633.5	1.03084e+06	12570.7	7542.45	17599	479148	7079.47	4247.68	9911.26	241550	1516.55	909.931	2123.17
Uvi1	Uvira	2008-11-19	1.75221e+06	21186.6	12712	29661.3	1.03151e+06	12590.6	7554.33	17626.8	479149	7079.5	4247.7	9911.3	241550	1516.55	909.931	2123.17
Uvi10	Uvira	2008-11-19	1.75385e+06	21231.9	12739.1	29724.7	1.03315e+06	12635.9	7581.52	17690.2	479149	7079.5	4247.7	9911.3	241550	1516.55	909.931	2123.17
Uvi12	Uvira	2008-11-19	1.75405e+06	21239.2	12743.5	29734.9	1.03335e+06	12643.2	7585.89	17700.4	479149	7079.5	4247.7	9911.3	241550	1516.55	909.931	2123.17
Uvi2	Uvira	2008-11-19	1.75429e+06	21244.9	12746.9	29742.8	1.03358e+06	12648.5	7589.11	17707.9	479161	7079.82	4247.89	9911.75	241550	1516.55	909.931	2123.17
Uvi3	Uvira	2008-11-19	1.75479e+06	21260.8	12756.5	29765.1	1.03408e+06	12664.4	7598.61	17730.1	479164	7079.9	4247.94	9911.86	241550	1516.55	909.931	2123.17
Uvi5	Uvira	2008-11-19	1.75499e+06	21264.2	12758.5	29769.9	1.03408e+06	12664.4	7598.61	17730.1	479366	7083.28	4249.97	9916.59	241550	1516.55	909.931	2123.17
Uvi6	Uvira	2008-11-19	1.75566e+06	21281.7	12769	29794.4	1.03474e+06	12681.9	7609.12	17754.6	479366	7083.28	4249.97	9916.59	241550	1516.55	909.931	2123.17
Uvi7	Uvira	2008-11-19	1.75642e+06	21301.7	12781	29822.4	1.03478e+06	12681.9	7609.12	17754.6	480094	7103.3	4261.98	9944.62	241550	1516.55	909.931	2123.17
Uvi8	Uvira	2008-11-19	1.75688e+06	21312.6	12787.6	29837.7	1.03505e+06	12687.9	7612.72	17763	480277	7108.22	4264.93	9951.5	241550	1516.55	909.931	2123.17
Uvi9	Uvira	2008-11-19	1.75696e+06	21314.1	12788.5	29839.8	1.03513e+06	12689.3	7613.61	17765.1	480277	7108.22	4264.93	9951.5	241550	1516.55	909.931	2123.17
Lis35	Lisala	2008-12-05	1.75709e+06	21315.6	12789.4	29841.8	1.03513e+06	12689.3	7613.61	17765.1	480413	7109.69	4265.82	9953.57	241550	1516.55	909.931	2123.17
Lis40	Lisala	2008-12-05	1.75771e+06	21315.6	12789.4	29841.8	1.03513e+06	12689.3	7613.61	17765.1	481034	7109.7	4265.82	9953.57	241550	1516.55	909.931	2123.17
Lis22	Lisala	2008-12-05	1.75815e+06	21315.6	12789.4	29841.8	1.03513e+06	12689.3	7613.61	17765.1	481034	7109.7	4265.82	9953.57	241989	1516.56	909.936	2123.18
Lis24	Lisala	2008-12-05	1.75822e+06	21315.6	12789.4	29841.9	1.03513e+06	12689.3	7613.61	17765.1	481034	7109.7	4265.82	9953.57	242060	1516.57	909.941	2123.2
Lis7	Lisala	2008-12-05	1.76337e+06	21328.9	12797.4	29860.5	1.03513e+06	12689.3	7613.61	17765.1	481034	7109.7	4265.82	9953.57	247208	1529.88	917.931	2141.84
MwD15	Mwene-Ditu	2008-12-25	1.7634e+06	21329.2	12797.5	29860.8	1.03513e+06	12689.3	7613.61	17765.1	481058	7109.92	4265.95	9953.89	247208	1529.88	917.931	2141.84
MwD24	Mwene-Ditu	2008-12-25	1.76348e+06	21329.8	12797.9	29861.7	1.03513e+06	12689.3	7613.61	17765.1	481146	7110.54	4266.33	9954.76	247208	1529.88	917.931	2141.84
MwD30	Mwene-Ditu	2008-12-25	1.76361e+06	21330.5	12798.3	29862.7	1.03513e+06	12689.3	7613.61	17765.1	481268	7111.26	4266.76	9955.77	247208	1529.88	917.931	2141.84
MwD49	Mwene-Ditu	2008-12-25	1.76388e+06	21333.4	12800	29866.7	1.03513e+06	12689.3	7613.61	17765.1	481545	7114.13	4268.48	9959.78	247208	1529.88	917.931	2141.84
MwD57	Mwene-Ditu	2008-12-25	1.76395e+06	21333.9	12800.4	29867.5	1.03513e+06	12689.3	7613.61	17765.1	481610	7114.69	4268.82	9960.57	247208	1529.88	917.931	2141.84
MwD68	Mwene-Ditu	2008-12-25	1.76399e+06	21334.3	12800.6	29868.1	1.03513e+06	12689.3	7613.61	17765.1	481657	7115.09	4269.06	9961.13	247208	1529.88	917.931	2141.84
MwD69	Mwene-Ditu	2008-12-25	1.76405e+06	21334.8	12800.9	29868.8	1.03513e+06	12689.3	7613.61	17765.1	481711	7115.61	4269.37	9961.86	247208	1529.88	917.931	2141.84
MwD16	Mwene-Ditu	2008-12-25	1.76435e+06	21335.4	12801.2	29869.5	1.03513e+06	12689.3	7613.61	17765.1	481711	7115.61	4269.37	9961.86	247505	1530.4	918.24	2142.56
MwD25	Mwene-Ditu	2008-12-25	1.7645e+06	21336.1	12801.6	29870.5	1.03513e+06	12689.3	7613.61	17765.1	481711	7115.61	4269.37	9961.86	247662	1531.1	918.658	2143.54
MwD35	Mwene-Ditu	2008-12-25	1.76476e+06	21337.7	12802.6	29872.8	1.03513e+06	12689.3	7613.61	17765.1	481711	7115.61	4269.37	9961.86	247916	1532.73	919.639	2145.82
MwD38	Mwene-Ditu	2008-12-25	1.76506e+06	21337.9	12802.8	29873.1	1.03513e+06	12689.3	7613.61	17765.1	481711	7115.61	4269.37	9961.86	248222	1532.96	919.777	2146.15
MwD52	Mwene-Ditu	2008-12-25	1.76597e+06	21342	12805.2	29878.8	1.03513e+06	12689.3	7613.61	17765.1	481711	7115.61	4269.37	9961.86	249127	1537.02	922.21	2151.82
MwD7	Mwene-Ditu	2008-12-25	1.76624e+06	21343.5	12806.1	29880.9	1.03513e+06	12689.3	7613.61	17765.1	481711	7115.61	4269.37	9961.86	249398	1538.56	923.137	2153.99
Kin385	Kinshasa	2009-01-01 12:00:00	1.76647e+06	21345.9	12807.5	29884.3	1.03513e+06	12689.3	7613.61	17765.1	481942	7118	4270.8	9965.19	249398	1538.56	923.137	2153.99
Kin478	Kinshasa	2009-01-01 12:00:00	1.79497e+06	21660.8	12996.5	30325.2	1.03513e+06	12689.3	7613.61	17765.1	510444	7432.93	4459.76	10406.1	249398	1538.56	923.137	2153.99
Kin332	Kinshasa	2009-01-01 12:00:00	1.79548e+06	21662.1	12997.2	30326.9	1.03513e+06	12689.3	7613.61	17765.1	510444	7432.93	4459.76	10406.1	249909	1539.8	923.88	2155.72
Kin652	Kinshasa	2009-01-01 12:00:00	1.79599e+06	21662.4	12997.4	30327.3	1.03513e+06	12689.3	7613.61	17765.1	510444	7432.93	4459.76	10406.1	250418	1540.1	924.058	2156.13
Kin659	Kinshasa	2009-01-01 12:00:00	1.79686e+06	21662.5	12997.5	30327.5	1.03513e+06	12689.3	7613.61	17765.1	510444	7432.93	4459.76	10406.1	251284	1540.22	924.131	2156.31
Kin347	Kinshasa	2009-07-06	1.79712e+06	21663.3	12998	30328.6	1.03513e+06	12689.3	7613.61	17765.1	510711	7433.76	4460.25	10407.3	251284	1540.22	924.131	2156.31
Kin505	Kinshasa	2009-07-06 12:00:00	1.79724e+06	21664.6	12998.8	30330.4	1.03513e+06	12689.3	7613.61	17765.1	510828	7435.04	4461.03	10409.1	251284	1540.22	924.131	2156.31
Kin782	Kinshasa	2009-07-06 12:00:00	1.79733e+06	21667.2	13000.3	30334.1	1.03522e+06	12691.9	7615.13	17768.6	510831	7435.12	4461.07	10409.2	251284	1540.22	924.131	2156.31
Kin783	Kinshasa	2009-07-06 12:00:00	1.7982e+06	21688.7	13013.2	30364.1	1.0354e+06	12696.4	7617.86	17775	511517	7452.02	4471.21	10432.8	251284	1540.22	924.131	2156.31
Kin20	Kinshasa	2009-07-06 12:00:00	1.79862e+06	21693	13015.8	30370.1	1.0354e+06	12696.4	7617.86	17775	511937	7456.31	4473.78	10438.8	251284	1540.22	924.131	2156.31
Kin41	Kinshasa	2009-07-06 12:00:00	1.7989e+06	21693.6	13016.1	30371	1.0354e+06	12696.4	7617.86	17775	511937	7456.31	4473.78	10438.8	251560	1540.84	924.506	2157.18
Kin636	Kinshasa	2009-07-06 12:00:00	1.79895e+06	21693.6	13016.1	30371	1.0354e+06	12696.4	7617.86	17775	511937	7456.31	4473.78	10438.8	251611	1540.84	924.506	2157.18
Kin719	Kinshasa	2009-07-06 12:00:00	1.79924e+06	21696.4	13017.8	30374.9	1.0354e+06	12696.4	7617.86	17775	511937	7456.31	4473.78	10438.8	251907	1543.62	926.171	2161.07
Kin725	Kinshasa	2009-07-06 12:00:00	1.79989e+06	21704.4	13022.7	30386.2	1.0354e+06	12696.4	7617.86	17775	511937	7456.31	4473.78	10438.8	252550	1551.71	931.024	2172.39
Kin135	Kinshasa	2009-07-06 12:00:00	1.80144e+06	21730.3	13038.2	30422.4	1.03621e+06	12708.2	7624.92	17791.5	512683	7470.35	4482.21	10458.5	252550	1551.71	931.024	2172.39
Kin336	Kinshasa	2009-07-06 12:00:00	1.80186e+06	21734.1	13040.5	30427.8	1.03621e+06	12708.2	7624.92	17791.5	513098	7474.21	4484.52	10463.9	252550	1551.71	931.024	2172.39
Kin343	Kinshasa	2009-07-06 12:00:00	1.80249e+06	21742.9	13045.7	30440	1.0363e+06	12709.4	7625.61	17793.1	513643	7481.81	4489.09	10474.5	252550	1551.71	931.024	2172.39
Kin355	Kinshasa	2009-07-06 12:00:00	1.80259e+06	21743.1	13045.9	30440.4	1.03636e+06	12709.6	7625.74	17793.4	513678	7481.88	4489.13	10474.6	252550	1551.71	931.024	2172.39
Kin356	Kinshasa	2009-07-06 12:00:00	1.80292e+06	21743.8	13046.3	30441.4	1.03636e+06	12709.6	7625.74	17793.4	514005	7482.58	4489.55	10475.6	252550	1551.71	931.024	2172.39
Kin695	Kinshasa	2009-07-22	1.8032e+06	21745	13047	30442.9	1.03646e+06	12710	7625.97	17793.9	514187	7483.3	4489.98	10476.6	252550	1551.71	931.024	2172.39
Kin320	Kinshasa	2009-07-29 12:00:00	1.80387e+06	21803.4	13082	30524.8	1.03697e+06	12755.4	7653.24	17857.6	514351	7496.3	4497.78	10494.8	252550	1551.71	931.024	2172.39
Kin106	Kinshasa	2009-08-06 12:00:00	1.80391e+06	21803.6	13082.2	30525.1	1.03697e+06	12755.4	7653.24	17857.6	514393	7496.54	4497.92	10495.2	252550	1551.71	931.024	2172.39
Kin170	Kinshasa	2009-08-06 12:00:00	1.80901e+06	21843.6	13106.1	30581	1.04087e+06	12778	7666.79	17889.2	515587	7513.89	4508.33	10519.4	252550	1551.71	931.024	2172.39
Kin180	Kinshasa	2009-08-06 12:00:00	1.8102e+06	21914.9	13148.9	30680.8	1.04206e+06	12849.3	7709.56	17989	515588	7513.91	4508.35	10519.5	252550	1551.71	931.024	2172.39
Kin181	Kinshasa	2009-08-06 12:00:00	1.81089e+06	21947.7	13168.6	30726.7	1.04275e+06	12882.1	7729.23	18034.9	515588	7513.91	4508.35	10519.5	252550	1551.71	931.024	2172.39
Kin183	Kinshasa	2009-08-06 12:00:00	1.81099e+06	21950.5	13170.3	30730.7	1.04275e+06	12882.1	7729.23	18034.9	515681	7516.72	4510.03	10523.4	252550	1551.71	931.024	2172.39
Kin21	Kinshasa	2009-08-06 12:00:00	1.81121e+06	21957.7	13174.6	30740.7	1.04291e+06	12886.9	7732.17	18041.7	515753	7519	4511.4	10526.6	252550	1551.71	931.024	2172.39
Kin29	Kinshasa	2009-08-06 12:00:00	1.81122e+06	21958	13174.8	30741.1	1.04291e+06	12886.9	7732.17	18041.7	515765	7519.3	4511.58	10527	252550	1551.71	931.024	2172.39
Kin369	Kinshasa	2009-08-06 12:00:00	1.81143e+06	21963.7	13178.2	30749.2	1.04311e+06	12892.5	7735.48	18049.4	515775	7519.52	4511.71	10527.3	252550	1551.71	931.024	2172.39
Kin376	Kinshasa	2009-08-06 12:00:00	1.81191e+06	21970.6	13182.4	30758.9	1.04358e+06	12899.4	7739.64	18059.2	515775	7519.52	4511.71	10527.3	252550	1551.71	931.024	2172.39
Kin379	Kinshasa	2009-08-06 12:00:00	1.81282e+06	21996.5	13197.9	30795.1	1.04432e+06	12920.4	7752.27	18088.6	515950	7524.36	4514.62	10534.1	252550	1551.71	931.024	2172.39
Kin380	Kinshasa	2009-08-06 12:00:00	1.81312e+06	22003.5	13202.1	30804.8	1.04432e+06	12920.4	7752.27	18088.6	516246	7531.3	4518.78	10543.8	252550	1551.71	931.024	2172.39
Kin383	Kinshasa	2009-08-06 12:00:00	1.82114e+06	22156.5	13293.9	31019.1	1.04689e+06	13000.5	7800.31	18200.7	521698	7604.29	4562.57	10646	252550	1551.71	931.024	2172.39
Kin39	Kinshasa	2009-08-06 12:00:00	1.82115e+06	22156.8	13294.1	31019.5	1.04689e+06	13000.5	7800.31	18200.7	521709	7604.58	4562.75	10646.4	252550	1551.71	931.024	2172.39
Kin404	Kinshasa	2009-08-06 12:00:00	1.82192e+06	22169.3	13301.6	31037	1.04766e+06	13013	7807.81	18218.2	521709	7604.58	4562.75	10646.4	252550	1551.71	931.024	2172.39
Kin442	Kinshasa	2009-08-06 12:00:00	1.82255e+06	22182.5	13309.5	31055.5	1.04808e+06	13022.2	7813.32	18231.1	521914	7608.58	4565.15	10652	252550	1551.71	931.024	2172.39
Kin445	Kinshasa	2009-08-06 12:00:00	1.82338e+06	22209.8	13325.9	31093.8	1.04876e+06	13045.4	7827.22	18263.5	522076	7612.77	4567.66	10657.9	252550	1551.71	931.024	2172.39
Kin446	Kinshasa	2009-08-06 12:00:00	1.82456e+06	22239.3	13343.6	31135	1.04992e+06	13074.7	7844.84	18304.6	522081	7612.88	4567.73	10658	252550	1551.71	931.024	2172.39
Kin453	Kinshasa	2009-08-06 12:00:00	1.82584e+06	22270.2	13362.1	31178.2	1.05117e+06	13104.8	7862.91	18346.8	522115	7613.6	4568.16	10659	252550	1551.71	931.024	2172.39
Kin455	Kinshasa	2009-08-06 12:00:00	1.82626e+06	22279.2	13367.5	31190.9	1.05117e+06	13104.8	7862.91	18346.8	522542	7622.69	4573.61	10671.8	252550	1551.71	931.024	2172.39
Kin457	Kinshasa	2009-08-06 12:00:00	1.82632e+06	22281.1	13368.7	31193.6	1.0512e+06	13105.8	7863.51	18348.2	522568	7623.59	4574.16	10673	252550	1551.71	931.024	2172.39
Kin459	Kinshasa	2009-08-06 12:00:00	1.82698e+06	22303.7	13382.2	31225.2	1.05161e+06	13119.6	7871.75	18367.4	522814	7632.41	4579.45	10685.4	252550	1551.71	931.024	2172.39
Kin465	Kinshasa	2009-08-06 12:00:00	1.82772e+06	22307.7	13384.6	31230.8	1.05235e+06	13123.6	7874.16	18373	522814	7632.41	4579.45	10685.4	252550	1551.71	931.024	2172.39
Kin470	Kinshasa	2009-08-06 12:00:00	1.83193e+06	22422.8	13453.7	31392	1.05656e+06	13238.7	7943.23	18534.2	522814	7632.41	4579.45	10685.4	252550	1551.71	931.024	2172.39
Kin492	Kinshasa	2009-08-06 12:00:00	1.83213e+06	22424.5	13454.7	31394.3	1.05656e+06	13238.7	7943.23	18534.2	523016	7634.1	4580.46	10687.7	252550	1551.71	931.024	2172.39
Kin504	Kinshasa	2009-08-06 12:00:00	1.83335e+06	22448	13468.8	31427.2	1.05699e+06	13244	7946.38	18541.5	523812	7652.32	4591.39	10713.2	252550	1551.71	931.024	2172.39
Kin506	Kinshasa	2009-08-06 12:00:00	1.83623e+06	22512.3	13507.4	31517.3	1.05986e+06	13308.3	7984.98	18631.6	523812	7652.32	4591.39	10713.2	252550	1551.71	931.024	2172.39
Kin513	Kinshasa	2009-08-06 12:00:00	1.83684e+06	22528	13516.8	31539.2	1.06048e+06	13324	7994.39	18653.6	523812	7652.32	4591.39	10713.2	252550	1551.71	931.024	2172.39
Kin665	Kinshasa	2009-08-06 12:00:00	1.83779e+06	22540.3	13524.2	31556.4	1.0612e+06	13333.4	8000.06	18666.8	524039	7655.15	4593.09	10717.2	252550	1551.71	931.024	2172.39
Kin666	Kinshasa	2009-08-06 12:00:00	1.83879e+06	22551	13530.6	31571.3	1.06213e+06	13343.1	8005.85	18680.3	524110	7656.16	4593.7	10718.6	252550	1551.71	931.024	2172.39
Kin667	Kinshasa	2009-08-06 12:00:00	1.8407e+06	22574.1	13544.5	31603.8	1.06374e+06	13362.7	8017.6	18707.7	524404	7659.74	4595.84	10723.6	252550	1551.71	931.024	2172.39
Kin93	Kinshasa	2009-08-06 12:00:00	1.84194e+06	22603.1	13561.8	31644.3	1.06498e+06	13391.6	8034.94	18748.2	524407	7659.81	4595.88	10723.7	252550	1551.71	931.024	2172.39
Kin134	Kinshasa	2009-08-06 12:00:00	1.84215e+06	22604.3	13562.6	31646	1.06518e+06	13392.6	8035.57	18749.7	524418	7659.99	4595.99	10724	252550	1551.71	931.024	2172.39
Kin222	Kinshasa	2009-08-06 12:00:00	1.84858e+06	22653.3	13592	31714.7	1.06855e+06	13417.4	8050.43	18784.3	527484	7684.25	4610.55	10757.9	252550	1551.71	931.024	2172.39
Kin548	Kinshasa	2009-08-06 12:00:00	1.84866e+06	22653.3	13592	31714.7	1.0686e+06	13417.4	8050.43	18784.3	527508	7684.25	4610.55	10757.9	252550	1551.71	931.024	2172.39
Kin550	Kinshasa	2009-08-06 12:00:00	1.84936e+06	22653.7	13592.2	31715.2	1.06927e+06	13417.8	8050.65	18784.9	527542	7684.28	4610.57	10758	252550	1551.71	931.024	2172.39
Kin657	Kinshasa	2009-08-06 12:00:00	1.85176e+06	22656.9	13594.1	31719.6	1.06999e+06	13419.8	8051.88	18787.7	529221	7685.37	4611.22	10759.5	252550	1551.71	931.024	2172.39
Dem16	Demba	2009-08-30 12:00:00	1.85197e+06	22656.9	13594.1	31719.6	1.07003e+06	13419.8	8051.88	18787.7	529386	7685.38	4611.23	10759.5	252550	1551.71	931.024	2172.39
Dem26	Demba	2009-08-30 12:00:00	1.85216e+06	22656.9	13594.1	31719.6	1.07022e+06	13419.8	8051.88	18787.7	529395	7685.38	4611.23	10759.5	252550	1551.71	931.024	2172.39
Dem4	Demba	2009-08-30 12:00:00	1.85275e+06	22656.9	13594.1	31719.6	1.07022e+06	13419.8	8051.88	18787.7	529980	7685.38	4611.23	10759.5	252550	1551.71	931.024	2172.39
Dem5	Demba	2009-08-30 12:00:00	1.85491e+06	22656.9	13594.1	31719.6	1.07022e+06	13419.8	8051.88	18787.7	532147	7685.38	4611.23	10759.5	252550	1551.71	931.024	2172.39
Dem15	Demba	2009-08-30 12:00:00	1.85515e+06	22656.9	13594.1	31719.6	1.07022e+06	13419.8	8051.88	18787.7	532147	7685.38	4611.23	10759.5	252792	1551.71	931.025	2172.39
BnB1	Bena-Boya	2009-09-19	1.8588e+06	22659.3	13595.6	31723	1.07022e+06	13419.8	8051.88	18787.7	535792	7687.75	4612.65	10762.9	252792	1551.71	931.025	2172.39
BnB12	Bena-Boya	2009-09-19	1.87301e+06	22669.2	13601.5	31736.9	1.07022e+06	13419.8	8051.88	18787.7	535792	7687.75	4612.65	10762.9	267006	1561.66	936.995	2186.32
BnB13	Bena-Boya	2009-09-19	1.87546e+06	22671.4	13602.9	31740	1.07022e+06	13419.8	8051.88	18787.7	535792	7687.75	4612.65	10762.9	269456	1563.88	938.328	2189.43
BnB14	Bena-Boya	2009-09-19	1.87607e+06	22671.9	13603.1	31740.6	1.07022e+06	13419.8	8051.88	18787.7	535792	7687.75	4612.65	10762.9	270061	1564.33	938.597	2190.06
Lis1	Lisala	2009-09-21 12:00:00	1.87633e+06	22673.2	13603.9	31742.4	1.07048e+06	13421.1	8052.64	18789.5	535792	7687.75	4612.65	10762.9	270061	1564.33	938.597	2190.06
Lis12	Lisala	2009-09-21 12:00:00	1.87666e+06	22677.7	13606.6	31748.7	1.07064e+06	13423	8053.81	18792.2	535961	7690.31	4614.19	10766.4	270061	1564.33	938.597	2190.06
Lis2	Lisala	2009-09-21 12:00:00	1.87731e+06	22680.5	13608.3	31752.7	1.07117e+06	13424.6	8054.73	18794.4	536082	7691.64	4614.98	10768.3	270061	1564.33	938.597	2190.06
Lis25	Lisala	2009-09-21 12:00:00	1.88382e+06	22710.2	13626.1	31794.3	1.07167e+06	13424.7	8054.83	18794.6	542089	7721.19	4632.71	10809.7	270061	1564.33	938.597	2190.06
Lis28	Lisala	2009-09-21 12:00:00	1.88514e+06	22732.9	13639.7	31826	1.07241e+06	13437.6	8062.57	18812.7	542671	7730.92	4638.55	10823.3	270061	1564.33	938.597	2190.06
Lis29	Lisala	2009-09-21 12:00:00	1.88519e+06	22733.6	13640.1	31827	1.07245e+06	13438.2	8062.91	18813.5	542688	7731.04	4638.63	10823.5	270061	1564.33	938.597	2190.06
Lis30	Lisala	2009-09-21 12:00:00	1.88648e+06	22761.9	13657.1	31866.7	1.07245e+06	13438.2	8062.91	18813.5	543969	7759.39	4655.64	10863.1	270061	1564.33	938.597	2190.06
Lis32	Lisala	2009-09-21 12:00:00	1.89286e+06	22855	13713	31997	1.07513e+06	13450.3	8070.18	18830.4	547665	7840.36	4704.22	10976.5	270061	1564.33	938.597	2190.06
Lis8	Lisala	2009-09-21 12:00:00	1.89782e+06	22913.1	13747.9	32078.4	1.07585e+06	13457	8074.23	18839.9	551910	7891.74	4735.04	11048.4	270061	1564.33	938.597	2190.06
Kin405	Kinshasa	2009-09-30 18:00:00	1.89805e+06	22915.7	13749.4	32082	1.07585e+06	13457	8074.23	18839.9	551910	7891.74	4735.04	11048.4	270283	1566.91	940.145	2193.67
BnB10	Bena-Boya	2009-11-07	1.90039e+06	22930.1	13758.1	32102.1	1.07708e+06	13462.9	8077.76	18848.1	553026	7900.25	4740.15	11060.4	270283	1566.91	940.145	2193.67
BnB101	Bena-Boya	2009-11-07	1.90058e+06	22932	13759.2	32104.8	1.07715e+06	13464.3	8078.58	18850	553145	7900.76	4740.46	11061.1	270283	1566.91	940.145	2193.67
BnB102	Bena-Boya	2009-11-07	1.90066e+06	22932.3	13759.4	32105.3	1.07723e+06	13464.7	8078.79	18850.5	553145	7900.76	4740.46	11061.1	270283	1566.91	940.145	2193.67
BnB103	Bena-Boya	2009-11-07	1.90079e+06	22932.9	13759.7	32106	1.07736e+06	13465.2	8079.11	18851.3	553146	7900.77	4740.46	11061.1	270283	1566.91	940.145	2193.67
BnB106	Bena-Boya	2009-11-07	1.90103e+06	22933.4	13760	32106.7	1.07743e+06	13465.3	8079.18	18851.4	553316	7901.16	4740.69	11061.6	270283	1566.91	940.145	2193.67
BnB107	Bena-Boya	2009-11-07	1.90139e+06	22933.4	13760	32106.7	1.07779e+06	13465.3	8079.18	18851.4	553316	7901.16	4740.69	11061.6	270283	1566.91	940.145	2193.67
BnB11	Bena-Boya	2009-11-07	1.90153e+06	22938.1	13762.8	32113.3	1.07788e+06	13468.9	8081.36	18856.5	553363	7902.23	4741.34	11063.1	270283	1566.91	940.145	2193.67
BnB125	Bena-Boya	2009-11-07	1.90162e+06	22938.1	13762.8	32113.3	1.07798e+06	13468.9	8081.37	18856.5	553363	7902.23	4741.34	11063.1	270283	1566.91	940.145	2193.67
BnB126	Bena-Boya	2009-11-07	1.90222e+06	22938.2	13762.9	32113.4	1.07851e+06	13469	8081.41	18856.6	553431	7902.24	4741.34	11063.1	270283	1566.91	940.145	2193.67
BnB127	Bena-Boya	2009-11-07	1.90242e+06	22938.2	13762.9	32113.4	1.07854e+06	13469	8081.41	18856.6	553595	7902.25	4741.35	11063.2	270283	1566.91	940.145	2193.67
BnB128	Bena-Boya	2009-11-07	1.90297e+06	22938.2	13762.9	32113.4	1.07901e+06	13469	8081.41	18856.6	553678	7902.25	4741.35	11063.2	270283	1566.91	940.145	2193.67
BnB129	Bena-Boya	2009-11-07	1.90302e+06	22938.2	13762.9	32113.5	1.07901e+06	13469	8081.41	18856.6	553732	7902.31	4741.39	11063.2	270283	1566.91	940.145	2193.67
BnB133	Bena-Boya	2009-11-07	1.90551e+06	22986.1	13791.7	32180.5	1.0812e+06	13506.2	8103.75	18908.7	554029	7912.94	4747.76	11078.1	270283	1566.91	940.145	2193.67
BnB17	Bena-Boya	2009-11-07	1.91131e+06	22986.1	13791.7	32180.6	1.08487e+06	13506.3	8103.76	18908.8	556153	7912.94	4747.76	11078.1	270283	1566.91	940.145	2193.67
BnB19	Bena-Boya	2009-11-07	1.91487e+06	23007.1	13804.3	32209.9	1.08824e+06	13523.9	8114.35	18933.5	556352	7916.26	4749.76	11082.8	270283	1566.91	940.145	2193.67
BnB2	Bena-Boya	2009-11-07	1.91557e+06	23007.1	13804.3	32209.9	1.08878e+06	13523.9	8114.35	18933.5	556507	7916.26	4749.76	11082.8	270283	1566.91	940.145	2193.67
BnB20	Bena-Boya	2009-11-07	1.91699e+06	23007.1	13804.3	32209.9	1.09008e+06	13523.9	8114.35	18933.5	556627	7916.26	4749.76	11082.8	270283	1566.91	940.145	2193.67
BnB23	Bena-Boya	2009-11-07	1.93105e+06	23276	13965.6	32586.3	1.10099e+06	13654.8	8192.9	19116.8	559774	8054.21	4832.53	11275.9	270283	1566.91	940.145	2193.67
BnB27	Bena-Boya	2009-11-07	1.93114e+06	23276.4	13965.9	32587	1.10108e+06	13655.3	8193.18	19117.4	559774	8054.21	4832.53	11275.9	270283	1566.91	940.145	2193.67
BnB31	Bena-Boya	2009-11-07	1.93115e+06	23276.4	13965.9	32587	1.10108e+06	13655.3	8193.18	19117.4	559790	8054.21	4832.53	11275.9	270283	1566.91	940.145	2193.67
BnB39	Bena-Boya	2009-11-07	1.93284e+06	23278.1	13966.9	32589.4	1.10249e+06	13656.7	8194.02	19119.4	560065	8054.52	4832.71	11276.3	270283	1566.91	940.145	2193.67
BnB42	Bena-Boya	2009-11-07	1.93983e+06	23309.3	13985.6	32633.1	1.10607e+06	13662.6	8197.58	19127.7	563472	8079.78	4847.87	11311.7	270283	1566.91	940.145	2193.67
BnB43	Bena-Boya	2009-11-07	1.94078e+06	23312.4	13987.4	32637.3	1.10693e+06	13665.1	8199.05	19131.1	563564	8080.36	4848.22	11312.5	270283	1566.91	940.145	2193.67
BnB44	Bena-Boya	2009-11-07	1.94536e+06	23336.5	14001.9	32671.2	1.10897e+06	13673.2	8203.92	19142.5	566106	8096.44	4857.86	11335	270283	1566.91	940.145	2193.67
BnB46	Bena-Boya	2009-11-07	1.94886e+06	23437.8	14062.7	32812.9	1.1091e+06	13673.2	8203.92	19142.5	569478	8197.66	4918.59	11476.7	270283	1566.91	940.145	2193.67
BnB47	Bena-Boya	2009-11-07	1.94982e+06	23440.7	14064.4	32817	1.10918e+06	13673.3	8204.01	19142.7	570364	8200.46	4920.28	11480.7	270283	1566.91	940.145	2193.67
BnB48	Bena-Boya	2009-11-07	1.9507e+06	23449.1	14069.4	32828.7	1.10936e+06	13674.9	8204.92	19144.8	571055	8207.29	4924.37	11490.2	270283	1566.91	940.145	2193.67
BnB49	Bena-Boya	2009-11-07	1.95243e+06	23468.9	14081.3	32856.4	1.11097e+06	13692.7	8215.62	19169.8	571180	8209.26	4925.56	11493	270283	1566.91	940.145	2193.67
BnB5	Bena-Boya	2009-11-07	1.95376e+06	23482.7	14089.6	32875.8	1.112e+06	13697.4	8218.45	19176.4	571482	8218.38	4931.03	11505.7	270283	1566.91	940.145	2193.67
BnB50	Bena-Boya	2009-11-07	1.954e+06	23485.2	14091.1	32879.3	1.112e+06	13697.4	8218.45	19176.4	571721	8220.87	4932.52	11509.2	270283	1566.91	940.145	2193.67
BnB51	Bena-Boya	2009-11-07	1.95426e+06	23487.7	14092.6	32882.7	1.112e+06	13697.4	8218.45	19176.4	571975	8223.33	4934	11512.7	270283	1566.91	940.145	2193.67
BnB52	Bena-Boya	2009-11-07	1.95746e+06	23496.7	14098	32895.4	1.11216e+06	13697.6	8218.56	19176.6	575018	8232.21	4939.33	11525.1	270283	1566.91	940.145	2193.67
BnB53	Bena-Boya	2009-11-07	1.95763e+06	23498.2	14098.9	32897.5	1.11232e+06	13699	8219.42	19178.6	575025	8232.27	4939.36	11525.2	270283	1566.91	940.145	2193.67
BnB54	Bena-Boya	2009-11-07	1.95765e+06	23498.5	14099.1	32897.9	1.11232e+06	13699	8219.42	19178.6	575048	8232.56	4939.54	11525.6	270283	1566.91	940.145	2193.67
BnB55	Bena-Boya	2009-11-07	1.95921e+06	23517.8	14110.7	32924.9	1.11375e+06	13716.7	8230.04	19203.4	575171	8234.13	4940.48	11527.8	270283	1566.91	940.145	2193.67
BnB56	Bena-Boya	2009-11-07	1.95939e+06	23519.1	14111.5	32926.7	1.11394e+06	13718.1	8230.84	19205.3	575171	8234.13	4940.48	11527.8	270283	1566.91	940.145	2193.67
BnB57	Bena-Boya	2009-11-07	1.95972e+06	23519.8	14111.9	32927.7	1.11394e+06	13718.1	8230.84	19205.3	575503	8234.84	4940.9	11528.8	270283	1566.91	940.145	2193.67
BnB6	Bena-Boya	2009-11-07	1.96074e+06	23550.6	14130.3	32970.8	1.11394e+06	13718.1	8230.84	19205.3	576522	8265.59	4959.36	11571.8	270283	1566.91	940.145	2193.67
BnB61	Bena-Boya	2009-11-07	1.96105e+06	23550.6	14130.3	32970.8	1.11394e+06	13718.1	8230.84	19205.3	576832	8265.59	4959.36	11571.8	270283	1566.91	940.145	2193.67
BnB62	Bena-Boya	2009-11-07	1.96292e+06	23561.4	14136.9	32986	1.11545e+06	13724.1	8234.49	19213.8	577183	8270.38	4962.23	11578.5	270283	1566.91	940.145	2193.67
BnB64	Bena-Boya	2009-11-07	1.96346e+06	23561.7	14137	32986.3	1.11545e+06	13724.1	8234.49	19213.8	577727	8270.61	4962.37	11578.9	270283	1566.91	940.145	2193.67
BnB65	Bena-Boya	2009-11-07	1.96517e+06	23573.8	14144.3	33003.3	1.11707e+06	13734.1	8240.45	19227.7	577815	8272.81	4963.69	11581.9	270283	1566.91	940.145	2193.67
BnB66	Bena-Boya	2009-11-07	1.96558e+06	23575.1	14145	33005.1	1.11748e+06	13735.3	8241.21	19229.5	577815	8272.81	4963.69	11581.9	270283	1566.91	940.145	2193.67
BnB67	Bena-Boya	2009-11-07	1.96568e+06	23575.1	14145	33005.1	1.11754e+06	13735.3	8241.21	19229.5	577853	8272.82	4963.69	11581.9	270283	1566.91	940.145	2193.67
BnB69	Bena-Boya	2009-11-07	1.96622e+06	23575.1	14145	33005.1	1.11805e+06	13735.3	8241.21	19229.5	577882	8272.82	4963.69	11581.9	270283	1566.91	940.145	2193.67
BnB70	Bena-Boya	2009-11-07	1.9686e+06	23575.1	14145.1	33005.1	1.11813e+06	13735.3	8241.21	19229.5	580186	8272.84	4963.7	11582	270283	1566.91	940.145	2193.67
BnB71	Bena-Boya	2009-11-07	1.9695e+06	23576	14145.6	33006.3	1.11886e+06	13735.8	8241.46	19230.1	580362	8273.27	4963.96	11582.6	270283	1566.91	940.145	2193.67
BnB72	Bena-Boya	2009-11-07	1.97463e+06	23589.5	14153.7	33025.3	1.1208e+06	13737.5	8242.52	19232.6	583549	8285.05	4971.03	11599.1	270283	1566.91	940.145	2193.67
BnB73	Bena-Boya	2009-11-07	1.97506e+06	23589.9	14154	33025.9	1.12085e+06	13737.6	8242.56	19232.6	583928	8285.45	4971.27	11599.6	270283	1566.91	940.145	2193.67
BnB75	Bena-Boya	2009-11-07	1.97534e+06	23590.2	14154.1	33026.2	1.12099e+06	13737.8	8242.65	19232.9	584065	8285.5	4971.3	11599.7	270283	1566.91	940.145	2193.67
BnB76	Bena-Boya	2009-11-07	1.97712e+06	23590.2	14154.1	33026.2	1.12227e+06	13737.8	8242.65	19232.9	584571	8285.5	4971.3	11599.7	270283	1566.91	940.145	2193.67
BnB80	Bena-Boya	2009-11-07	1.97785e+06	23624.3	14174.6	33074	1.12285e+06	13766.5	8259.88	19273.1	584720	8290.94	4974.56	11607.3	270283	1566.91	940.145	2193.67
BnB81	Bena-Boya	2009-11-07	1.97857e+06	23651.7	14191	33112.4	1.12313e+06	13778.2	8266.95	19289.5	585147	8306.58	4983.95	11629.2	270283	1566.91	940.145	2193.67
BnB86	Bena-Boya	2009-11-07	1.97876e+06	23651.8	14191.1	33112.5	1.12319e+06	13778.2	8266.95	19289.5	585294	8306.6	4983.96	11629.2	270283	1566.91	940.145	2193.67
BnB88	Bena-Boya	2009-11-07	1.98258e+06	23685.9	14211.6	33160.3	1.12512e+06	13784.3	8270.56	19298	587176	8334.75	5000.85	11668.6	270283	1566.91	940.145	2193.67
BnB9	Bena-Boya	2009-11-07	1.98453e+06	23698.3	14219	33177.7	1.12537e+06	13785	8271.02	19299	588881	8346.41	5007.84	11685	270283	1566.91	940.145	2193.67
BnB93	Bena-Boya	2009-11-07	1.98482e+06	23698.3	14219	33177.7	1.12537e+06	13785	8271.02	19299	589164	8346.41	5007.84	11685	270283	1566.91	940.145	2193.67
BnB94	Bena-Boya	2009-11-07	1.98486e+06	23698.4	14219	33177.7	1.12537e+06	13785	8271.02	19299	589207	8346.43	5007.86	11685	270283	1566.91	940.145	2193.67
BnB95	Bena-Boya	2009-11-07	1.98535e+06	23698.4	14219	33177.7	1.12574e+06	13785	8271.02	19299	589325	8346.43	5007.86	11685	270283	1566.91	940.145	2193.67
BnB96	Bena-Boya	2009-11-07	1.98578e+06	23698.4	14219	33177.7	1.12574e+06	13785	8271.02	19299	589751	8346.43	5007.86	11685	270283	1566.91	940.145	2193.67
BnB99	Bena-Boya	2009-11-07	1.98762e+06	23752.9	14251.8	33254.1	1.12581e+06	13786.3	8271.8	19300.9	591527	8399.7	5039.82	11759.6	270283	1566.91	940.145	2193.67
BnB134	Bena-Boya	2009-11-07	1.98831e+06	23757.3	14254.4	33260.2	1.12581e+06	13786.3	8271.8	19300.9	592216	8404.04	5042.43	11765.7	270283	1566.91	940.145	2193.67
BnB91	Bena-Boya	2009-11-07	1.98844e+06	23757.3	14254.4	33260.2	1.12581e+06	13786.3	8271.8	19300.9	592348	8404.08	5042.45	11765.7	270283	1566.91	940.145	2193.67
BnB100	Bena-Boya	2009-11-07	1.98921e+06	23760.4	14256.3	33264.6	1.12581e+06	13786.3	8271.8	19300.9	592348	8404.08	5042.45	11765.7	271052	1570.04	942.024	2198.05
BnB110	Bena-Boya	2009-11-07	1.98946e+06	23760.4	14256.3	33264.6	1.12581e+06	13786.3	8271.8	19300.9	592348	8404.08	5042.45	11765.7	271299	1570.04	942.024	2198.05
BnB112	Bena-Boya	2009-11-07	1.98974e+06	23760.4	14256.3	33264.6	1.12581e+06	13786.3	8271.8	19300.9	592348	8404.08	5042.45	11765.7	271579	1570.04	942.024	2198.05
BnB138	Bena-Boya	2009-11-07	1.98987e+06	23760.4	14256.3	33264.6	1.12581e+06	13786.3	8271.8	19300.9	592348	8404.08	5042.45	11765.7	271710	1570.04	942.024	2198.05
BnB16	Bena-Boya	2009-11-07	1.99297e+06	23760.4	14256.3	33264.6	1.12581e+06	13786.3	8271.8	19300.9	592348	8404.08	5042.45	11765.7	274806	1570.04	942.024	2198.05
BnB29	Bena-Boya	2009-11-07	1.99354e+06	23761.2	14256.7	33265.6	1.12581e+06	13786.3	8271.8	19300.9	592348	8404.08	5042.45	11765.7	275380	1570.77	942.463	2199.08
BnB30	Bena-Boya	2009-11-07	1.99359e+06	23761.2	14256.7	33265.7	1.12581e+06	13786.3	8271.8	19300.9	592348	8404.08	5042.45	11765.7	275428	1570.8	942.478	2199.12
BnB32	Bena-Boya	2009-11-07	1.99549e+06	23761.9	14257.2	33266.7	1.12581e+06	13786.3	8271.8	19300.9	592348	8404.08	5042.45	11765.7	277329	1571.52	942.911	2200.12
BnB33	Bena-Boya	2009-11-07	1.99692e+06	23762.2	14257.3	33267.1	1.12581e+06	13786.3	8271.8	19300.9	592348	8404.08	5042.45	11765.7	278754	1571.78	943.071	2200.5
BnB35	Bena-Boya	2009-11-07	2.00236e+06	23794.7	14276.8	33312.5	1.12581e+06	13786.3	8271.8	19300.9	592348	8404.08	5042.45	11765.7	284197	1604.27	962.561	2245.98
BnB36	Bena-Boya	2009-11-07	2.0058e+06	23809.4	14285.6	33333.1	1.12581e+06	13786.3	8271.8	19300.9	592348	8404.08	5042.45	11765.7	287637	1618.95	971.367	2266.52
BnB38	Bena-Boya	2009-11-07	2.00597e+06	23809.4	14285.7	33333.2	1.12581e+06	13786.3	8271.8	19300.9	592348	8404.08	5042.45	11765.7	287812	1619.02	971.412	2266.63
BnB40	Bena-Boya	2009-11-07	2.0107e+06	23823	14293.8	33352.1	1.12581e+06	13786.3	8271.8	19300.9	592348	8404.08	5042.45	11765.7	292540	1632.55	979.531	2285.57
BnB41	Bena-Boya	2009-11-07	2.01158e+06	23823.4	14294	33352.7	1.12581e+06	13786.3	8271.8	19300.9	592348	8404.08	5042.45	11765.7	293418	1632.97	979.782	2286.16
BnB59	Bena-Boya	2009-11-07	2.01242e+06	23823.4	14294	33352.7	1.12581e+06	13786.3	8271.8	19300.9	592348	8404.08	5042.45	11765.7	294254	1632.97	979.782	2286.16
BnB74	Bena-Boya	2009-11-07	2.01324e+06	23824.2	14294.5	33353.9	1.12581e+06	13786.3	8271.8	19300.9	592348	8404.08	5042.45	11765.7	295076	1633.83	980.296	2287.36
BnB82	Bena-Boya	2009-11-07	2.01481e+06	23824.9	14295	33354.9	1.12581e+06	13786.3	8271.8	19300.9	592348	8404.08	5042.45	11765.7	296651	1634.53	980.717	2288.34
BnB83	Bena-Boya	2009-11-07	2.01523e+06	23825	14295	33355	1.12581e+06	13786.3	8271.8	19300.9	592348	8404.08	5042.45	11765.7	297066	1634.59	980.752	2288.42
BnB84	Bena-Boya	2009-11-07	2.01599e+06	23825	14295	33355	1.12581e+06	13786.3	8271.8	19300.9	592348	8404.08	5042.45	11765.7	297833	1634.59	980.752	2288.42
BnB85	Bena-Boya	2009-11-07	2.01631e+06	23825	14295	33355	1.12581e+06	13786.3	8271.8	19300.9	592348	8404.08	5042.45	11765.7	298149	1634.59	980.752	2288.42
BnB89	Bena-Boya	2009-11-07	2.01726e+06	23825	14295	33355	1.12581e+06	13786.3	8271.8	19300.9	592348	8404.08	5042.45	11765.7	299096	1634.59	980.752	2288.42
BnB90	Bena-Boya	2009-11-07	2.01751e+06	23825.6	14295.3	33355.8	1.12581e+06	13786.3	8271.8	19300.9	592348	8404.08	5042.45	11765.7	299346	1635.17	981.1	2289.23
BnB92	Bena-Boya	2009-11-07	2.01977e+06	23826.2	14295.7	33356.6	1.12581e+06	13786.3	8271.8	19300.9	592348	8404.08	5042.45	11765.7	301605	1635.77	981.461	2290.08
BnB97	Bena-Boya	2009-11-07	2.01991e+06	23826.2	14295.7	33356.6	1.12581e+06	13786.3	8271.8	19300.9	592348	8404.08	5042.45	11765.7	301752	1635.77	981.461	2290.08
BnB98	Bena-Boya	2009-11-07	2.02008e+06	23829.7	14297.8	33361.6	1.12581e+06	13786.3	8271.8	19300.9	592348	8404.08	5042.45	11765.7	301922	1639.33	983.597	2295.06
Kin179	Kinshasa	2009-11-25	2.02032e+06	23829.8	14297.9	33361.7	1.12581e+06	13786.3	8271.8	19300.9	592587	8404.11	5042.47	11765.8	301922	1639.33	983.597	2295.06
Kin196	Kinshasa	2009-11-25	2.02951e+06	23979.7	14387.8	33571.6	1.135e+06	13936.2	8361.75	19510.7	592587	8404.11	5042.47	11765.8	301922	1639.33	983.597	2295.06
Kin204	Kinshasa	2009-11-25	2.03e+06	23980.8	14388.5	33573.2	1.13546e+06	13937.4	8362.43	19512.3	592614	8404.14	5042.49	11765.8	301922	1639.33	983.597	2295.06
Kin321	Kinshasa	2009-11-25	2.03115e+06	23980.9	14388.5	33573.2	1.13593e+06	13937.4	8362.43	19512.3	593298	8404.14	5042.49	11765.8	301922	1639.33	983.597	2295.06
Kin469	Kinshasa	2009-11-25	2.03122e+06	23982.1	14389.3	33575	1.13593e+06	13937.4	8362.43	19512.3	593366	8405.41	5043.25	11767.6	301922	1639.33	983.597	2295.06
Kin103	Kinshasa	2009-11-25	2.03342e+06	24009.5	14405.7	33613.3	1.13593e+06	13937.4	8362.43	19512.3	593366	8405.41	5043.25	11767.6	304126	1666.74	1000.04	2333.44
Kin314	Kinshasa	2009-11-25	2.03427e+06	24020.8	14412.5	33629.2	1.13593e+06	13937.4	8362.43	19512.3	593366	8405.41	5043.25	11767.6	304976	1678.05	1006.83	2349.27
[truncated: 6,808 more rows]

## Sheet: Fig 4b-inset
Average Displacement Rate (x 1000 persons/y)
	2005- 2009	2010- 2014	2015- 2019	2020- 2023
TOTAL	4.8536	4.23259	4.86702	12.2131
[truncated: 3 more rows]
