# Supplementary material for: Mapping urban gullies in the Democratic Republic of the Congo
Source: Nature. 2025 Aug 27;644(8078):952–9. doi: 10.1038/s41586-025-09371-7 (PMC12390838; doi:10.1038/s41586-025-09371-7)
Supplement: Supplementary file 6 — Source Data Fig. 5 [file 41586_2025_9371_MOESM6_ESM.xlsx]

## Sheet: Fig 5a
Buffer Type	Year	Exposure	Lower limit C.I.	Upper Limit C.I.
100m	2010	1.31773e+06	790637	1.84482e+06
100m	2015	1.80237e+06	1.08142e+06	2.52332e+06
100m	2020	2.32261e+06	1.39357e+06	3.25165e+06
100m	2023	2.74025e+06	1.64415e+06	3.83634e+06
Potential zone	2010	1.61928e+06	971565	2.26699e+06
Potential zone	2015	2.18365e+06	1.31019e+06	3.05711e+06
Potential zone	2020	2.80742e+06	1.68445e+06	3.93039e+06
Potential zone	2023	3.24641e+06	1.94785e+06	4.54498e+06
Expected Zone	2010	248675	149205	348145
Expected Zone	2015	334168	200501	467836
Expected Zone	2020	435296	261178	609415
Expected Zone	2023	510814	306489	715140

## Sheet: Fig 5b
Total Exposure Increase 2010-2023
	Potential Zone	100m	Expected Zone
Abs	1.62714	1.42252	0.262139
Exposure increase due to population increase 2010 zones
	Potential Zone	100m	Expected Zone
Abs	0.878683	0.753211	0.137508
Exposure increase due to expansion of gullies already present in 2010
	Potential Zone	100m	Expected Zone
Abs	0.146084	0.310211	0.0218808
Exposure due to new UGs
	Potential Zone	100m	Expected Zone
Abs	0.60237	0.359094	0.102751
